# Supplementary material for: Arabidopsis microRNA expression regulation in a wide range of abiotic stress responses
Source: Front Plant Sci. 2015 Jun 4;6:410. doi: 10.3389/fpls.2015.00410 (PMC4454879; doi:10.3389/fpls.2015.00410)
Supplement: Supplementary file 1 [file DataSheet1.XLSX]

## Sheet: Arkusz1
Table S1: Oligonucleotide sequences used as primers or probes
Oligonucleotide	Sequence
miR159/319probe	5'AGGGAGCTCCCTTCAGTCCAA3'
miR319b.2probe	5'TTGTCTCTCGCATCATTCATT3'
miR400probe	5'GTGACTTATAATACTCTCATA3'
miR5655probe	5'CTCCTTCTTATGTGTCTACTT3'
miR2933b probe	5'GGCGAATTTCCTCTCCGATTTC3'
miR395a,d,e probe	5'GAGTCCCCCCAAACACTTCAG3'
miR396b-3p probe	5'TTCCCACAGCTTTCTTGAGC3'
miR396probe	5'CAGTTCAAGAAAGCTGTGGAA3'
miR168probe	5'TTCCCGACCTGCACCAAGCGA3'
miR171bc probe	5'CGTGATATTGGCACGGCTCAA3'
miR172probe	5'ATGCAGCATCATCAAGATTCT3'
miR393probe	5'GGATCAATGCGATCCCTTTGGA3'
miR157probe	5'GTGCTCTCTATCTTCTGTCAA3'
miR162probe	5'CTGGATGCAGAGGTTTATCGA3'
miR775probe	5'TGGCACTGCTAGACATCGAA3'
miR166probe	5'GGGGAATGAAGCCTGGTCCGA3'
miR164probe	5'TGCACGTGCCCTGCTTCTCCA3'
miR165probe	5'GGGGGATGAAGCCTGGTCCGA3'
miR173probe	5'GTGATTTCTCTCTGCAAGCGAA3'
U6 snRNAprobe	5'TCATCCTTGCGCAGGGGCCA3'
TBL10 cleavagesiteF	5'GTTTCCTTGACACATGTTTTTCG3'
TBL10cleavagesiteR	5'TGAAGCAAGTAGAGGAACTTTGC3'
TBL105'RACE1ststep	5'GCTGCTGATATTGTCAAACTTGAGCCAAAC3'
TBL105'RACE2ndstep	5'TTTGAATCTCCTCAAAGCTTCACAGATTGG3'
SDI1-5'	5'TAAACCTACCAAAACCGCTCG3'
SDI1-3'	5'CCACCCCAAGTTACCCAGTAAT3'
Sultr1;1-5'	5'TTCTGTCATGCACTCCGTATTCAA3'
Sultr1;1-3'	5'TGCCAATTCCACCCATGC3'
LSU1-5'	5'ATTAAGTTGTGGCAGCGAACG3'
LSU1-3'	5'CATGCGATCGTGATAGTCACG3'
CCS-F	5'CAGACAAAAACGGAGAGGCCT3'
CCS-R	5'ATCGGTCTTGTACACCACGACG3'
HMA1For	5'GAGATTGTGCCTGTAGATTGCG3'
HMA1Rev	5'TCATTCCATGCCTTTGTAGCC3'
PAA2For	5'GCTTTGTGCTCCTTGGTCGT3'
PAA2Rev	5'CAGAATCCACTGGGGTGTTATTG3'
CCH-F	5'GTTGGTATGTCATGCCAAGGCT3'
CCH-R	5'CAAATGACTCAACCCCTTCCAT3'
FSD1-F	5'TCGGCTCTTTCCATTGCTT3'
FSD1-R	5'TGGTCTTCGGTTCTGGAAGTCA3'
Sultr2;1-5'	5'ATTGTTGCTCTAACCGAGGCGATT3'
Sultr2;1-3'	5'TGTACCCTTTTATTCCGGCGAACG3'
Sultr4;2-For	5'CTAGCAAGAGCAGGCATTGTGGA3'
Sultr4;2-Rev	5'CTTGGACTGCGTCATGTACTCTC3'
AtPCS1_F2	5'GGAAGCCATGGACAGTATTG3'
AtPCS1_R2	5'TTCTCCTCTGCGCTGAGATT3'
NCED3For	5'AATCATCAAACTCTCCCGCCATTG3'
NCED3Rev	5'GCCGCCGCTCTCTGGAAC3'
RAB18For	5'GAGGAGGAAGAAGGGAATAACAC3'
RAB18Rev	5'CGTAGCCACCAGCATCATATC3'
RD29BFor	5'GACCACACCAAACCCATTGAGC3'
RD29BRev	5'TCGTTCTTACAGGATCAGCCAGTG3'
ABF3For	5'TTGTTGCAAACCAACCTCAA3'
ABF3Rev	5'GCCTCTCCTGCGTCTGTATC3'
LEA4For	5'CGGAACCGGTTTAGGTTTG3'
LEA4Rev	5'GTCCGACCAGTTCCAGTGTT3'
TSPOFor	5'CTATGGCCGAGACAGAGAGG3'
TSPORev	5'CCACGACGAGGACTTAGCTC3'
Hsp17.6 For	5'TGGTGAGTGGCAAAAGACAG3'
Hsp17.6 Rev	5'GGCTCAGGAGGAGGAAGTTT3'
Hsp22.0For	5'CCGGTTTGAAGAAGGATGAA3'
Hsp22.0Rev	5'TCTCAAGCTTGGCCTTGACT3'
TaqMan®MiRNA Assays (Life Technologies):
MiRNA	Assay ID:
ath-miR159a	TM338
ath-miR159b	TM339
ath-miR169a	TM352
ath-miR172e	TM1424
ath-miR390a	TM1409
ath-miR395b	TM365
ath-miR397a	TM368
ath-miR399a	TM372
TaqMan®Gene Expression Assay (Life Technologies):
Gene	Assay ID:
Actin 8 (ACT8)	At02270958_gH
