# Supplementary material for: Arabidopsis microRNA expression regulation in a wide range of abiotic stress responses
Source: Front Plant Sci. 2015 Jun 4;6:410. doi: 10.3389/fpls.2015.00410 (PMC4454879; doi:10.3389/fpls.2015.00410)
Supplement: Supplementary file 2 [file DataSheet2.XLSX]

## Sheet: D30
Table S2: Pri-miRNA mirEX results for 30%SWC drought application in Arabidopsis
name	fold change	p-value
pri-miR5645d	inf	8.66755e-06
pri-miR826	8.50198	8.58397e-05
pri-miR5645b	inf	0.00011137
pri-miR774	0	0.000289869
pri-miR2111b	40.2197	0.000475357
pri-miR822	0.305269	0.00147874
pri-miR830	0.578623	0.00169297
pri-miR169h	0.0098267	0.0021213
pri-miR396b	0.170585	0.0022595
pri-miR398b	2.29325	0.00242792
pri-miR779	0.639789	0.00317359
pri-miR5635b	0.564993	0.00330561
pri-miR828	9.63232	0.00353951
pri-miR397a	10.1109	0.0037207
pri-miR158a	0.549765	0.0043694
pri-miR393a	0.335576	0.00540252
pri-miR5656	0.592056	0.00615472
pri-miR319b	3.57431	0.00623753
pri-miR169i	0.26675	0.00683939
pri-miR854c	4.15779	0.00766437
pri-miR866	1.73851	0.00778519
pri-miR399d	5.74302	0.00799219
pri-miR5025	16.8877	0.00822053
pri-miR169k	0.211641	0.0083583
pri-miR169j	0.181459	0.00887174
pri-miR413	0.406577	0.00994322
pri-miR5651	0.444691	0.0100307
pri-miR156j	1.88513	0.0102015
pri-miR864	0.459973	0.0112285
pri-miR169l	0.252469	0.0116133
pri-miR169b	0.00183171	0.0118024
pri-miR167a	0.479639	0.0124914
pri-miR472	0.0640845	0.0131918
pri-miR5026	0.421733	0.0132827
pri-miR398c	2.85178	0.0144347
pri-miR169m	0.172683	0.0146909
pri-miR1887	0.00418381	0.0148282
pri-miR5645c	inf	0.0157257
pri-miR2933b	9.45922	0.0172251
pri-miR5015ab	4.72342	0.0193406
pri-miR156b	0.657533	0.0207427
pri-miR169n	0.227647	0.0233315
pri-miR782	0.545847	0.0233693
pri-miR5020c	0.307147	0.0247466
pri-miR5658	0.604996	0.0250968
pri-miR395c	0.68279	0.0257061
pri-miR848	0.293176	0.0261125
pri-miR858	4.9264	0.0261697
pri-miR5640	0.418741	0.0264608
pri-miR157a	0.540065	0.027293
pri-miR166a	0.557935	0.0277922
pri-miR395d	20.025	0.0290658
pri-miR5634	0.169215	0.0313625
pri-miR157b	0.430047	0.033166
pri-miR169g	0.398943	0.0341231
pri-miR780	3.77402	0.0346768
pri-miR4243	7.32234	0.0352662
pri-miR157d	10.1997	0.0362742
pri-miR776	0.0195649	0.0401583
pri-miR163	2.64198	0.0416306
pri-miR5628	0.150666	0.0416688
pri-miR5657	0.60715	0.0427546
pri-miR172b	1.89855	0.0444934
pri-miR2936	0.284308	0.0467104
pri-miR5020a	0.0648584	0.0480666
pri-miR5642b	0.657715	0.0508165
pri-miR398a	3.07109	0.0520295
pri-miR5650	3.39786	0.0535942
pri-miR172a	0.419236	0.054431
pri-miR4228	0.608926	0.0557453
pri-miR173	0.587449	0.0589794
pri-miR403	0.629978	0.0647477
pri-miR164b	2.05877	0.0653785
pri-miR858b	3.12579	0.0686696
pri-miR5017	0.70667	0.0699473
pri-miR4221	0.462526	0.0709347
pri-miR5014	0.627755	0.0738467
pri-miR863	0.668904	0.0744622
pri-miR3440b	0.50868	0.0751202
pri-miR844	0.630174	0.0780669
pri-miR5652	0.681816	0.081596
pri-miR162a	0.648206	0.0874381
pri-miR838	0.517104	0.0894608
pri-miR3434	0.675992	0.0903243
pri-miR5636	0.566493	0.0910952
pri-miR5013	14.0408	0.0911214
pri-miR5665	0.217832	0.0947672
pri-miR850	0.710574	0.0974468
pri-miR393b	0.361394	0.102766
pri-miR156c	0.245353	0.106301
pri-miR5023	0.483932	0.107449
pri-miR869	0.20425	0.110491
pri-miR161	0.578644	0.114152
pri-miR5630ab	0.809764	0.114913
pri-miR414	1.23116	0.115745
pri-miR5645e	0.26705	0.119648
pri-miR397b	0.0744979	0.120206
pri-miR777	0.565245	0.121527
pri-miR171b	0.536107	0.124683
pri-miR5632	0.730325	0.124981
pri-miR2933a	0.248787	0.127157
pri-miR5638b	0.366423	0.136995
pri-miR420	1.59029	0.138563
pri-miR783	0.212133	0.141825
pri-miR156a	0.797476	0.143115
pri-miR396a	0.530708	0.14358
pri-miR827	1.45424	0.144635
pri-miR5647	0.532242	0.151703
pri-miR840	0.776495	0.159556
pri-miR166f	0.513691	0.161756
pri-miR157c	0.593869	0.168962
pri-miR857	3.44399	0.171885
pri-miR5646	0.394175	0.176544
pri-miR854d	0.640196	0.18323
pri-miR169f	0.359566	0.183248
pri-miR5021	0.638859	0.190799
pri-miR854a	0.218234	0.194732
pri-miR845a	0.0500902	0.197306
pri-miR166e	0.613957	0.19917
pri-miR5662	0.271051	0.201092
pri-miR837	0.193476	0.204263
pri-miR5663	0.778416	0.205858
pri-miR416	1.88481	0.212946
pri-miR5637	0.675534	0.21548
pri-miR2938	0.499243	0.219122
pri-miR5664	3.19183	0.222949
pri-miR862	0.572935	0.224028
pri-miR833	1.8258	0.233525
pri-miR5649b	0.587829	0.233774
pri-miR5643b	0.335043	0.234976
pri-miR5020b	0.58871	0.239995
pri-miR849	4.16212	0.246763
pri-miR1888	0.637617	0.254903
pri-miR156d	2.13433	0.269708
pri-miR415	0.804403	0.272601
pri-miR853	0.775977	0.277777
pri-miR5631	0.674535	0.280759
pri-miR167d	0.529355	0.283019
pri-miR4239	1.61371	0.285079
pri-miR847	0.756586	0.293666
pri-miR447a	0.756188	0.301097
pri-miR835	1.74743	0.308755
pri-miR5649a	0.623605	0.310249
pri-miR839	0.526116	0.311352
pri-miR391	0.205855	0.311462
pri-miR5635a	0.832101	0.313959
pri-miR164c	0.586401	0.315553
pri-miR169e	0.531022	0.316919
pri-miR5643a	0.538379	0.324992
pri-miR167b	0.733754	0.333033
pri-miR2934	0.594239	0.334033
pri-miR2939	1.64275	0.334075
pri-miR854e	0.677376	0.336133
pri-miR419	0.760766	0.341189
pri-miR159b	0.70735	0.345917
pri-miR771	0.795822	0.34611
pri-miR846	0.829972	0.352834
pri-miR5022	3.10583	0.355204
pri-miR172e	0.608018	0.361221
pri-miR408	1.41971	0.361379
pri-miR160a	1.23109	0.365569
pri-miR447c	3.93876	0.375274
pri-miR166d	1.37614	0.381457
pri-miR166c	1.3902	0.382021
pri-miR5028	0.488312	0.397613
pri-miR170	0.835398	0.398428
pri-miR5641	0.664993	0.400744
pri-miR168a	0.934833	0.402493
pri-miR5012	0.699108	0.414453
pri-miR405b	1.65023	0.414823
pri-miR164a	0.787128	0.41723
pri-miR5661	0.622076	0.424164
pri-miR841	0.723591	0.426122
pri-miR870	2.91563	0.426687
pri-miR831	0.484823	0.42905
pri-miR5645a	0.471142	0.433108
pri-miR842	0.70136	0.435306
pri-miR319a	1.18066	0.437584
pri-miR773b	0.342839	0.442597
pri-miR841b	0.544235	0.444894
pri-miR868	2.59417	0.452521
pri-miR3933	0.627562	0.453565
pri-miR861	0.873612	0.46486
pri-miR400	0.773046	0.471624
pri-miR169d	0.440535	0.476015
pri-miR5029	0.573801	0.477741
pri-miR319c	0.743509	0.477776
pri-miR165a	1.49119	0.482399
pri-miR1888b	0.815197	0.489126
pri-miR834	0.591978	0.493681
pri-miR5016	0.791593	0.512873
pri-miR160b	1.33056	0.523338
pri-miR156i	0.768915	0.527516
pri-miR399a	0.61467	0.527686
pri-miR774b	2.06322	0.531954
pri-miR395e	0.474751	0.535094
pri-miR390b	1.2267	0.538513
pri-miR773	1.36133	0.548057
pri-miR867	2.04639	0.562018
pri-miR401	0.512881	0.563794
pri-miR4227	2.41969	0.568688
pri-miR2112	0.678001	0.575337
pri-miR5653	0.395078	0.581809
pri-miR5655	1.66808	0.591837
pri-miR171c	0.780852	0.594058
pri-miR5648	0.750944	0.59566
pri-miR399c	1.41939	0.602432
pri-miR1886	0.807752	0.608854
pri-miR852	0.785981	0.611738
pri-miR168b	0.852086	0.618018
pri-miR5642a	0.899284	0.633919
pri-miR3932b	1.2066	0.635353
pri-miR159c	0.593728	0.635509
pri-miR5654	1.21231	0.648496
pri-miR833b	1.1247	0.650247
pri-miR399b	1.34899	0.650307
pri-miR172d	1.62041	0.650452
pri-miR851	0.326844	0.653823
pri-miR167c	1.12212	0.654115
pri-miR775	0.935374	0.658133
pri-miR829	1.93892	0.669713
pri-miR165b	1.17099	0.683517
pri-miR825	1.08055	0.686007
pri-miR823	1.07411	0.690512
pri-miR166g	0.98553	0.692292
pri-miR169a	0.728366	0.710964
pri-miR159a	1.1452	0.713567
pri-miR5019	0.663758	0.717991
pri-miR390a	0.768329	0.726948
pri-miR156g	1.23945	0.728789
pri-miR781b	1.37964	0.730562
pri-miR172c	1.32609	0.731107
pri-miR856	1.73127	0.733141
pri-miR166b	0.946257	0.73595
pri-miR156f	0.779622	0.772838
pri-miR843	1.12305	0.783238
pri-miR402	0.915064	0.78815
pri-miR404	1.14495	0.78882
pri-miR5639	0.919718	0.789209
pri-miR5635c	0.810611	0.794979
pri-miR865	0.951225	0.796017
pri-miR407	1.24465	0.797354
pri-miR2937	1.39647	0.80052
pri-miR5645f	0.848404	0.802747
pri-miR5638a	0.909682	0.814426
pri-miR395a	1.12595	0.816702
pri-miR418	1.0721	0.821158
pri-miR854b	0.861667	0.822889
pri-miR5659	0.827757	0.832197
pri-miR860	0.939666	0.839761
pri-miR171a	0.952101	0.867398
pri-miR405d	0.924315	0.872113
pri-miR5635d	0.749618	0.876408
pri-miR158b	1.25482	0.882641
pri-miR781	0.934382	0.883411
pri-miR855	0.863016	0.88399
pri-miR406	1.13904	0.886343
pri-miR162b	0.948014	0.893003
pri-miR156h	1.03851	0.894184
pri-miR5629	0.957202	0.908404
pri-miR5024	1.06477	0.909848
pri-miR395f	0.806317	0.913126
pri-miR5027	0.957556	0.922683
pri-miR160c	0.962975	0.922951
pri-miR169c	0.942585	0.927187
pri-miR3932a	1.06727	0.928785
pri-miR394a	1.06125	0.938834
pri-miR447b	0.980409	0.9401
pri-miR4240	1.06676	0.950226
pri-miR5644	0.955434	0.95215
pri-miR5018	1.04878	0.953857
pri-miR778	1.06156	0.955306
pri-miR5633	0.982428	0.967383
pri-miR399f	0.957322	0.969368
pri-miR824	0.989294	0.974074
pri-miR2111a	0.979728	0.978151
pri-miR394b	1.00588	0.986237
pri-miR156e	0.986283	0.989143
pri-miR395b	1.00711	0.995791
pri-miR405a	no detection
pri-miR5666	no detection
pri-miR417	1205.45	low quality data
pri-miR426	0.333167	low quality data
pri-miR832	no detection
pri-miR836	17.9844	low quality data
pri-miR845b	no detection
pri-miR859	1.62528	low quality data
pri-miR399e	118.064	low quality data
pri-miR5660	3.08086	low quality data

## Sheet: D20
Table S2: Pri-miRNA mirEX results for 20%SWC drought application in Arabidopsis
name	fold change	p-value
pri-miR393a	0.0583403	1.04544e-05
pri-miR164c	40.0226	5.4121e-05
pri-miR406	0.0103394	0.000159634
pri-miR157c	0.00837561	0.000345895
pri-miR771	2.86728	0.00034641
pri-miR157a	0.192687	0.000508378
pri-miR5646	0.25707	0.000624902
pri-miR831	45.8963	0.00116794
pri-miR166c	37.7294	0.0012897
pri-miR854a	0.0339372	0.00139177
pri-miR447c	8.27062	0.0016761
pri-miR394b	0.479079	0.00218975
pri-miR159a	9.10539	0.00256181
pri-miR1887	383.206	0.00296457
pri-miR5637	0.0344402	0.00300975
pri-miR166g	10.9645	0.00301558
pri-miR156h	3.04814	0.00306234
pri-miR393b	0.166988	0.0032939
pri-miR5635a	1.78591	0.00356459
pri-miR5640	0.204558	0.00388757
pri-miR868	14.1585	0.00424481
pri-miR167a	0.156223	0.00425687
pri-miR5655	11.9334	0.00432987
pri-miR773b	0.0160488	0.00480934
pri-miR319c	0.0692907	0.00491256
pri-miR824	2.58051	0.00527399
pri-miR2936	8.38289	0.0056303
pri-miR396b	0.0116692	0.00563836
pri-miR171b	0.143877	0.00668686
pri-miR5648	0.14929	0.00776811
pri-miR2112	7.9375	0.00884575
pri-miR2111b	672.467	0.00937962
pri-miR836	0	0.010059
pri-miR399c	6.07941	0.0114304
pri-miR162b	0.422881	0.0117648
pri-miR852	2.5331	0.0118677
pri-miR169a	0.334962	0.0121351
pri-miR5642a	2.96711	0.01254
pri-miR399d	7.72201	0.0126829
pri-miR781	4.89568	0.013256
pri-miR171a	0.22361	0.0135291
pri-miR859	0.196993	0.0139622
pri-miR866	12.6905	0.014015
pri-miR5657	1.59368	0.0140568
pri-miR162a	0.368771	0.0143305
pri-miR319a	0.327056	0.0149368
pri-miR5021	0.597711	0.0152996
pri-miR170	0.457948	0.0153292
pri-miR156g	8.53289	0.0164652
pri-miR5645d	0.337035	0.0166257
pri-miR5015ab	14.0882	0.0168152
pri-miR395f	37.517	0.0168983
pri-miR419	3.2027	0.0169669
pri-miR4228	1.58137	0.0178024
pri-miR4240	3.27392	0.0183846
pri-miR858b	11.7366	0.0195503
pri-miR5636	0.298915	0.0201903
pri-miR2111a	0.100899	0.0227741
pri-miR835	2.49168	0.0228976
pri-miR5650	4.50342	0.023002
pri-miR167c	3.14239	0.0231244
pri-miR391	1.74643	0.0234716
pri-miR843	4.17209	0.0236964
pri-miR849	0.0218508	0.0244322
pri-miR5665	0.177989	0.0261216
pri-miR447b	3.01348	0.0265662
pri-miR169h	7.65682	0.0296977
pri-miR159b	0.155699	0.0299491
pri-miR777	3.65748	0.0309364
pri-miR781b	6.35548	0.0310046
pri-miR168b	3.61005	0.0312716
pri-miR5642b	1.993	0.0325772
pri-miR870	2.70795	0.0339387
pri-miR774b	0	0.0350508
pri-miR5020b	0.034072	0.0353088
pri-miR858	19.692	0.035397
pri-miR395d	35.7537	0.0373146
pri-miR5014	0.31007	0.0391638
pri-miR160c	4.02754	0.0396893
pri-miR5658	0.463526	0.0400979
pri-miR2933a	0.38062	0.0402079
pri-miR865	2.07647	0.0406684
pri-miR864	0.327417	0.041795
pri-miR164a	0.378595	0.0424302
pri-miR1888	0.421288	0.0429853
pri-miR5013	15.1669	0.0430038
pri-miR168a	1.8506	0.0455819
pri-miR5645a	19.3275	0.0458359
pri-miR773	0.0226708	0.0480343
pri-miR823	5.36941	0.0512062
pri-miR173	0.254478	0.0534558
pri-miR775	0.388348	0.0561967
pri-miR3932a	0.340202	0.0573145
pri-miR399f	5.26637	0.0579342
pri-miR5631	2.97083	0.0617993
pri-miR5638a	0.311258	0.0618715
pri-miR5629	0.40011	0.0649238
pri-miR399b	3.06687	0.0670132
pri-miR167d	0.362114	0.0705652
pri-miR827	2.06922	0.0729033
pri-miR851	1.61119	0.0800871
pri-miR783	0.252843	0.0840667
pri-miR166e	1.85828	0.0844217
pri-miR172d	0.106483	0.0886514
pri-miR848	0.67112	0.0892182
pri-miR156d	4.93253	0.0895515
pri-miR854e	0.241845	0.0897118
pri-miR166a	0.520017	0.0996817
pri-miR5633	3.34626	0.101963
pri-miR5634	0.164197	0.104839
pri-miR408	1.87482	0.110367
pri-miR169k	0.300351	0.111085
pri-miR169c	0.458283	0.113379
pri-miR855	0.0765688	0.117972
pri-miR163	2.2739	0.120157
pri-miR390b	0.463024	0.120335
pri-miR2939	4.94753	0.121907
pri-miR405d	0.336709	0.122048
pri-miR157d	2.51175	0.128319
pri-miR5638b	0.294493	0.13085
pri-miR2938	2.89504	0.132675
pri-miR156b	1.31636	0.136508
pri-miR850	0.534372	0.139144
pri-miR404	3.20875	0.139262
pri-miR5652	0.697708	0.145903
pri-miR838	0.611376	0.149716
pri-miR420	0.30099	0.1512
pri-miR774	0.122495	0.153827
pri-miR396a	0.563068	0.155821
pri-miR830	1.40898	0.161273
pri-miR845a	0.5219	0.161867
pri-miR158a	0.640208	0.16392
pri-miR403	1.66425	0.164055
pri-miR833b	0.524147	0.169546
pri-miR5628	0.224606	0.172792
pri-miR398b	0.606628	0.175896
pri-miR822	0.664575	0.177377
pri-miR399a	2.1745	0.179811
pri-miR3440b	0.211717	0.187881
pri-miR156i	0.740971	0.189926
pri-miR171c	0.386478	0.191136
pri-miR860	1.82294	0.191351
pri-miR5643b	2.64224	0.198013
pri-miR861	1.90263	0.200747
pri-miR169d	1.7304	0.208186
pri-miR5639	0.666525	0.209525
pri-miR5651	1.44592	0.211128
pri-miR3434	1.31021	0.212574
pri-miR5645f	0.451685	0.216264
pri-miR169f	0.0588122	0.222198
pri-miR5649a	1.41184	0.223267
pri-miR172b	0.451545	0.22377
pri-miR825	1.56202	0.226831
pri-miR5645e	1.88787	0.227596
pri-miR2933b	0.254296	0.228042
pri-miR826	0.316002	0.236852
pri-miR5018	2.17857	0.24059
pri-miR165a	2.00557	0.243606
pri-miR863	0.641405	0.248559
pri-miR166b	1.35524	0.254164
pri-miR5024	0.44582	0.268378
pri-miR416	1.34858	0.269493
pri-miR837	0.396739	0.269552
pri-miR156f	1.191	0.299375
pri-miR417	inf	0.305401
pri-miR414	1.52709	0.30666
pri-miR3933	1.43552	0.308973
pri-miR4221	0.723509	0.309537
pri-miR395e	2.62777	0.31752
pri-miR398a	1.68786	0.317553
pri-miR841	1.48699	0.319596
pri-miR166d	2.34764	0.321639
pri-miR5026	0.596173	0.322424
pri-miR167b	0.711203	0.336464
pri-miR5661	1.51279	0.337727
pri-miR5641	1.15366	0.347684
pri-miR829	0.274703	0.35664
pri-miR169i	0.173346	0.361865
pri-miR398c	0.686167	0.363253
pri-miR4243	0.391961	0.369334
pri-miR5023	0.688645	0.372062
pri-miR160a	1.35029	0.374266
pri-miR3932b	0.590784	0.379071
pri-miR5027	1.89937	0.380122
pri-miR395b	3.07981	0.384211
pri-miR407	1.3731	0.386105
pri-miR156a	1.43325	0.393129
pri-miR5020c	0.254204	0.394969
pri-miR5635c	1.66267	0.397419
pri-miR169l	0.553459	0.399181
pri-miR833	0.69676	0.399789
pri-miR402	1.39565	0.399906
pri-miR779	1.3724	0.403608
pri-miR156c	1.82502	0.408906
pri-miR400	0.691067	0.420022
pri-miR5649b	0.611985	0.422535
pri-miR5660	2.4717	0.428487
pri-miR5635b	1.26598	0.433702
pri-miR395a	0.391191	0.436432
pri-miR169g	2.70903	0.438843
pri-miR5656	0.873379	0.439649
pri-miR853	0.805392	0.446816
pri-miR158b	0.290163	0.463442
pri-miR5653	2.65518	0.464659
pri-miR426	0.442719	0.464825
pri-miR2937	0.58705	0.465605
pri-miR169e	0.614398	0.481054
pri-miR5643a	0.646046	0.485207
pri-miR780	1.61737	0.489227
pri-miR4239	0.304805	0.491079
pri-miR776	0.314901	0.494818
pri-miR390a	1.5804	0.498116
pri-miR5017	1.22445	0.51451
pri-miR5645c	0.81017	0.516235
pri-miR4227	1.13557	0.51724
pri-miR157b	0.694959	0.534744
pri-miR172e	1.20125	0.536294
pri-miR5659	1.55419	0.540604
pri-miR169j	0.705134	0.546752
pri-miR840	1.4658	0.554587
pri-miR472	0.650975	0.564242
pri-miR169m	0.573975	0.564851
pri-miR1886	1.24547	0.567527
pri-miR854d	0.763429	0.568885
pri-miR5012	0.784613	0.59101
pri-miR5630ab	0.881217	0.59813
pri-miR415	1.09478	0.59874
pri-miR841b	0.757829	0.600589
pri-miR847	0.615597	0.603116
pri-miR1888b	1.32179	0.615329
pri-miR395c	0.71572	0.61714
pri-miR172a	0.829386	0.619336
pri-miR856	1.32401	0.636743
pri-miR447a	0.839891	0.657802
pri-miR397a	1.25161	0.660783
pri-miR413	0.849575	0.666895
pri-miR405b	1.14921	0.673109
pri-miR394a	1.6731	0.681322
pri-miR828	0.85487	0.693585
pri-miR172c	0.75632	0.697739
pri-miR319b	0.609412	0.702557
pri-miR161	0.794305	0.702619
pri-miR842	1.22537	0.712359
pri-miR782	0.901096	0.720855
pri-miR164b	1.22181	0.726187
pri-miR5019	1.18753	0.727587
pri-miR5645b	0.774139	0.736693
pri-miR401	1.43507	0.738972
pri-miR418	0.712389	0.745295
pri-miR156j	0.836354	0.770587
pri-miR397b	1.98432	0.772095
pri-miR160b	0.873403	0.783343
pri-miR839	0.829119	0.784806
pri-miR844	1.15739	0.810143
pri-miR5028	0.879591	0.814031
pri-miR5632	0.914236	0.817484
pri-miR854c	0.770939	0.818132
pri-miR5022	0.927421	0.821345
pri-miR165b	0.92006	0.834229
pri-miR159c	0.739256	0.837009
pri-miR5016	1.0669	0.837071
pri-miR5664	0.697425	0.839624
pri-miR2934	0.812328	0.848609
pri-miR5663	1.0801	0.86489
pri-miR857	0.950995	0.872826
pri-miR834	1.04271	0.877019
pri-miR778	0.736742	0.879216
pri-miR169n	0.925466	0.89394
pri-miR5654	1.07928	0.894648
pri-miR5662	1.12278	0.908835
pri-miR166f	0.941098	0.922111
pri-miR5666	1.06551	0.929221
pri-miR5025	1.05421	0.939189
pri-miR399e	0.787082	0.945325
pri-miR854b	1.08946	0.949071
pri-miR5647	1.0156	0.950983
pri-miR5644	1.04208	0.954352
pri-miR862	0.993804	0.973437
pri-miR5029	0.983766	0.978911
pri-miR846	0.981255	0.979378
pri-miR869	0.99524	0.986914
pri-miR156e	0.992973	0.991331
pri-miR405a	no detection
pri-miR5020a	28.5588	low quality data
pri-miR169b	0.0989454	low quality data
pri-miR832	0.14962	low quality data
pri-miR845b	no detection
pri-miR5635d	1.30215	low quality data
pri-miR867	0.750984	low quality data

## Sheet: H 0.5 
Table S2: Pri-miRNA mirEX results for 0.5h heat stress application in Arabidopsis
name	fold change	p-value
pri-miR395f	inf	1.11205e-05
pri-miR824	266.116	0.000179459
pri-miR831	1113.56	0.000268044
pri-miR164c	0.131714	0.000277032
pri-miR405a	inf	0.000300825
pri-miR156h	347.912	0.000378547
pri-miR836	0	0.000423662
pri-miR828	5.47777	0.000540731
pri-miR169h	inf	0.000776606
pri-miR859	inf	0.00119573
pri-miR399a	45.2083	0.0015092
pri-miR401	3.70571	0.0016311
pri-miR5663	0.263735	0.00168242
pri-miR3932b	0.397171	0.00174199
pri-miR774b	inf	0.00245982
pri-miR843	49.3007	0.00287539
pri-miR172a	113.562	0.00313302
pri-miR158b	inf	0.0042604
pri-miR5018	45.2885	0.00481655
pri-miR413	0.0921026	0.00574488
pri-miR167a	0.338289	0.00659768
pri-miR5638a	1.84339	0.00678128
pri-miR171b	0.231644	0.00719955
pri-miR418	10.3575	0.00798164
pri-miR5633	48.3023	0.00930745
pri-miR774	inf	0.0100457
pri-miR156i	0.213199	0.0106461
pri-miR5649b	1.54927	0.0108142
pri-miR869	0.0603541	0.0140092
pri-miR5028	8.35671	0.0142359
pri-miR5636	0.323521	0.014435
pri-miR5632	1.84192	0.0157762
pri-miR447c	4.297	0.0191511
pri-miR396b	0.0385257	0.0216283
pri-miR840	9.36624	0.0229041
pri-miR5652	0.288126	0.0232044
pri-miR396a	0.194265	0.0240051
pri-miR391	59.8416	0.024261
pri-miR395c	18.4652	0.0242849
pri-miR5639	3.26036	0.0244091
pri-miR5640	0.344595	0.0246691
pri-miR169a	0.153298	0.0253681
pri-miR5648	34.6655	0.0268311
pri-miR169m	0.250899	0.0276927
pri-miR173	0.130503	0.0294961
pri-miR393a	0.431554	0.0310448
pri-miR390b	3.47901	0.0312558
pri-miR5629	2.36081	0.0380468
pri-miR851	9.29694	0.0389698
pri-miR863	0.378589	0.0394231
pri-miR157d	43.8283	0.0397042
pri-miR848	0.158797	0.0410084
pri-miR405b	6.37048	0.0419456
pri-miR5665	3.79622	0.0436928
pri-miR166d	9.41116	0.0465521
pri-miR826	0.137397	0.047298
pri-miR771	0.375311	0.0475818
pri-miR393b	0.350369	0.0477911
pri-miR5012	0.542435	0.048716
pri-miR4221	3.30343	0.0492049
pri-miR4239	3.59026	0.0534806
pri-miR830	0.302164	0.053947
pri-miR171a	0.202756	0.0552586
pri-miR166g	2.7519	0.0563135
pri-miR169g	137.945	0.0566506
pri-miR415	0.619338	0.0571557
pri-miR856	32.3666	0.0572232
pri-miR156j	0.319706	0.0579999
pri-miR823	0.269077	0.0638829
pri-miR781	0.414394	0.0652077
pri-miR846	0.373931	0.0722282
pri-miR5659	2.31784	0.0736945
pri-miR161	0.429108	0.0757623
pri-miR394a	1.90316	0.0783638
pri-miR166a	0.254525	0.0889991
pri-miR394b	0.258078	0.0960446
pri-miR397b	46.5099	0.0997439
pri-miR166e	0.349467	0.101139
pri-miR5023	0.411668	0.101166
pri-miR5634	0.25511	0.113697
pri-miR850	0.212151	0.115506
pri-miR169f	3.82395	0.115727
pri-miR163	0.432988	0.117679
pri-miR156e	2.5094	0.122441
pri-miR5653	0.111686	0.122571
pri-miR783	8.16155	0.123061
pri-miR158a	4.03801	0.123707
pri-miR841	0.469733	0.127384
pri-miR5021	0.491372	0.128609
pri-miR166f	0.150592	0.141779
pri-miR170	3.77042	0.142084
pri-miR861	0.560212	0.143532
pri-miR403	0.464368	0.151239
pri-miR2112	0.0575249	0.1546
pri-miR5024	0.664932	0.168698
pri-miR408	2.53817	0.171354
pri-miR172b	0.388101	0.178164
pri-miR167c	0.459065	0.197195
pri-miR157c	0.37036	0.199816
pri-miR1886	9.4084	0.203991
pri-miR169j	1.75392	0.205724
pri-miR5655	5.84387	0.205849
pri-miR159a	0.350648	0.207262
pri-miR845a	2.1199	0.211996
pri-miR3434	0.489751	0.219562
pri-miR5658	0.555388	0.220307
pri-miR853	0.291847	0.225599
pri-miR835	3.7999	0.233009
pri-miR5647	0.53359	0.237926
pri-miR167d	0.0835198	0.24604
pri-miR5635b	1.37354	0.252034
pri-miR157b	2.36131	0.257937
pri-miR870	5.81366	0.260908
pri-miR2111b	1.74735	0.261201
pri-miR854b	2.67262	0.262122
pri-miR5641	0.0714996	0.26897
pri-miR156a	1.97925	0.276134
pri-miR167b	0.622434	0.278479
pri-miR319a	0.432094	0.280145
pri-miR160b	0.645862	0.286361
pri-miR169e	0.0530747	0.286474
pri-miR166c	3.27976	0.287827
pri-miR169l	1.77681	0.289123
pri-miR4228	1.82401	0.290327
pri-miR5651	1.75095	0.296005
pri-miR168b	0.551837	0.300948
pri-miR2933b	0.378708	0.301992
pri-miR169d	4.02911	0.305518
pri-miR5642a	0.80605	0.306927
pri-miR404	4.11642	0.307094
pri-miR171c	1.75564	0.310152
pri-miR4227	0.238163	0.313527
pri-miR842	0.56414	0.317725
pri-miR319b	0.720919	0.319996
pri-miR172e	1.92197	0.328326
pri-miR5637	0.538259	0.331647
pri-miR399e	4.16376	0.331937
pri-miR5638b	0.373809	0.337062
pri-miR858b	0.187486	0.339637
pri-miR2939	1.49155	0.340657
pri-miR172c	2.40782	0.342883
pri-miR5635c	1.67905	0.343629
pri-miR395e	3.06896	0.349431
pri-miR855	2.81441	0.352669
pri-miR865	2.59748	0.35271
pri-miR5645a	2.05123	0.354293
pri-miR414	0.647281	0.364008
pri-miR395b	5.15921	0.37344
pri-miR829	0.543386	0.377108
pri-miR5645e	2.30588	0.382465
pri-miR472	0.573853	0.382933
pri-miR854d	3.51947	0.386674
pri-miR841b	1.31932	0.393365
pri-miR402	0.628033	0.394213
pri-miR868	2.21419	0.406567
pri-miR166b	0.621366	0.41123
pri-miR169k	1.93722	0.415419
pri-miR447a	1.41692	0.420306
pri-miR4240	1.38234	0.426745
pri-miR852	1.40258	0.427595
pri-miR397a	2.11305	0.429698
pri-miR5027	1.74128	0.432259
pri-miR398b	1.76812	0.439635
pri-miR854a	3.29279	0.441101
pri-miR854c	5.53169	0.450926
pri-miR2938	1.69764	0.451886
pri-miR5635d	0.320673	0.454339
pri-miR5628	0.43564	0.454412
pri-miR5631	1.75137	0.45725
pri-miR825	0.744268	0.458221
pri-miR165a	0.352115	0.459182
pri-miR1888b	2.08022	0.465133
pri-miR5664	4.40321	0.479681
pri-miR3932a	2.03377	0.487052
pri-miR164b	0.758546	0.490571
pri-miR160a	0.585851	0.498482
pri-miR399d	2.39136	0.498669
pri-miR834	1.70007	0.501141
pri-miR777	0.619059	0.502587
pri-miR2936	0.608465	0.514583
pri-miR2111a	0.54489	0.515827
pri-miR2933a	0.624863	0.521266
pri-miR169i	2.04867	0.532733
pri-miR5630ab	1.32753	0.534148
pri-miR169c	0.665987	0.536323
pri-miR2934	2.27729	0.540054
pri-miR416	0.681655	0.542703
pri-miR5650	1.67011	0.559514
pri-miR169n	0.717098	0.561367
pri-miR157a	1.92135	0.564353
pri-miR395a	0.632495	0.566018
pri-miR420	0.681606	0.573241
pri-miR5643a	0.713455	0.574994
pri-miR5020c	1.51553	0.58301
pri-miR405d	1.39851	0.583229
pri-miR5015ab	1.59621	0.587239
pri-miR5017	1.53333	0.587245
pri-miR400	0.634678	0.588691
pri-miR5646	0.661531	0.589383
pri-miR399f	1.82274	0.594208
pri-miR782	0.733993	0.594614
pri-miR390a	2.31825	0.602878
pri-miR395d	0.440869	0.609644
pri-miR866	1.78419	0.609649
pri-miR5029	0.517278	0.610181
pri-miR5014	1.30444	0.612584
pri-miR406	3.26404	0.613595
pri-miR156f	1.42178	0.614317
pri-miR164a	0.788048	0.628468
pri-miR319c	0.716136	0.633911
pri-miR5635a	0.807027	0.634447
pri-miR5016	1.36975	0.637991
pri-miR426	0.550347	0.641863
pri-miR780	1.33084	0.644087
pri-miR5026	1.16052	0.648436
pri-miR854e	1.92212	0.652975
pri-miR1887	2.01271	0.659347
pri-miR781b	1.34872	0.668889
pri-miR5645f	1.2093	0.670962
pri-miR5019	1.15903	0.672777
pri-miR839	0.766408	0.679484
pri-miR837	0.430434	0.685329
pri-miR5649a	1.42679	0.690846
pri-miR833b	0.772748	0.695322
pri-miR827	1.55503	0.69603
pri-miR5643b	0.646319	0.707546
pri-miR168a	0.761745	0.733543
pri-miR156b	1.06235	0.738104
pri-miR3933	1.39961	0.755016
pri-miR778	0.675114	0.763124
pri-miR160c	0.7591	0.763184
pri-miR1888	0.782583	0.769167
pri-miR838	0.90842	0.77217
pri-miR844	0.85382	0.772461
pri-miR3440b	1.19757	0.792683
pri-miR398c	0.784903	0.794433
pri-miR822	1.34958	0.796315
pri-miR156g	0.71938	0.819911
pri-miR5013	0.79129	0.834112
pri-miR398a	1.15267	0.837948
pri-miR162a	0.85653	0.841303
pri-miR159b	1.14058	0.843564
pri-miR399b	0.880832	0.860984
pri-miR858	1.1417	0.863087
pri-miR165b	1.24868	0.865074
pri-miR5661	1.05927	0.869607
pri-miR5644	0.809534	0.870878
pri-miR172d	1.12936	0.87166
pri-miR5645d	0.880229	0.872875
pri-miR833	1.31666	0.880409
pri-miR156c	0.900005	0.897185
pri-miR5642b	0.908573	0.897816
pri-miR5025	0.957206	0.897886
pri-miR847	1.09914	0.901425
pri-miR399c	0.88117	0.902893
pri-miR5654	0.889547	0.903225
pri-miR775	0.931618	0.907158
pri-miR162b	1.14206	0.907917
pri-miR779	0.891843	0.910847
pri-miR169b	0.87347	0.912247
pri-miR773b	1.12907	0.919812
pri-miR2937	1.07363	0.927366
pri-miR862	1.07798	0.93848
pri-miR864	0.932876	0.941697
pri-miR5657	0.957724	0.945387
pri-miR5662	1.07285	0.946857
pri-miR447b	0.956909	0.957629
pri-miR156d	1.03261	0.958117
pri-miR857	0.948481	0.95975
pri-miR419	0.982903	0.960305
pri-miR5656	1.02443	0.963741
pri-miR5020b	0.96085	0.968781
pri-miR860	1.01238	0.97883
pri-miR4243	1.01293	0.985523
pri-miR773	0.990962	0.988322
pri-miR159c	2649.69
pri-miR417	4.52891
pri-miR776	1774.04
pri-miR5020a	4.02439
pri-miR5022	0.678184
pri-miR849	96.408
pri-miR5645b	1.43982
pri-miR5645c	3.01817
pri-miR5660	190.581
pri-miR407	no detection
pri-miR5666	no detection
pri-miR832	no detection
pri-miR845b	no detection
pri-miR867	no detection

## Sheet: H 6
Table S2: Pri-miRNA mirEX results for 6h heat stress application in Arabidopsis
name	fold change	p-value
pri-miR867	inf	1.5695e-05
pri-miR5632	4.4112	4.44429e-05
pri-miR5026	0.000353008	7.04595e-05
pri-miR824	61.469	0.000100802
pri-miR774b	inf	0.000155963
pri-miR779	95.9724	0.000197914
pri-miR156h	30.6259	0.00021838
pri-miR831	44.2857	0.000295322
pri-miR158a	52.9699	0.000367277
pri-miR398a	62.2113	0.000536456
pri-miR166b	76.8294	0.000667527
pri-miR395f	inf	0.000680715
pri-miR160b	13.4423	0.000710679
pri-miR855	3.08296	0.000812787
pri-miR171c	114.877	0.0010508
pri-miR319b	75.1214	0.00106505
pri-miR846	20.1369	0.00109565
pri-miR319a	192.225	0.00111179
pri-miR771	11.1562	0.0011209
pri-miR5642a	3.29408	0.00114465
pri-miR161	106.851	0.00125871
pri-miR393b	36.758	0.00127095
pri-miR398b	27.9977	0.00133887
pri-miR828	9.92107	0.0016961
pri-miR840	9.94649	0.00182008
pri-miR172c	53.7483	0.00191695
pri-miR845a	159.97	0.00198883
pri-miR168a	132.383	0.00203501
pri-miR167a	34.7675	0.00216854
pri-miR172d	92.3511	0.00218908
pri-miR172a	144.265	0.00219919
pri-miR5663	0.501482	0.00232696
pri-miR164b	45.825	0.00246448
pri-miR156i	0.274065	0.00296289
pri-miR400	38.7346	0.00300496
pri-miR408	5.43258	0.00315149
pri-miR166a	42.4162	0.00318989
pri-miR319c	21.7508	0.00320869
pri-miR403	5.70948	0.0032537
pri-miR160a	64.1775	0.0033191
pri-miR774	inf	0.00348628
pri-miR865	155.871	0.00366737
pri-miR5629	6.75167	0.00380678
pri-miR777	15.6222	0.00387484
pri-miR156b	27.1879	0.00392765
pri-miR402	5.58074	0.00438169
pri-miR396a	30.5392	0.00519044
pri-miR843	21.7023	0.00530373
pri-miR168b	30.9422	0.0053236
pri-miR394b	11.9462	0.00561927
pri-miR156f	22.4966	0.0058849
pri-miR870	58.1493	0.00593942
pri-miR157b	49.4158	0.00601721
pri-miR842	7.12037	0.00616405
pri-miR156a	25.4048	0.00634188
pri-miR398c	8.64496	0.0063911
pri-miR861	10.1889	0.0066501
pri-miR854d	23.3697	0.00714601
pri-miR395c	225.663	0.0079459
pri-miR167c	13.2309	0.00866795
pri-miR395a	66.8471	0.00900533
pri-miR472	0.0918264	0.0102074
pri-miR4221	8.8327	0.0102466
pri-miR395d	759.055	0.0105693
pri-miR854b	33.7002	0.0106703
pri-miR169f	9.91325	0.0118697
pri-miR857	19.2762	0.0122124
pri-miR775	3.92348	0.0126133
pri-miR823	7.94969	0.0126907
pri-miR390b	5.59274	0.0130786
pri-miR447a	6.67654	0.0136774
pri-miR172e	19.0585	0.0140358
pri-miR391	58.7171	0.0143569
pri-miR778	3.66859	0.0145127
pri-miR166d	83.8433	0.0146428
pri-miR396b	43.7588	0.0150866
pri-miR854a	50.3707	0.0151384
pri-miR166e	8.06201	0.0164478
pri-miR858b	15.6705	0.0187167
pri-miR5661	3.24443	0.0191017
pri-miR390a	61.1303	0.0191744
pri-miR3932b	3.60238	0.0197219
pri-miR156c	16.7424	0.0199254
pri-miR5633	29.4907	0.0201533
pri-miR395e	52.2447	0.0203912
pri-miR159a	7.52664	0.0213557
pri-miR2111b	51.0301	0.0213657
pri-miR172b	14.5001	0.021381
pri-miR825	4.0621	0.0218819
pri-miR169l	4.02258	0.0219631
pri-miR5649b	1.43688	0.0231628
pri-miR856	15.9057	0.0235095
pri-miR164c	4.41832	0.025724
pri-miR781	3.04332	0.0268077
pri-miR169j	3.88806	0.0287362
pri-miR419	3.39039	0.0294946
pri-miR822	0.121019	0.030963
pri-miR395b	425.418	0.0317141
pri-miR3434	0.192358	0.0345185
pri-miR160c	9.7776	0.0348061
pri-miR171b	3.0235	0.0354603
pri-miR827	22.6265	0.0355624
pri-miR418	5.0193	0.035587
pri-miR5644	0	0.0361788
pri-miR5648	22.0196	0.036912
pri-miR854e	12.9844	0.037102
pri-miR835	8.15515	0.0387144
pri-miR169c	0.0570394	0.0398568
pri-miR5021	0.228322	0.0398945
pri-miR159b	11.5368	0.0423012
pri-miR5018	11.6173	0.0432503
pri-miR156g	14.3906	0.0444385
pri-miR157d	102.505	0.0449208
pri-miR859	inf	0.0457221
pri-miR844	5.60108	0.0485337
pri-miR3440b	5.91955	0.0489789
pri-miR156j	2.34845	0.04939
pri-miR781b	13.1496	0.0518831
pri-miR169g	5.26965	0.0523058
pri-miR858	7.38961	0.0552116
pri-miR4240	6.16152	0.0572904
pri-miR5635b	1.39862	0.0582037
pri-miR171a	6.04691	0.0585546
pri-miR420	0.0626186	0.0603978
pri-miR164a	4.41053	0.0621299
pri-miR5642b	4.5558	0.062976
pri-miR780	3.1859	0.0649859
pri-miR5630ab	1.91509	0.0669982
pri-miR5654	10.8635	0.0705856
pri-miR166g	2.78827	0.0725929
pri-miR169e	0.105616	0.0742165
pri-miR393a	3.81753	0.0744575
pri-miR415	0.51366	0.0747582
pri-miR416	0.302628	0.0785031
pri-miR864	9.95227	0.0830021
pri-miR165a	15.9726	0.0893648
pri-miR2936	0.248212	0.0900668
pri-miR173	0.431412	0.0903835
pri-miR169m	0.328127	0.097842
pri-miR394a	2.07445	0.0998055
pri-miR406	228.422	0.103248
pri-miR5655	7.22154	0.105492
pri-miR2939	1.71837	0.110569
pri-miR399b	27.0379	0.112847
pri-miR156e	2.33884	0.114602
pri-miR838	2.16107	0.115697
pri-miR169b	6.22516	0.117895
pri-miR5016	0.28975	0.121015
pri-miR4243	0.212906	0.125179
pri-miR5017	3.97307	0.1264
pri-miR5650	4.41237	0.127459
pri-miR399f	13.9719	0.132624
pri-miR841	0.316798	0.133168
pri-miR166c	8.69824	0.135816
pri-miR5628	0.179102	0.139343
pri-miR869	0.566724	0.139798
pri-miR4239	0.214575	0.14095
pri-miR165b	6.08814	0.143527
pri-miR167d	15.1106	0.155693
pri-miR1886	11.596	0.158342
pri-miR399d	7.72677	0.159597
pri-miR169n	2.24899	0.165378
pri-miR169i	5.06149	0.165686
pri-miR833b	0.525772	0.166783
pri-miR169k	2.11043	0.171519
pri-miR399a	2.16846	0.172153
pri-miR2112	0.255236	0.173622
pri-miR5634	2.69567	0.184001
pri-miR5020c	0.266753	0.200937
pri-miR447b	3.29298	0.212576
pri-miR866	6.69843	0.215207
pri-miR5638b	0.140167	0.219187
pri-miR5027	0.178765	0.224717
pri-miR841b	0.540457	0.239252
pri-miR169d	4.97597	0.239917
pri-miR5025	3.14267	0.240654
pri-miR5647	0.354014	0.246914
pri-miR414	0.53557	0.249889
pri-miR166f	0.221333	0.258515
pri-miR399c	3.64682	0.258525
pri-miR2111a	5.89578	0.265966
pri-miR5656	1.85164	0.26617
pri-miR5631	2.25432	0.26723
pri-miR447c	5.95127	0.26869
pri-miR1888b	3.58084	0.270946
pri-miR5638a	0.370926	0.271979
pri-miR157a	4.00641	0.272595
pri-miR5028	1.41704	0.276086
pri-miR5652	1.4053	0.282561
pri-miR5024	0.539115	0.287333
pri-miR853	2.57901	0.296095
pri-miR1888	2.72677	0.300836
pri-miR5665	0.500057	0.311078
pri-miR4228	1.61803	0.312508
pri-miR863	1.57014	0.313453
pri-miR834	1.68512	0.314919
pri-miR5012	1.55616	0.325525
pri-miR782	1.77296	0.344477
pri-miR5013	0.338787	0.376856
pri-miR773	2.13951	0.380901
pri-miR397b	7.00013	0.384744
pri-miR2933a	0.374968	0.394298
pri-miR2934	2.09532	0.397608
pri-miR830	1.60871	0.400356
pri-miR5645e	2.15958	0.400593
pri-miR413	1.33909	0.404558
pri-miR156d	2.58479	0.413387
pri-miR854c	4.25262	0.423993
pri-miR5651	1.42108	0.426245
pri-miR5649a	2.22884	0.438873
pri-miR163	0.794912	0.449238
pri-miR837	2.58771	0.454891
pri-miR5645f	0.823887	0.455947
pri-miR5643a	2.83549	0.495693
pri-miR162b	2.54059	0.496551
pri-miR5641	2.16801	0.519441
pri-miR5635c	0.501201	0.522003
pri-miR868	1.80684	0.539034
pri-miR5640	0.710686	0.540124
pri-miR5019	1.31297	0.593733
pri-miR5014	1.41246	0.614363
pri-miR5637	1.19722	0.638402
pri-miR167b	1.25836	0.640225
pri-miR5658	1.23828	0.649101
pri-miR5643b	2.00848	0.652231
pri-miR2938	1.34407	0.673283
pri-miR5645a	1.36716	0.680901
pri-miR860	0.787311	0.686724
pri-miR3933	0.639934	0.688048
pri-miR157c	0.79969	0.688482
pri-miR5664	1.59472	0.698004
pri-miR839	0.779056	0.700539
pri-miR5653	0.495763	0.703539
pri-miR170	1.25003	0.703801
pri-miR5023	1.21695	0.725668
pri-miR850	0.745197	0.730505
pri-miR404	0.69162	0.739228
pri-miR5646	1.22983	0.740109
pri-miR162a	0.752497	0.747406
pri-miR2933b	0.856061	0.761138
pri-miR5657	0.830261	0.778761
pri-miR5020b	1.26372	0.791315
pri-miR4227	1.37826	0.791368
pri-miR836	1.57384	0.791438
pri-miR426	0.727633	0.792484
pri-miR401	0.863278	0.793615
pri-miR405d	1.11157	0.800011
pri-miR397a	0.82889	0.821377
pri-miR852	1.12084	0.844178
pri-miR851	1.28649	0.859241
pri-miR862	1.13071	0.868178
pri-miR783	0.871134	0.872553
pri-miR5639	1.16729	0.873081
pri-miR5015ab	0.816592	0.885425
pri-miR399e	1.29887	0.907977
pri-miR833	1.17241	0.911479
pri-miR5636	1.03612	0.912046
pri-miR826	1.0987	0.923009
pri-miR3932a	1.17983	0.923755
pri-miR847	0.94459	0.937967
pri-miR773b	1.0698	0.94377
pri-miR5635a	1.03001	0.945438
pri-miR2937	0.953083	0.958556
pri-miR848	1.00852	0.97491
pri-miR169a	1.01379	0.982552
pri-miR829	1.0032	0.995321
pri-miR405a	852.693
pri-miR405b	0.280494
pri-miR159c	1786.41
pri-miR417	0.219431
pri-miR5020a	0.0993086
pri-miR832	309.802
pri-miR5022	5.86993
pri-miR5029	0.341188
pri-miR5635d	1.69005
pri-miR849	802.511
pri-miR5645b	0.0200579
pri-miR5645c	5.16001
pri-miR5645d	2.22232
pri-miR1887	0.495701
pri-miR5659	0.388738
pri-miR5662	1.33404
pri-miR407	no detection
pri-miR5666	no detection
pri-miR158b	no detection
pri-miR776	no detection
pri-miR169h	no detection
pri-miR845b	no detection
pri-miR5660	no detection

## Sheet: NaCl+
Table S2: Pri-miRNA mirEX results for salinity application in Arabidopsis
name	fold change	p-value
pri-miR778	inf	3.17949e-07
pri-miR395f	inf	3.97264e-07
pri-miR5657	0.124725	2.03278e-06
pri-miR5659	inf	4.66589e-06
pri-miR405a	inf	1.53477e-05
pri-miR5022	20.2037	2.20301e-05
pri-miR5026	0.000381228	2.54498e-05
pri-miR171a	0.265435	2.8374e-05
pri-miR5023	3.28832	3.81088e-05
pri-miR1887	inf	4.06916e-05
pri-miR5645e	inf	5.01957e-05
pri-miR5662	inf	5.2206e-05
pri-miR832	inf	6.46377e-05
pri-miR395d	inf	7.62315e-05
pri-miR164a	0.15486	8.0451e-05
pri-miR857	0.129482	0.000125342
pri-miR828	6.95978	0.000144201
pri-miR5663	0.263723	0.000167336
pri-miR171b	0.0606693	0.000185054
pri-miR774b	inf	0.000229774
pri-miR415	0.0702484	0.000260226
pri-miR156g	71.9356	0.000353717
pri-miR319a	0.370697	0.000368881
pri-miR822	0.0617861	0.000399068
pri-miR414	4.88174	0.000427715
pri-miR5650	10.4652	0.00050598
pri-miR5642a	3.88568	0.000528272
pri-miR391	10.9587	0.000551544
pri-miR831	2211.02	0.000707122
pri-miR169h	51.2278	0.000755609
pri-miR5647	0.209367	0.000815957
pri-miR860	4.70745	0.00084653
pri-miR170	6.28706	0.000974057
pri-miR169b	0.037747	0.00112175
pri-miR2111a	inf	0.00114222
pri-miR5631	4.60326	0.00122193
pri-miR169g	72.4868	0.00151925
pri-miR5638a	0.125697	0.00154256
pri-miR5646	0.0679029	0.00155582
pri-miR854b	0.181616	0.00163661
pri-miR825	0.208457	0.00170747
pri-miR5652	0.313631	0.00175217
pri-miR166g	8.15741	0.00178189
pri-miR5021	0.321751	0.00198578
pri-miR395c	21.0558	0.00199083
pri-miR5014	0.112615	0.00227743
pri-miR5028	2.92192	0.00228432
pri-miR157d	518.864	0.00267283
pri-miR862	3.4335	0.00270741
pri-miR399d	99.1505	0.00277703
pri-miR827	4.72133	0.00294714
pri-miR5666	inf	0.00304441
pri-miR166d	9.85471	0.00325394
pri-miR393b	0.0805198	0.00333286
pri-miR5660	inf	0.00343611
pri-miR5638b	0.242441	0.00343828
pri-miR863	3.02488	0.00356296
pri-miR826	5.82624	0.00356682
pri-miR843	6.24212	0.00367278
pri-miR2112	3.39643	0.00382621
pri-miR851	9.19327	0.00400009
pri-miR160a	0.0916303	0.00407324
pri-miR168b	2.88303	0.00418891
pri-miR398a	6.33015	0.00443182
pri-miR319b	0.0424431	0.00449492
pri-miR420	8.46374	0.00461649
pri-miR830	0.299756	0.0047017
pri-miR5642b	7.65823	0.0049972
pri-miR836	0	0.00512468
pri-miR5651	3.12166	0.00513787
pri-miR856	16.3779	0.00589302
pri-miR865	3.09777	0.0059646
pri-miR5645f	4.20726	0.00602174
pri-miR164b	0.466097	0.00635041
pri-miR5655	31.8347	0.00644798
pri-miR169a	0.200119	0.00670945
pri-miR157c	0.0330694	0.00718956
pri-miR167c	1.84952	0.00720649
pri-miR396b	0.0767226	0.00815683
pri-miR5018	25.7155	0.00816276
pri-miR4240	9.81993	0.00818657
pri-miR4221	2.54791	0.00864665
pri-miR171c	0.377692	0.00974205
pri-miR866	19.7818	0.0105295
pri-miR823	10.2844	0.0110158
pri-miR834	0.502582	0.0124687
pri-miR854d	0.377622	0.0149663
pri-miR166b	0.265429	0.0157114
pri-miR870	12.9761	0.0180984
pri-miR161	4.12954	0.018173
pri-miR398b	0.359342	0.0187001
pri-miR2111b	249.365	0.019056
pri-miR167a	2.35868	0.0190836
pri-miR847	6.39651	0.0197499
pri-miR773	2.0295	0.0218182
pri-miR447a	0.540407	0.0224128
pri-miR5020c	0.516283	0.0227909
pri-miR861	1.68471	0.0237007
pri-miR845a	3.1076	0.0245724
pri-miR172a	0.132599	0.0256312
pri-miR319c	0.329274	0.0257321
pri-miR3434	0.550775	0.0269561
pri-miR401	77.6908	0.0270199
pri-miR837	0.10197	0.0275302
pri-miR5632	0.527613	0.0276597
pri-miR156h	1.68553	0.0281163
pri-miR846	0.365518	0.0282427
pri-miR5020b	0.251371	0.0283443
pri-miR168a	1.67376	0.0295665
pri-miR775	3.31373	0.0298219
pri-miR5661	2.11428	0.0308245
pri-miR2936	2.63324	0.0320209
pri-miR5630ab	1.63548	0.0334622
pri-miR824	1.90185	0.0344151
pri-miR5635d	0.190207	0.0364503
pri-miR416	2.22288	0.0385332
pri-miR156i	0.655802	0.0398432
pri-miR5020a	inf	0.041038
pri-miR169f	200.519	0.0420276
pri-miR5636	0.385633	0.0457105
pri-miR779	1.82653	0.0459292
pri-miR854a	0.155756	0.0464008
pri-miR398c	0.221372	0.0480212
pri-miR5635b	1.93485	0.0484957
pri-miR397b	5.22802	0.0485511
pri-miR397a	0.530018	0.0501945
pri-miR5640	0.40982	0.052446
pri-miR781b	2.00583	0.055856
pri-miR844	0.506698	0.0565684
pri-miR2938	1.25255	0.0566668
pri-miR5024	0.403882	0.0567066
pri-miR405b	4.2597	0.0575572
pri-miR833b	0.41484	0.0578527
pri-miR394b	0.577639	0.059393
pri-miR5015ab	32.083	0.0618003
pri-miR5025	2.34187	0.0638298
pri-miR173	0.785903	0.0674308
pri-miR5639	3.9135	0.0703646
pri-miR777	1.89681	0.0705008
pri-miR399c	3.17754	0.0755527
pri-miR841	2.2113	0.0765115
pri-miR5648	2.06915	0.0821859
pri-miR5635c	2.83487	0.0827806
pri-miR3932b	0.317311	0.0907139
pri-miR5637	0.646264	0.0953897
pri-miR418	6.32904	0.098148
pri-miR169m	0.365162	0.100358
pri-miR160b	0.44174	0.101986
pri-miR399a	3.43977	0.10406
pri-miR5027	1.39533	0.108022
pri-miR1888b	1.79102	0.115955
pri-miR166f	0.218261	0.120152
pri-miR5644	10.9612	0.127922
pri-miR393a	0.522105	0.135038
pri-miR169n	2.13018	0.137028
pri-miR868	11.9733	0.142614
pri-miR850	1.43805	0.144964
pri-miR165b	0.485355	0.150962
pri-miR5645d	0.56776	0.155168
pri-miR5645b	0.427818	0.162261
pri-miR776	2.34549	0.166949
pri-miR159a	0.640206	0.168844
pri-miR156a	0.629856	0.175942
pri-miR838	0.476044	0.1779
pri-miR156b	0.648954	0.179883
pri-miR419	0.743044	0.18214
pri-miR400	2.42604	0.190491
pri-miR5029	0.401378	0.191902
pri-miR160c	2.41259	0.196531
pri-miR5658	1.18899	0.20365
pri-miR169i	1.91922	0.205861
pri-miR5649b	1.32596	0.208371
pri-miR781	0.766774	0.209265
pri-miR163	0.25877	0.214602
pri-miR396a	0.632832	0.220678
pri-miR5019	2.54007	0.232933
pri-miR854c	0.524749	0.250161
pri-miR166a	0.44239	0.251035
pri-miR390b	1.63153	0.251395
pri-miR4243	5.42796	0.265274
pri-miR404	1.80737	0.273488
pri-miR5665	3.89288	0.277565
pri-miR3933	2.18577	0.284963
pri-miR447c	1.39326	0.29088
pri-miR5633	2.51611	0.295556
pri-miR164c	1.75541	0.315169
pri-miR5016	1.88863	0.315549
pri-miR2939	3.62928	0.316272
pri-miR406	0.204007	0.318785
pri-miR159c	0.122453	0.318984
pri-miR399f	3.21752	0.322202
pri-miR842	0.541318	0.328567
pri-miR169c	0.21087	0.335822
pri-miR156c	1.66462	0.350382
pri-miR864	1.41302	0.35322
pri-miR166e	0.921579	0.353235
pri-miR1888	0.628335	0.366564
pri-miR869	4.89092	0.367053
pri-miR156f	0.844967	0.370362
pri-miR5634	0.514053	0.375713
pri-miR4228	1.19088	0.379791
pri-miR166c	2.0025	0.389407
pri-miR402	0.719588	0.394987
pri-miR5653	0.0679458	0.396255
pri-miR1886	1.38367	0.399243
pri-miR167b	0.777987	0.399495
pri-miR5649a	0.704581	0.400929
pri-miR172d	0.710439	0.402698
pri-miR841b	0.899168	0.417508
pri-miR390a	3.12846	0.422633
pri-miR403	0.788102	0.437058
pri-miR3932a	2.71103	0.43886
pri-miR2934	0.589221	0.450321
pri-miR169l	1.39434	0.459316
pri-miR447b	0.819115	0.46261
pri-miR169j	1.42476	0.468849
pri-miR165a	0.677144	0.481078
pri-miR162b	0.495287	0.490526
pri-miR5628	0.654994	0.495647
pri-miR780	1.72766	0.497968
pri-miR2933a	0.300236	0.511026
pri-miR4239	0.191244	0.527099
pri-miR395e	0.561905	0.534614
pri-miR5643b	0.610919	0.536598
pri-miR158a	1.1954	0.543029
pri-miR858b	1.51536	0.545894
pri-miR172c	1.40808	0.550337
pri-miR169d	1.26612	0.563645
pri-miR771	0.897464	0.565789
pri-miR408	1.16731	0.566686
pri-miR5635a	1.23525	0.588233
pri-miR172b	1.2543	0.603469
pri-miR157a	1.36881	0.605548
pri-miR399b	0.742451	0.612001
pri-miR157b	1.1818	0.622223
pri-miR782	0.956254	0.62614
pri-miR854e	0.888319	0.626589
pri-miR5645a	1.30843	0.6289
pri-miR2933b	1.4295	0.632614
pri-miR5654	0.829207	0.633968
pri-miR4227	1.5433	0.648957
pri-miR773b	0.618459	0.653793
pri-miR5664	1.87145	0.660961
pri-miR839	1.27048	0.681681
pri-miR848	1.12784	0.699866
pri-miR156d	1.06647	0.705164
pri-miR5643a	0.678038	0.71037
pri-miR833	0.775262	0.717806
pri-miR5629	1.1604	0.720815
pri-miR5017	1.13554	0.72443
pri-miR172e	0.904305	0.727074
pri-miR3440b	1.19104	0.738465
pri-miR417	0.839951	0.747831
pri-miR5656	1.07095	0.750466
pri-miR5012	1.18199	0.754333
pri-miR858	1.34485	0.765831
pri-miR156e	1.10654	0.790432
pri-miR853	0.920919	0.791376
pri-miR167d	0.946977	0.804597
pri-miR783	1.30317	0.814328
pri-miR5641	1.08343	0.827807
pri-miR159b	0.916329	0.83445
pri-miR413	1.09039	0.841954
pri-miR849	1.34795	0.855493
pri-miR169k	1.11265	0.856597
pri-miR394a	1.09677	0.866174
pri-miR835	1.09016	0.873219
pri-miR156j	1.01485	0.890735
pri-miR472	0.961351	0.898779
pri-miR840	1.01954	0.922028
pri-miR405d	1.04227	0.9256
pri-miR169e	1.0584	0.93823
pri-miR855	1.03536	0.955964
pri-miR829	0.987801	0.984158
pri-miR5013	0.983892	0.985023
pri-miR852	1.0051	0.986319
pri-miR162a	1.00292	0.98708
pri-miR2937	1.00372	0.997767
pri-miR158b	1.25248
pri-miR774	0.857345
pri-miR5645c	1.3096
pri-miR395a	6.09059
pri-miR395b	12.9589
pri-miR859	10.3119
pri-miR399e	1.50098
pri-miR867	0.0381479
pri-miR407	no detection
pri-miR426	no detection
pri-miR845b	no detection

## Sheet: Cu-
Table S2: Pri-miRNA mirEX results for copper deficiency application in Arabidopsis
name	fold change	p-value
pri-miR5026	0	1.54159e-08
pri-miR166d	0	1.66675e-07
pri-miR417	0	6.21528e-06
pri-miR166g	0	2.27075e-05
pri-miR5022	0	5.35852e-05
pri-miR5661	0.432437	6.9367e-05
pri-miR159c	0	9.77781e-05
pri-miR5649b	2.94048	0.000278949
pri-miR397b	0	0.000325467
pri-miR5645a	0	0.000458067
pri-miR5644	0.327231	0.000466793
pri-miR4243	11.1308	0.000527178
pri-miR5020a	inf	0.000912274
pri-miR5645b	0	0.00101211
pri-miR1887	inf	0.00158362
pri-miR859	0.154717	0.00163369
pri-miR5659	inf	0.0024194
pri-miR5645f	6.63511	0.00414244
pri-miR836	0	0.00591609
pri-miR399b	0	0.00668065
pri-miR831	0.641299	0.0118407
pri-miR396b	0.0955581	0.0155628
pri-miR773b	6.61365	0.0167852
pri-miR395d	63.5866	0.0176182
pri-miR5018	0	0.0208514
pri-miR5664	16.797	0.0221414
pri-miR5645c	0.171242	0.0232737
pri-miR2938	0.706144	0.0249247
pri-miR855	0.0323923	0.0271153
pri-miR405d	2.5409	0.028411
pri-miR2111b	0	0.0285377
pri-miR472	2.96411	0.0298573
pri-miR413	2.50661	0.0315713
pri-miR833b	0.66277	0.0328771
pri-miR166e	0.783722	0.0342363
pri-miR405a	inf	0.0354426
pri-miR156c	0.334565	0.0356418
pri-miR782	1.20165	0.0378616
pri-miR390a	3.26698	0.044575
pri-miR404	0.162726	0.0448144
pri-miR5650	13.8509	0.0477984
pri-miR408	1.70647	0.0595078
pri-miR5643b	0.116415	0.0621278
pri-miR398a	2.40345	0.063079
pri-miR405b	2.42045	0.0665724
pri-miR5653	1.65761	0.0679648
pri-miR841b	1.81746	0.0706369
pri-miR394a	2.72156	0.0753122
pri-miR2939	0.122958	0.078366
pri-miR5635b	1.83266	0.0796149
pri-miR5632	0.763534	0.0833788
pri-miR5020b	0.488776	0.0906962
pri-miR165b	0.10662	0.0920436
pri-miR838	0.350927	0.107414
pri-miR169d	0.110718	0.110222
pri-miR156h	0.478514	0.113942
pri-miR854a	0.385587	0.117764
pri-miR5637	2.10902	0.12026
pri-miR5648	1.99362	0.12043
pri-miR419	1.35123	0.126146
pri-miR5635d	0.178204	0.127059
pri-miR398b	1.31295	0.129931
pri-miR5657	1.12941	0.130287
pri-miR1886	0.62625	0.132606
pri-miR157d	11.9869	0.132947
pri-miR406	5.23151	0.135944
pri-miR863	0.717924	0.14312
pri-miR3933	0.37206	0.162654
pri-miR169g	0.40935	0.170918
pri-miR826	0.692179	0.171651
pri-miR870	2.03187	0.173582
pri-miR5629	0.304591	0.182513
pri-miR771	0.89978	0.186257
pri-miR5628	0.589805	0.186931
pri-miR156e	0.279111	0.19754
pri-miR862	0.755614	0.200998
pri-miR416	0.667423	0.205634
pri-miR822	0.809257	0.206445
pri-miR781	0.817563	0.21409
pri-miR5029	0.47196	0.216526
pri-miR3440b	1.68359	0.216615
pri-miR5645d	2.4011	0.216641
pri-miR403	0.780765	0.224875
pri-miR5642a	1.3838	0.235942
pri-miR395e	0.3108	0.238755
pri-miR171a	0.794584	0.240304
pri-miR4239	0.0524162	0.242774
pri-miR866	2.59358	0.243961
pri-miR4228	0.743659	0.248011
pri-miR156a	1.58162	0.251158
pri-miR825	1.44003	0.254726
pri-miR776	0.214719	0.263448
pri-miR868	0.537638	0.267708
pri-miR5017	0.630809	0.274964
pri-miR848	0.757353	0.282804
pri-miR171c	0.722848	0.298373
pri-miR156j	0.859707	0.301039
pri-miR159a	0.684917	0.3042
pri-miR172e	0.589339	0.304856
pri-miR169f	15.8468	0.315605
pri-miR162b	0.317906	0.32579
pri-miR2933b	2.09515	0.332722
pri-miR173	1.38795	0.339121
pri-miR5027	0.725385	0.341856
pri-miR5025	1.6715	0.358241
pri-miR856	1.71546	0.35875
pri-miR166f	0.774313	0.365336
pri-miR860	1.34827	0.373727
pri-miR824	0.809517	0.378908
pri-miR395c	0.594317	0.379529
pri-miR837	0.31188	0.381113
pri-miR2937	4.82777	0.383852
pri-miR833	0.616909	0.385033
pri-miR854b	0.499194	0.387376
pri-miR5016	1.78684	0.389936
pri-miR5643a	0.402414	0.397239
pri-miR5654	0.614263	0.400143
pri-miR847	1.65631	0.405473
pri-miR5636	0.733736	0.411019
pri-miR167c	1.3466	0.418941
pri-miR4227	0.505732	0.425815
pri-miR5656	1.21599	0.428871
pri-miR166a	1.25652	0.431945
pri-miR841	0.699544	0.432565
pri-miR399f	0.396284	0.433262
pri-miR168b	1.41124	0.434269
pri-miR5658	1.09584	0.442839
pri-miR447b	0.754645	0.446167
pri-miR851	0.461413	0.457543
pri-miR169c	0.251277	0.461031
pri-miR842	1.26182	0.461499
pri-miR402	0.679365	0.463155
pri-miR844	0.709804	0.466973
pri-miR157a	1.57662	0.471931
pri-miR161	1.51881	0.47253
pri-miR391	0.700699	0.473563
pri-miR162a	0.714587	0.474572
pri-miR169e	0.359551	0.488128
pri-miR5633	1.36553	0.491397
pri-miR319a	0.902312	0.499985
pri-miR5641	1.34442	0.507435
pri-miR2112	0.693753	0.511678
pri-miR3932a	0.302666	0.513808
pri-miR165a	1.66254	0.515979
pri-miR834	0.866712	0.528021
pri-miR5635a	1.21424	0.53038
pri-miR845a	0.827885	0.533685
pri-miR1888b	1.48365	0.534572
pri-miR5013	0.571262	0.534952
pri-miR5023	1.24943	0.536186
pri-miR5652	0.872754	0.549405
pri-miR843	0.829567	0.550514
pri-miR5012	0.693129	0.552601
pri-miR839	0.691443	0.556637
pri-miR5651	1.23132	0.558049
pri-miR5655	0.848579	0.558626
pri-miR5642b	0.753249	0.562819
pri-miR158a	1.23745	0.572629
pri-miR857	0.844228	0.572685
pri-miR390b	0.789514	0.574458
pri-miR399d	1.01307	0.58198
pri-miR5634	0.614833	0.597792
pri-miR167a	0.855991	0.602215
pri-miR164b	0.930933	0.6032
pri-miR850	0.854766	0.620286
pri-miR5638b	0.784854	0.622345
pri-miR5663	1.2163	0.622946
pri-miR172c	1.32904	0.630305
pri-miR447a	1.06564	0.631943
pri-miR4221	0.774055	0.634053
pri-miR156d	1.22723	0.636415
pri-miR160c	1.41885	0.641161
pri-miR781b	0.853605	0.647634
pri-miR319b	1.07624	0.651438
pri-miR5638a	1.13432	0.654247
pri-miR170	0.885448	0.654887
pri-miR5024	1.25848	0.65661
pri-miR169a	0.839779	0.66182
pri-miR861	0.89424	0.6622
pri-miR400	1.34158	0.662433
pri-miR169j	0.806069	0.662737
pri-miR169i	1.21585	0.663978
pri-miR829	1.31046	0.664271
pri-miR447c	1.41869	0.667563
pri-miR160a	1.14626	0.671611
pri-miR169k	1.26165	0.687401
pri-miR396a	1.22149	0.696883
pri-miR397a	1.08712	0.704907
pri-miR156b	0.865145	0.707591
pri-miR156f	0.883227	0.711674
pri-miR399c	0.825235	0.713501
pri-miR849	1.87183	0.714802
pri-miR5028	0.849776	0.714993
pri-miR865	1.1941	0.715456
pri-miR401	0.552588	0.722431
pri-miR854d	0.862221	0.725211
pri-miR394b	1.07231	0.739439
pri-miR166b	1.07988	0.742096
pri-miR169h	1.27607	0.742649
pri-miR420	1.25881	0.756501
pri-miR169b	1.10506	0.759375
pri-miR319c	1.08178	0.760828
pri-miR169m	0.842519	0.761576
pri-miR828	0.945963	0.763848
pri-miR159b	0.880262	0.767178
pri-miR156i	0.940443	0.770182
pri-miR172b	0.894233	0.77039
pri-miR823	0.866665	0.77247
pri-miR171b	1.08545	0.777476
pri-miR399a	0.729448	0.779341
pri-miR5635c	1.13504	0.781792
pri-miR3434	0.937277	0.781992
pri-miR164a	0.904692	0.789061
pri-miR167d	0.942566	0.789234
pri-miR5015ab	1.49083	0.793767
pri-miR172a	1.18835	0.794085
pri-miR783	0.741107	0.795176
pri-miR779	1.08436	0.800191
pri-miR393b	0.916034	0.802712
pri-miR869	1.1398	0.81825
pri-miR4240	0.913971	0.822095
pri-miR157c	0.942548	0.824233
pri-miR169l	1.09406	0.827346
pri-miR852	1.06457	0.835629
pri-miR5019	1.15593	0.841132
pri-miR5630ab	0.969831	0.844458
pri-miR163	1.22619	0.845837
pri-miR156g	1.13302	0.846459
pri-miR164c	1.11887	0.858221
pri-miR2934	0.896866	0.862463
pri-miR864	0.909196	0.863222
pri-miR5647	1.06032	0.867128
pri-miR3932b	0.868706	0.870034
pri-miR854c	0.935942	0.876622
pri-miR1888	0.934371	0.87676
pri-miR166c	0.883194	0.881443
pri-miR858	1.15021	0.882236
pri-miR172d	1.10205	0.884475
pri-miR835	1.1	0.887775
pri-miR830	0.962672	0.891578
pri-miR775	0.920747	0.899649
pri-miR5665	1.12695	0.902041
pri-miR5646	0.962167	0.902479
pri-miR157b	0.962865	0.902585
pri-miR777	0.956031	0.905674
pri-miR846	0.960468	0.906907
pri-miR167b	1.03854	0.91095
pri-miR168a	0.987774	0.912086
pri-miR5631	1.05848	0.912231
pri-miR5014	0.980656	0.914587
pri-miR827	1.02598	0.923088
pri-miR853	1.0461	0.923291
pri-miR5639	1.05838	0.9259
pri-miR414	0.983542	0.926683
pri-miR160b	1.03374	0.936234
pri-miR840	0.9836	0.940053
pri-miR780	1.04706	0.942499
pri-miR415	0.99227	0.95491
pri-miR5020c	1.01937	0.955424
pri-miR398c	0.987772	0.95628
pri-miR854e	0.986832	0.961003
pri-miR169n	1.02601	0.962114
pri-miR2936	1.0189	0.963341
pri-miR393a	0.991794	0.96462
pri-miR5649a	1.01614	0.966747
pri-miR773	1.01276	0.969026
pri-miR5021	1.00784	0.970995
pri-miR5640	0.980804	0.971468
pri-miR858b	2.09965
pri-miR2933a	0.552272
pri-miR158b	0.012792
pri-miR418	0.564232
pri-miR426	25.4253
pri-miR774	0.298042
pri-miR395a	0.0647115
pri-miR395b	0.017548
pri-miR5645e	597.769
pri-miR399e	0.0069208
pri-miR867	0.000568318
pri-miR407	no detection
pri-miR774b	no detection
pri-miR5666	no detection
pri-miR778	no detection
pri-miR832	no detection
pri-miR845b	no detection
pri-miR395f	no detection
pri-miR2111a	no detection
pri-miR5660	no detection
pri-miR5662	no detection

## Sheet: Cu+
Table S2: Pri-miRNA mirEX results for copper excess application in Arabidopsis
name	fold change	p-value
pri-miR5026	0	2.75378e-08
pri-miR778	inf	1.36749e-06
pri-miR417	0	1.42972e-05
pri-miR5025	0	2.94885e-05
pri-miR159c	0	0.000104473
pri-miR5022	0	0.000121551
pri-miR395d	inf	0.000134085
pri-miR5645d	0	0.000221074
pri-miR5635d	0	0.000267547
pri-miR398b	0.103199	0.000875198
pri-miR406	0	0.000942665
pri-miR5659	inf	0.000971009
pri-miR405b	5.1528	0.00124632
pri-miR5023	1.55841	0.00142543
pri-miR866	0	0.00157225
pri-miR398c	0.0107433	0.00303216
pri-miR5024	1.68947	0.00474347
pri-miR4243	7.12409	0.00512101
pri-miR5020a	inf	0.00528898
pri-miR5645c	0.0989341	0.00846478
pri-miR166e	0.642696	0.00869891
pri-miR5645a	0.13208	0.00889695
pri-miR5649b	2.04943	0.00927302
pri-miR833b	0.540106	0.00931075
pri-miR396b	0.117922	0.01262
pri-miR869	15.4221	0.0138771
pri-miR426	inf	0.0142472
pri-miR5642a	1.44631	0.015123
pri-miR166d	1.96672	0.0154201
pri-miR5018	0.122905	0.0155603
pri-miR870	5.36215	0.0167402
pri-miR157d	78.7462	0.017465
pri-miR405d	2.41784	0.0180218
pri-miR831	4.47206	0.0202237
pri-miR2933a	0	0.0207342
pri-miR398a	2.02807	0.0213973
pri-miR402	0.238104	0.0229426
pri-miR2938	0.728282	0.0241904
pri-miR2111b	0	0.0252801
pri-miR394a	9.70604	0.0303445
pri-miR5645f	6.0315	0.0309919
pri-miR165b	0.321438	0.0317195
pri-miR420	2.50004	0.0322649
pri-miR837	0.467533	0.0335242
pri-miR5646	0.579661	0.0439858
pri-miR847	6.0416	0.0563704
pri-miR5656	1.18488	0.0629915
pri-miR5658	1.16011	0.0646286
pri-miR5663	1.2322	0.070223
pri-miR156g	0.371444	0.0767773
pri-miR397a	0.070904	0.0777424
pri-miR5628	0.58495	0.084114
pri-miR416	0.512413	0.0880845
pri-miR771	0.651325	0.0902154
pri-miR857	0.0314933	0.0972059
pri-miR5017	0.507923	0.110223
pri-miR782	1.63926	0.113881
pri-miR399f	0.0684524	0.115762
pri-miR5029	0.532824	0.118005
pri-miR838	0.402893	0.130167
pri-miR841b	1.57197	0.131949
pri-miR395e	0.144599	0.13844
pri-miR399c	0.460737	0.142315
pri-miR399b	0.255432	0.147496
pri-miR399d	2.74089	0.150828
pri-miR414	0.762757	0.157625
pri-miR408	1.48769	0.17291
pri-miR3440b	1.87322	0.173615
pri-miR399a	1.89757	0.182829
pri-miR169f	14.4125	0.18395
pri-miR171a	0.863955	0.18554
pri-miR404	0.386065	0.194176
pri-miR168b	1.46398	0.195987
pri-miR5649a	0.872799	0.208409
pri-miR169i	1.79644	0.21318
pri-miR868	2.81095	0.219262
pri-miR5661	0.674458	0.225656
pri-miR5650	2.4732	0.227213
pri-miR855	0.501167	0.242398
pri-miR5635b	1.40828	0.243024
pri-miR156h	0.682745	0.244391
pri-miR415	1.19985	0.250671
pri-miR860	1.36952	0.25168
pri-miR2112	1.66225	0.254712
pri-miR394b	0.833368	0.255428
pri-miR5638b	1.32219	0.260372
pri-miR5636	0.727101	0.262899
pri-miR853	0.674048	0.267969
pri-miR5642b	0.58958	0.269171
pri-miR156i	1.23022	0.271864
pri-miR5014	1.17681	0.274006
pri-miR173	1.29151	0.281431
pri-miR162b	0.323365	0.296626
pri-miR858b	0.168948	0.311803
pri-miR843	0.503855	0.318196
pri-miR472	1.6383	0.320321
pri-miR3933	0.557083	0.320917
pri-miR5632	0.79338	0.322398
pri-miR5643b	0.177437	0.3336
pri-miR159a	0.673124	0.340919
pri-miR161	1.50236	0.342336
pri-miR5633	0.671048	0.349622
pri-miR5653	0.222148	0.356093
pri-miR854a	0.344706	0.363137
pri-miR393b	1.3933	0.364568
pri-miR4228	0.819197	0.365679
pri-miR852	1.3391	0.367997
pri-miR863	1.28566	0.37994
pri-miR169d	0.466243	0.38491
pri-miR5651	1.28805	0.389607
pri-miR168a	0.883659	0.398313
pri-miR319b	1.94241	0.400194
pri-miR5638a	1.30669	0.401183
pri-miR842	1.34466	0.405011
pri-miR172e	1.39298	0.406277
pri-miR167c	1.24592	0.406949
pri-miR447c	0.724497	0.414192
pri-miR5027	0.752704	0.416443
pri-miR845a	1.80096	0.416759
pri-miR170	0.806875	0.419322
pri-miR156c	0.77335	0.419873
pri-miR158a	1.33044	0.421915
pri-miR5648	1.3896	0.422186
pri-miR783	0.399311	0.423576
pri-miR5020c	0.767617	0.428151
pri-miR5665	0.487257	0.431764
pri-miR825	1.32516	0.438119
pri-miR5629	0.480515	0.438162
pri-miR157a	1.63975	0.443284
pri-miR5637	0.811832	0.445185
pri-miR828	0.864452	0.446924
pri-miR773b	0.361158	0.470351
pri-miR773	1.34281	0.486303
pri-miR5012	0.672762	0.486516
pri-miR5657	1.0628	0.486632
pri-miR401	2.44429	0.492623
pri-miR393a	1.1273	0.499026
pri-miR5664	2.83192	0.51059
pri-miR781b	0.853964	0.511082
pri-miR2939	3.24857	0.524031
pri-miR156j	0.685571	0.533467
pri-miR5652	0.905547	0.535719
pri-miR166a	1.16317	0.536572
pri-miR419	0.955964	0.539524
pri-miR390b	0.725284	0.539623
pri-miR403	0.860231	0.540146
pri-miR1886	1.12936	0.541949
pri-miR156a	1.26876	0.548292
pri-miR779	0.835158	0.553257
pri-miR5028	0.699952	0.55497
pri-miR862	0.758389	0.558135
pri-miR165a	1.39407	0.562448
pri-miR1888b	1.18939	0.579768
pri-miR835	1.41045	0.581504
pri-miR775	0.810997	0.587474
pri-miR171c	0.78657	0.590736
pri-miR5641	0.835478	0.593501
pri-miR156d	0.805777	0.601992
pri-miR777	0.808961	0.604154
pri-miR839	0.74387	0.608156
pri-miR846	0.911353	0.610304
pri-miR169j	0.749579	0.618463
pri-miR169b	1.13656	0.621135
pri-miR413	1.32443	0.623564
pri-miR172c	0.744894	0.62672
pri-miR5021	1.0999	0.63155
pri-miR834	1.07499	0.642262
pri-miR166g	0.797881	0.660756
pri-miR3932a	0.566937	0.663146
pri-miR395c	0.564609	0.666453
pri-miR5647	1.11126	0.667486
pri-miR400	1.312	0.675971
pri-miR780	0.744475	0.680677
pri-miR824	0.899073	0.683924
pri-miR166c	0.732044	0.701421
pri-miR160a	0.888377	0.706915
pri-miR169c	0.761331	0.712256
pri-miR848	0.916177	0.715725
pri-miR5645b	0.521455	0.719632
pri-miR5635a	0.905252	0.721058
pri-miR826	0.815689	0.724277
pri-miR156f	0.891086	0.727802
pri-miR5640	1.11826	0.728193
pri-miR3932b	0.755265	0.731751
pri-miR391	0.926484	0.733124
pri-miR841	0.879869	0.735155
pri-miR851	0.770174	0.741146
pri-miR823	1.22057	0.747681
pri-miR164a	0.900362	0.749799
pri-miR169a	0.85634	0.753302
pri-miR5630ab	0.952104	0.754266
pri-miR2937	0.693829	0.758249
pri-miR319a	0.933085	0.758764
pri-miR5654	0.815103	0.764262
pri-miR5655	0.83983	0.765029
pri-miR169h	1.18855	0.766063
pri-miR854c	0.754426	0.766697
pri-miR162a	0.932402	0.771774
pri-miR172b	0.902995	0.771926
pri-miR850	0.917185	0.781161
pri-miR164c	1.20492	0.784423
pri-miR163	1.27388	0.786913
pri-miR856	1.2558	0.789838
pri-miR2936	0.895571	0.789882
pri-miR167d	0.918177	0.790058
pri-miR172a	1.1625	0.79497
pri-miR829	0.826315	0.802917
pri-miR390a	0.888694	0.808828
pri-miR167a	0.942475	0.809865
pri-miR157b	1.0802	0.812457
pri-miR865	1.10633	0.81708
pri-miR830	1.04896	0.820864
pri-miR319c	0.929551	0.82702
pri-miR854b	0.790367	0.829211
pri-miR171b	1.08122	0.833382
pri-miR5019	1.19889	0.843828
pri-miR5634	1.19804	0.845065
pri-miR4240	1.11025	0.847907
pri-miR169e	0.877111	0.860805
pri-miR827	0.950498	0.867477
pri-miR858	0.853593	0.874522
pri-miR1888	1.09547	0.87612
pri-miR159b	0.93559	0.877057
pri-miR169n	0.898161	0.878247
pri-miR840	0.961508	0.884265
pri-miR854d	1.066	0.884709
pri-miR157c	0.933839	0.885274
pri-miR833	0.909274	0.886169
pri-miR5631	0.957034	0.887304
pri-miR396a	1.08314	0.890122
pri-miR160c	0.908215	0.894569
pri-miR776	0.912192	0.901139
pri-miR167b	1.03421	0.908421
pri-miR166f	0.962501	0.910869
pri-miR5635c	1.13928	0.91244
pri-miR5020b	1.06039	0.919281
pri-miR169m	0.922609	0.921181
pri-miR156b	0.961657	0.924163
pri-miR169l	0.946797	0.924689
pri-miR864	1.08046	0.926368
pri-miR2933b	1.07507	0.927473
pri-miR160b	0.952497	0.92843
pri-miR172d	0.946724	0.934726
pri-miR447a	1.01981	0.935126
pri-miR5643a	0.917683	0.940606
pri-miR861	0.975195	0.940891
pri-miR849	0.898058	0.949759
pri-miR3434	1.0121	0.955083
pri-miR418	0.956158	0.955765
pri-miR822	1.01001	0.956614
pri-miR5015ab	1.08222	0.958656
pri-miR844	0.973347	0.96147
pri-miR836	0.945883	0.961804
pri-miR5013	0.964522	0.966214
pri-miR166b	0.991157	0.970121
pri-miR164b	1.00747	0.973523
pri-miR5639	1.01586	0.980904
pri-miR781	0.990432	0.981827
pri-miR4221	0.994446	0.983499
pri-miR156e	1.01038	0.987229
pri-miR854e	1.00328	0.988538
pri-miR4227	1.01457	0.988743
pri-miR2934	1.00639	0.993016
pri-miR5016	0.996594	0.995718
pri-miR447b	0.998501	0.996657
pri-miR169k	0.998713	0.998581
pri-miR158b	0.0105827
pri-miR4239	2.29449
pri-miR774	0.00293385
pri-miR169g	1.47102
pri-miR5644	2.14802
pri-miR395a	2.48182
pri-miR395b	0.996023
pri-miR859	0.103696
pri-miR397b	0.971382
pri-miR399e	0.0057255
pri-miR867	0.0428207
pri-miR405a	no detection
pri-miR407	no detection
pri-miR774b	no detection
pri-miR5666	no detection
pri-miR832	no detection
pri-miR845b	no detection
pri-miR395f	no detection
pri-miR5645e	no detection
pri-miR1887	no detection
pri-miR2111a	no detection
pri-miR5660	no detection
pri-miR5662	no detection

## Sheet: Cd+
Table S2: Pri-miRNA mirEX results for cadmium excess application in Arabidopsis
name	fold change	p-value
pri-miR417	0	1.54696e-06
pri-miR166g	0	1.83108e-05
pri-miR5644	0.267484	3.19848e-05
pri-miR395d	inf	6.5889e-05
pri-miR5645d	0	0.00015719
pri-miR5635d	0	0.000243603
pri-miR397b	0	0.000278318
pri-miR5662	inf	0.000428136
pri-miR4240	0	0.000602717
pri-miR859	0.126468	0.00100288
pri-miR831	0.524209	0.00137226
pri-miR771	0.685833	0.00300675
pri-miR869	11.993	0.00340493
pri-miR778	inf	0.00380402
pri-miR5645f	2.6916	0.00478601
pri-miR399b	0	0.0049109
pri-miR405d	2.18115	0.00564584
pri-miR5029	0.110047	0.00583611
pri-miR854e	0.682647	0.00709081
pri-miR5645c	0	0.00762145
pri-miR5013	0	0.0105064
pri-miR157d	32.4703	0.0108543
pri-miR396b	0.0721904	0.0112511
pri-miR390a	0.171486	0.0115364
pri-miR472	3.25964	0.0129152
pri-miR5018	0.121438	0.0147779
pri-miR159a	0.491609	0.0156529
pri-miR4243	9.42376	0.0162202
pri-miR5631	0.376563	0.0193654
pri-miR5649b	1.95125	0.0195723
pri-miR2111b	0	0.0249821
pri-miR853	0.430591	0.0252013
pri-miR5637	0.515049	0.0263215
pri-miR5638b	0.638725	0.0273948
pri-miR5663	0.661323	0.0298461
pri-miR3933	0.222102	0.0314706
pri-miR2937	0	0.0329846
pri-miR156h	0.434932	0.0334751
pri-miR855	0.0317582	0.0372341
pri-miR837	0.513442	0.0384722
pri-miR413	1.99417	0.0395894
pri-miR171a	0.811026	0.0439763
pri-miR833b	0.637667	0.0483404
pri-miR5012	0.274972	0.0613833
pri-miR2939	0.100508	0.063006
pri-miR5652	0.658792	0.0653538
pri-miR5649a	0.264758	0.0719174
pri-miR398c	0.570214	0.0731097
pri-miR156c	0.270604	0.0743432
pri-miR773b	3.23274	0.0751545
pri-miR5655	0.0449224	0.0787054
pri-miR166a	0.779234	0.0810338
pri-miR170	0.635916	0.0816177
pri-miR416	0.515598	0.100171
pri-miR5661	0.87228	0.107227
pri-miR402	0.514076	0.109891
pri-miR854a	0.29646	0.109958
pri-miR167d	0.397398	0.112739
pri-miR156e	0.366794	0.113694
pri-miR838	0.292225	0.116266
pri-miR845a	0.504468	0.116588
pri-miR5017	0.546076	0.117642
pri-miR408	1.52952	0.122525
pri-miR2112	1.78792	0.137551
pri-miR834	1.84036	0.140031
pri-miR169d	0.405265	0.14968
pri-miR841	0.448841	0.157234
pri-miR861	0.700839	0.158306
pri-miR854c	1.52971	0.16731
pri-miR824	0.723176	0.169458
pri-miR162b	0.184579	0.170519
pri-miR841b	1.18969	0.172972
pri-miR844	0.583927	0.178497
pri-miR5635b	1.45732	0.184406
pri-miR171c	0.717288	0.202827
pri-miR5638a	1.52848	0.203102
pri-miR169c	0.31806	0.203364
pri-miR156i	0.773649	0.205282
pri-miR391	0.545291	0.206291
pri-miR5635a	0.752411	0.210206
pri-miR390b	0.649715	0.212161
pri-miR5646	0.548651	0.212815
pri-miR5642a	1.15033	0.213202
pri-miR5650	3.37102	0.21532
pri-miR397a	0.547256	0.221435
pri-miR166b	0.723931	0.222155
pri-miR830	0.780033	0.233684
pri-miR167a	0.726878	0.242211
pri-miR394a	1.76058	0.245667
pri-miR849	0.242509	0.246928
pri-miR5636	0.709046	0.252314
pri-miR399f	0.204191	0.252752
pri-miR5020c	0.24709	0.255557
pri-miR159c	0.0337173	0.255877
pri-miR865	0.733114	0.257647
pri-miR162a	0.622359	0.257713
pri-miR5027	0.191206	0.26235
pri-miR406	3.94665	0.262765
pri-miR5022	4.02331	0.264181
pri-miR5635c	2.80684	0.264241
pri-miR156g	4.16107	0.266275
pri-miR829	0.461536	0.271021
pri-miR160a	0.644677	0.282103
pri-miR5632	0.783999	0.287151
pri-miR827	0.809747	0.292272
pri-miR172c	0.196678	0.30307
pri-miR839	0.533935	0.303999
pri-miR5656	0.862786	0.305529
pri-miR5664	0.306511	0.306272
pri-miR169h	2.01562	0.306606
pri-miR393a	1.24256	0.311443
pri-miR5629	0.646354	0.315735
pri-miR5024	0.758565	0.326412
pri-miR5640	0.676566	0.332369
pri-miR405b	0.266402	0.334616
pri-miR854b	0.771514	0.343796
pri-miR418	0.390482	0.343803
pri-miR3440b	1.83593	0.351304
pri-miR398a	1.43811	0.364507
pri-miR828	0.746485	0.364862
pri-miR776	0.425659	0.366923
pri-miR169f	10.9294	0.369477
pri-miR780	1.80755	0.371688
pri-miR447b	0.791673	0.37552
pri-miR857	0.683526	0.375843
pri-miR169b	0.817886	0.378649
pri-miR168a	0.819945	0.38416
pri-miR5642b	0.654648	0.389719
pri-miR5654	0.599398	0.389872
pri-miR858b	0.453375	0.395318
pri-miR5633	1.38359	0.404917
pri-miR5021	0.845554	0.406086
pri-miR166f	1.1447	0.408638
pri-miR156b	0.713858	0.410066
pri-miR2933a	0.209622	0.413245
pri-miR1888	0.681806	0.421683
pri-miR172e	1.70789	0.427037
pri-miR398b	0.850189	0.432048
pri-miR779	0.819063	0.434275
pri-miR847	1.80278	0.437097
pri-miR5658	1.03972	0.440171
pri-miR5026	1.09832	0.44831
pri-miR848	0.805545	0.457412
pri-miR419	0.941162	0.457867
pri-miR5647	0.813995	0.469155
pri-miR843	1.43275	0.469589
pri-miR4221	0.80554	0.470839
pri-miR836	2.21197	0.475295
pri-miR156j	1.1678	0.477221
pri-miR781b	1.23195	0.481936
pri-miR777	0.82581	0.492821
pri-miR172d	1.28256	0.497822
pri-miR846	0.844448	0.499261
pri-miR161	1.32899	0.50972
pri-miR775	0.792522	0.514257
pri-miR850	0.802342	0.519131
pri-miR395e	0.444187	0.519311
pri-miR164a	0.711791	0.526775
pri-miR5028	1.12436	0.527871
pri-miR5665	0.411272	0.528282
pri-miR157b	1.2223	0.532836
pri-miR399d	0.29646	0.534208
pri-miR852	1.31061	0.537108
pri-miR167b	0.815498	0.538089
pri-miR5020b	0.732696	0.538551
pri-miR420	1.41839	0.538771
pri-miR864	0.715012	0.540185
pri-miR3434	0.872153	0.544106
pri-miR157a	1.48302	0.550053
pri-miR5651	0.883393	0.551632
pri-miR164b	0.912033	0.551922
pri-miR169g	0.679915	0.554108
pri-miR5643a	1.76865	0.557383
pri-miR5628	1.89639	0.561372
pri-miR5630ab	0.899298	0.570129
pri-miR3932b	0.591217	0.570148
pri-miR773	1.301	0.570231
pri-miR396a	0.824968	0.576145
pri-miR826	1.18315	0.586391
pri-miR414	0.888784	0.600928
pri-miR156d	0.689986	0.601232
pri-miR399a	0.718385	0.611897
pri-miR5641	0.842671	0.618067
pri-miR159b	0.848964	0.62502
pri-miR2936	0.817989	0.625168
pri-miR5023	0.842303	0.633714
pri-miR5657	1.04778	0.633764
pri-miR395c	0.808548	0.649506
pri-miR2934	1.34088	0.649723
pri-miR168b	0.92034	0.651226
pri-miR167c	1.07467	0.652464
pri-miR166c	0.683023	0.655504
pri-miR447a	0.912995	0.661028
pri-miR870	1.39701	0.663353
pri-miR415	0.921033	0.6647
pri-miR5643b	0.596668	0.664844
pri-miR782	1.03395	0.6727
pri-miR5648	1.16694	0.674114
pri-miR166e	1.14269	0.674206
pri-miR858	0.644198	0.680767
pri-miR399c	0.759271	0.685041
pri-miR319c	0.9079	0.686199
pri-miR842	1.17173	0.689572
pri-miR169n	1.23794	0.694766
pri-miR1888b	0.893315	0.694803
pri-miR169j	0.779147	0.703222
pri-miR822	1.14067	0.706996
pri-miR164c	1.27545	0.709329
pri-miR165b	1.58801	0.712431
pri-miR403	0.943143	0.713722
pri-miR5639	0.810112	0.743227
pri-miR783	1.71309	0.753716
pri-miR840	0.930921	0.757794
pri-miR4239	0.389346	0.762499
pri-miR2933b	1.25857	0.767098
pri-miR5019	0.818795	0.770881
pri-miR401	0.587613	0.772293
pri-miR394b	0.957781	0.776419
pri-miR781	0.907485	0.783573
pri-miR165a	1.15894	0.785935
pri-miR856	0.85457	0.786025
pri-miR400	1.15901	0.789789
pri-miR160b	0.908071	0.804416
pri-miR823	0.883867	0.806566
pri-miR156f	1.22021	0.807007
pri-miR319a	0.931607	0.81685
pri-miR835	0.849588	0.818882
pri-miR4227	0.771686	0.823509
pri-miR5016	1.1309	0.829213
pri-miR5025	0.898532	0.840673
pri-miR5653	0.856597	0.845784
pri-miR169m	0.909985	0.845788
pri-miR5645a	0.919104	0.852427
pri-miR5014	0.953617	0.862159
pri-miR860	1.04675	0.866837
pri-miR156a	1.051	0.868824
pri-miR4228	0.945649	0.870835
pri-miR169k	1.10786	0.874549
pri-miR169i	0.919886	0.876179
pri-miR3932a	1.28531	0.876569
pri-miR1886	1.05253	0.879015
pri-miR825	0.950939	0.880173
pri-miR157c	0.944424	0.897049
pri-miR158a	1.03093	0.909683
pri-miR169a	0.960508	0.912363
pri-miR854d	0.956743	0.920448
pri-miR833	1.05872	0.921269
pri-miR868	0.884851	0.930771
pri-miR862	1.04335	0.933769
pri-miR851	0.91889	0.935929
pri-miR866	1.0721	0.937031
pri-miR160c	0.952852	0.939923
pri-miR319b	1.01477	0.942196
pri-miR5015ab	0.882258	0.944059
pri-miR169l	1.02769	0.953819
pri-miR173	1.00891	0.957389
pri-miR166d	1.01179	0.957808
pri-miR163	0.951249	0.961113
pri-miR2938	1.0095	0.961926
pri-miR863	1.01253	0.964941
pri-miR5634	0.968399	0.968754
pri-miR172b	0.987705	0.971791
pri-miR169e	1.02628	0.978477
pri-miR172a	1.00521	0.993278
pri-miR393b	1.0021	0.995074
pri-miR171b	0.998496	0.996036
pri-miR404	0.125546
pri-miR774b	44.1953
pri-miR158b	3.18162
pri-miR447c	0.665975
pri-miR774	0.441306
pri-miR5645b	0.105188
pri-miR395a	2.98205
pri-miR395b	0.0143441
pri-miR5645e	46.9303
pri-miR399e	0.00565718
pri-miR867	0.0423097
pri-miR405a	no detection
pri-miR407	no detection
pri-miR5666	no detection
pri-miR426	no detection
pri-miR5020a	no detection
pri-miR832	no detection
pri-miR845b	no detection
pri-miR395f	no detection
pri-miR1887	no detection
pri-miR2111a	no detection
pri-miR5659	no detection
pri-miR5660	no detection

## Sheet: S-
Table S2: Pri-miRNA mirEX results for sulphur deficiency application in Arabidopsis
name	fold change	p-value
pri-miR5645e	inf	1.98168e-06
pri-miR395d	inf	3.14425e-06
pri-miR5022	0	9.915e-06
pri-miR166g	0	1.83357e-05
pri-miR159c	0	7.95129e-05
pri-miR1887	inf	0.000115638
pri-miR776	0	0.000206203
pri-miR5645b	0	0.000887023
pri-miR859	0.125797	0.00100917
pri-miR841b	2.31247	0.00128262
pri-miR166d	0.00856093	0.00193843
pri-miR5662	inf	0.00493215
pri-miR405a	inf	0.00500573
pri-miR5642a	1.60594	0.00627896
pri-miR5649a	0.155424	0.00631539
pri-miR5650	8.64828	0.00632502
pri-miR405d	3.13527	0.00713653
pri-miR396b	0.0885695	0.00733931
pri-miR5649b	2.10592	0.00852641
pri-miR5648	3.43717	0.012045
pri-miR834	1.35621	0.0142195
pri-miR844	0.399152	0.0155721
pri-miR870	2.79089	0.0175758
pri-miR5659	inf	0.0176477
pri-miR869	8.24765	0.0188308
pri-miR4243	6.20548	0.0197046
pri-miR5020a	inf	0.0201805
pri-miR5635d	0.103088	0.0216493
pri-miR426	inf	0.0231833
pri-miR833b	0.659755	0.0289634
pri-miR156c	0.2607	0.0349491
pri-miR771	0.761808	0.0349898
pri-miR156h	0.552567	0.0361294
pri-miR395e	12.4009	0.0388208
pri-miR156g	0.196482	0.0438702
pri-miR157d	43.4636	0.0519444
pri-miR783	0	0.0544035
pri-miR398a	1.92174	0.058287
pri-miR420	2.1453	0.0696687
pri-miR5645f	2.79478	0.0709592
pri-miR5017	0.469576	0.0724465
pri-miR390a	0.262387	0.0756664
pri-miR394a	0.319056	0.0787644
pri-miR854b	0.421648	0.0943362
pri-miR171c	0.639621	0.103045
pri-miR5635b	1.65076	0.105449
pri-miR5028	1.92424	0.109587
pri-miR162a	0.656562	0.111895
pri-miR162b	0.160036	0.120197
pri-miR3933	0.400884	0.121101
pri-miR838	0.380617	0.136369
pri-miR833	0.379767	0.137634
pri-miR5653	0.0160684	0.139918
pri-miR408	1.38873	0.144818
pri-miR5631	0.613881	0.152648
pri-miR5027	0.622888	0.153398
pri-miR2112	1.55373	0.167977
pri-miR5645d	1.84396	0.16849
pri-miR5632	0.757771	0.169858
pri-miR5665	3.97457	0.185507
pri-miR172e	0.450408	0.189159
pri-miR854a	0.265106	0.196678
pri-miR857	1.20772	0.200602
pri-miR5029	0.291932	0.207337
pri-miR415	1.29383	0.207684
pri-miR394b	0.688528	0.209119
pri-miR404	0.389471	0.214457
pri-miR5020b	0.411945	0.217235
pri-miR399c	0.511295	0.217314
pri-miR395c	3.33395	0.219641
pri-miR5643b	3.054	0.223985
pri-miR472	1.97756	0.226271
pri-miR829	0.63486	0.227232
pri-miR826	0.690299	0.228313
pri-miR864	0.551591	0.238297
pri-miR824	0.710719	0.240287
pri-miR169f	9.3934	0.245379
pri-miR319c	0.7304	0.254712
pri-miR775	0.666903	0.261592
pri-miR773	0.516918	0.262805
pri-miR828	0.804478	0.263705
pri-miR5637	0.792793	0.267482
pri-miR5661	0.748679	0.277274
pri-miR868	1.82726	0.28823
pri-miR852	1.51384	0.29374
pri-miR399b	0.508947	0.305195
pri-miR396a	0.690855	0.306013
pri-miR5628	1.50419	0.307197
pri-miR393a	1.24531	0.307737
pri-miR866	2.97277	0.308288
pri-miR166a	0.835252	0.30883
pri-miR447c	1.33235	0.313492
pri-miR5654	0.583629	0.318463
pri-miR156b	0.690452	0.322029
pri-miR854c	0.669554	0.324791
pri-miR781b	1.2534	0.326019
pri-miR168a	0.830616	0.33302
pri-miR164b	0.618034	0.336688
pri-miR5021	0.848773	0.337526
pri-miR861	0.818251	0.347655
pri-miR390b	0.552843	0.348333
pri-miR5024	1.27764	0.352493
pri-miR5012	0.567392	0.355775
pri-miR822	1.33417	0.357524
pri-miR5656	1.1717	0.359847
pri-miR5646	0.675809	0.360636
pri-miR172c	0.720993	0.36264
pri-miR156e	0.610935	0.365842
pri-miR156f	0.747528	0.370042
pri-miR5658	1.05537	0.370625
pri-miR5013	0.402998	0.374748
pri-miR3440b	1.32796	0.374837
pri-miR848	0.738711	0.388836
pri-miR1888	0.623407	0.394952
pri-miR847	1.77609	0.407632
pri-miR2111b	0.159787	0.408359
pri-miR398c	0.829505	0.419084
pri-miR447a	0.740203	0.431189
pri-miR170	0.758484	0.436306
pri-miR5638a	1.30158	0.438007
pri-miR5639	0.618796	0.448795
pri-miR165b	1.32587	0.454007
pri-miR166f	0.814016	0.459641
pri-miR413	1.66471	0.462507
pri-miR855	0.542011	0.462775
pri-miR5657	1.04561	0.463201
pri-miR2939	4.01477	0.46466
pri-miR164a	1.12166	0.465611
pri-miR399a	1.43562	0.467093
pri-miR4240	0.653442	0.477959
pri-miR827	0.845016	0.478411
pri-miR166e	1.30488	0.478694
pri-miR405b	1.78122	0.479921
pri-miR157a	1.57026	0.480222
pri-miR161	1.38619	0.488426
pri-miR5664	2.62479	0.496038
pri-miR164c	1.4863	0.498179
pri-miR160a	0.739635	0.504018
pri-miR416	0.812216	0.511588
pri-miR403	0.764926	0.520772
pri-miR401	2.43568	0.524265
pri-miR840	0.883981	0.528479
pri-miR171a	0.890109	0.533751
pri-miR773b	1.84822	0.533863
pri-miR169b	1.21266	0.535458
pri-miR169h	1.55148	0.540014
pri-miR835	0.692565	0.544621
pri-miR858	0.568427	0.54815
pri-miR159a	0.637444	0.550607
pri-miR2933b	1.66267	0.552593
pri-miR860	1.19599	0.557319
pri-miR160b	0.787686	0.560851
pri-miR398b	0.857813	0.562575
pri-miR393b	0.822405	0.576216
pri-miR851	0.518859	0.578128
pri-miR5652	0.84153	0.578164
pri-miR5636	0.831693	0.580508
pri-miR5655	0.78473	0.580605
pri-miR319a	0.851873	0.580803
pri-miR168b	1.08144	0.582966
pri-miR166b	0.862515	0.587883
pri-miR854d	0.746262	0.59468
pri-miR157c	0.819822	0.597088
pri-miR169j	0.704405	0.598148
pri-miR156j	0.942059	0.602662
pri-miR1888b	0.835566	0.60583
pri-miR169a	0.866151	0.619672
pri-miR853	0.809099	0.636009
pri-miR5020c	0.736043	0.639309
pri-miR841	0.815537	0.646129
pri-miR402	0.808679	0.647154
pri-miR5635a	1.13171	0.654283
pri-miR862	0.872238	0.655574
pri-miR165a	1.28694	0.655972
pri-miR830	0.91754	0.656685
pri-miR167b	0.857362	0.66213
pri-miR5026	0.920633	0.663887
pri-miR167c	0.94189	0.668768
pri-miR825	1.15644	0.66998
pri-miR156i	0.930295	0.67146
pri-miR2938	0.936356	0.672635
pri-miR1886	0.827011	0.676643
pri-miR406	1.57224	0.698287
pri-miR171b	0.893396	0.700797
pri-miR3932b	0.6995	0.701694
pri-miR169m	0.822015	0.703966
pri-miR777	0.875695	0.706838
pri-miR843	0.792162	0.711366
pri-miR5643a	1.57336	0.713006
pri-miR846	0.911326	0.715508
pri-miR169k	1.23945	0.721917
pri-miR391	0.926837	0.726218
pri-miR156a	1.11206	0.72723
pri-miR849	0.544427	0.73604
pri-miR4228	0.908911	0.737179
pri-miR4239	0.35081	0.739172
pri-miR3434	0.913787	0.740133
pri-miR167a	0.920571	0.741814
pri-miR167d	0.794594	0.742634
pri-miR5014	1.05334	0.745427
pri-miR419	1.08884	0.7461
pri-miR5633	1.12187	0.74786
pri-miR782	1.0585	0.752536
pri-miR399f	0.430129	0.754998
pri-miR169i	1.17772	0.758983
pri-miR837	0.813748	0.769391
pri-miR319b	0.931806	0.77643
pri-miR5638b	0.89972	0.776595
pri-miR5640	0.905902	0.778916
pri-miR166c	0.809402	0.779679
pri-miR779	0.917724	0.780706
pri-miR414	0.930404	0.788883
pri-miR5629	1.06574	0.793797
pri-miR2937	0.624126	0.801711
pri-miR169n	1.18701	0.806177
pri-miR169d	0.765625	0.815769
pri-miR842	1.09542	0.818073
pri-miR399d	0.437969	0.818587
pri-miR157b	1.07212	0.820358
pri-miR172b	0.935937	0.831012
pri-miR5663	1.06069	0.837558
pri-miR781	1.07645	0.841624
pri-miR854e	1.09923	0.84282
pri-miR5019	1.1381	0.843492
pri-miR160c	1.14	0.844338
pri-miR865	0.952472	0.848601
pri-miR169e	0.850807	0.850499
pri-miR2934	0.89373	0.86179
pri-miR159b	0.922933	0.865573
pri-miR5016	1.10884	0.868849
pri-miR5642b	0.929655	0.869297
pri-miR400	1.09834	0.878759
pri-miR173	1.01559	0.881539
pri-miR5023	1.07022	0.884002
pri-miR2936	1.05505	0.887506
pri-miR856	1.08464	0.887598
pri-miR4221	0.95387	0.89117
pri-miR156d	0.947219	0.893611
pri-miR850	0.962844	0.895277
pri-miR447b	1.04984	0.895794
pri-miR5641	0.937959	0.896305
pri-miR780	1.09034	0.898606
pri-miR169l	1.04993	0.902061
pri-miR397a	1.03363	0.902922
pri-miR863	0.970964	0.903579
pri-miR5025	1.1236	0.905177
pri-miR5645a	0.886551	0.906913
pri-miR169c	1.08602	0.910583
pri-miR5635c	1.04342	0.911201
pri-miR5647	0.975432	0.924102
pri-miR158a	0.976358	0.925835
pri-miR823	1.06973	0.928458
pri-miR845a	0.964116	0.928476
pri-miR172d	0.959021	0.933585
pri-miR163	1.09114	0.941721
pri-miR858b	0.94375	0.950981
pri-miR172a	1.02392	0.966656
pri-miR5651	0.992366	0.967715
pri-miR418	1.02889	0.972131
pri-miR5630ab	0.993105	0.974488
pri-miR4227	0.838146	0.976083
pri-miR5015ab	1.0244	0.986264
pri-miR5634	1.01173	0.988912
pri-miR836	0.987196	0.990432
pri-miR839	0.995208	0.993216
pri-miR774b	88.4149
pri-miR2933a	0.0892898
pri-miR158b	0.0104009
pri-miR417	0.00737357
pri-miR3932a	1.13299
pri-miR774	0.00288346
pri-miR5018	0.405068
pri-miR831	1.63468
pri-miR169g	0.498859
pri-miR5644	5.22152
pri-miR5645c	0.972283
pri-miR395a	6.02003
pri-miR395b	1.4488
pri-miR397b	1.15338
pri-miR399e	0.00562716
pri-miR867	202.058
pri-miR407	no detection
pri-miR5666	no detection
pri-miR778	no detection
pri-miR832	no detection
pri-miR845b	no detection
pri-miR395f	no detection
pri-miR2111a	no detection
pri-miR5660	no detection
