# Supplementary material for: Arabidopsis microRNA expression regulation in a wide range of abiotic stress responses
Source: Front Plant Sci. 2015 Jun 4;6:410. doi: 10.3389/fpls.2015.00410 (PMC4454879; doi:10.3389/fpls.2015.00410)
Supplement: Supplementary file 3 [file DataSheet3.XLSX]

## Sheet: Table S3
Table S3: Small RNA NGS results summary
Sample Name	Species	Arabidopsis Col-0 growth stage	Stress samples (each in triplicate)	Total Quantity (μg)	OD260/280	OD260/230	RIN	28s:18s	number of reads	number of mapped reads to genome	% of reads mapped to genome	number of reads mapped to mirBase	Number of identified miRNAs
				Sample parameters accepted by BGI Tech Solutions
C30 II	Arabidopsis thaliana	27 days old adult plants	control for 30%SWC drought	22	2.02	2.29	9.3	1.9	10680396	10066793	94.2549	3240150	312
C30 III	Arabidopsis thaliana	27 days old adult plants	control for 30%SWC drought	23.7	2.04	2.28	8.9	1.8	10579096	9727422	91.9495	3238869	306
C30 IV	Arabidopsis thaliana	27 days old adult plants	control for 30%SWC drought	28.5	1.99	2.25	8.5	1.8	10264135	9889206	96.3472	4042255	313
D30 II	Arabidopsis thaliana	27 days old adult plants	30%SWC drought	23.2	1.97	2.3	8.1	1.8	10740760	10405800	96.8814	2946341	316
D30 III	Arabidopsis thaliana	27 days old adult plants	30%SWC drought	22.2	2.06	2.27	9.2	1.9	10547366	10248616	97.1675	3541605	317
D30 IV	Arabidopsis thaliana	27 days old adult plants	30%SWC drought	26.4	2.01	2.28	8.3	1.7	10741289	10444427	97.2363	3127259	312
C20 II	Arabidopsis thaliana	30 days old adult plants	control for 20%SWC drought	18.3	2.08	2.25	8.7	1.8	10728538	10382737	96.7768	2727365	315
C20 III	Arabidopsis thaliana	30 days old adult plants	control for 20%SWC drought	11.8	2	2.21	9.1	2.2	10641870	10072292	94.6478	3624932	301
C20 IV	Arabidopsis thaliana	30 days old adult plants	control for 20%SWC drought	22.8	2.11	2.38	8.3	1.6	10672988	10030904	93.984	3238443	300
D20 II	Arabidopsis thaliana	30 days old adult plants	20%SWC drought	25.3	2	2.28	8.6	2.2	10610316	10306915	97.1405	2863438	305
D20 III	Arabidopsis thaliana	30 days old adult plants	20%SWC drought	12.6	2.11	2.11	8.6	1.8	10636099	10339042	97.2071	2643250	307
D20 IV	Arabidopsis thaliana	30 days old adult plants	20%SWC drought	12.4	2.11	2.06	8.3	1.9	10578672	10348558	97.8247	3162739	312
H 0 I	Arabidopsis thaliana	15 days old seedlings	control for heat stresses	26.7	2.02	2.31	8.2	2.1	10609787	10409722	98.1143	4667829	323
H 0 II	Arabidopsis thaliana	15 days old seedlings	control for heat stresses	31.8	2.05	2.27	8	2.2	10572828	9831839	92.9916	4920920	315
H 0 III	Arabidopsis thaliana	15 days old seedlings	control for heat stresses	26.6	2.03	2.31	8.6	2.1	10677414	10455954	97.9259	4467937	329
H 0.5 I	Arabidopsis thaliana	15 days old seedlings	0.5h heat (37˚C)	26.8	2.03	2.28	8.3	2	10513732	10303047	97.9961	4734498	321
H 0.5 II	Arabidopsis thaliana	15 days old seedlings	0.5h heat (37˚C)	23.9	2.05	2.29	8.4	2.1	10655981	10395607	97.5565	4973680	316
H 0.5 III	Arabidopsis thaliana	15 days old seedlings	0.5h heat (37˚C)	25.3	2.06	2.31	8.4	2.2	10534151	10300906	97.7858	4916085	302
H 6 I	Arabidopsis thaliana	15 days old seedlings	6h heat (37˚C)	22	2.05	2.28	8.3	2.1	10324141	10130317	98.1226	4036214	305
H 6 II	Arabidopsis thaliana	15 days old seedlings	6h heat (37˚C)	25.4	2.07	2.31	8.2	2.1	10540436	9762482	92.6193	5036688	300
H 6 III	Arabidopsis thaliana	15 days old seedlings	6h heat (37˚C)	27	2.01	2.27	8.2	2.2	10557838	10385120	98.3641	4590710	315
C1	Arabidopsis thaliana	15 days old seedlings	control for NaCl excess, copper deficiency, copper excess, cadmium excess, sulphur deficiency stresses	32.2	2.11	2.3	8.4	1.6	10617142	10427654	98.2153	4299489	317
C2	Arabidopsis thaliana	15 days old seedlings	control for NaCl excess, copper deficiency, copper excess, cadmium excess, sulphur deficiency stresses	25.9	2.07	2.21	8.9	1.8	10728612	10604342	98.8417	3912553	313
C3	Arabidopsis thaliana	15 days old seedlings	control for NaCl excess, copper deficiency, copper excess, cadmium excess, sulphur deficiency stresses	25.2	2.09	2.29	8.9	1.8	10629126	10520718	98.9801	4243043	326
NaCl+1	Arabidopsis thaliana	15 days old seedlings	24h NaCl [250mM] excess	18.8	2.06	2.28	8.7	1.9	10238448	10117091	98.8147	1362595	301
NaCl+2	Arabidopsis thaliana	15 days old seedlings	24h NaCl [250mM] excess	18.1	2.08	2.3	8.9	1.9	10473917	10360193	98.9142	1733990	306
NaCl+3	Arabidopsis thaliana	15 days old seedlings	24h NaCl [250mM] excess	25.7	2.1	2.29	8.8	2	10489891	10356786	98.7311	1018693	290
Cu-1	Arabidopsis thaliana	15 days old seedlings	24h copper deficiency	24.8	2	2.27	8.5	2.2	10514494	10406527	98.9732	4220623	324
Cu-2	Arabidopsis thaliana	15 days old seedlings	24h copper deficiency	24.7	2.04	2.29	8.3	1.8	10525744	10396987	98.7767	4440243	316
Cu-3	Arabidopsis thaliana	15 days old seedlings	24h copper deficiency	23.1	1.94	2.29	8.3	2.2	10611869	10511377	99.053	4765241	320
Cu+1	Arabidopsis thaliana	15 days old seedlings	24h copper [10μM] excess	23.6	2.08	2.3	9.1	1.9	10474461	10354086	98.8508	4436527	327
Cu+2	Arabidopsis thaliana	15 days old seedlings	24h copper [10μM] excess	20.6	2.07	2.3	9	1.8	10539492	10412584	98.7959	4327057	327
Cu+3	Arabidopsis thaliana	15 days old seedlings	24h copper [10μM] excess	27	2.07	2.29	9.2	1.8	10439122	10308567	98.7494	4295785	322
Cd+1	Arabidopsis thaliana	15 days old seedlings	24h cadmium [10μM] excess	23.9	1.94	2.28	8.3	2.2	10330030	10110908	97.8788	3349792	305
Cd+2	Arabidopsis thaliana	15 days old seedlings	24h cadmium [10μM] excess	23.8	1.99	2.29	9.1	1.8	10354083	10208583	98.5948	4278159	312
Cd+3	Arabidopsis thaliana	15 days old seedlings	24h cadmium [10μM] excess	20.3	2.03	2.29	8.6	2.1	10492129	10348903	98.6349	4312955	315
S-1	Arabidopsis thaliana	15 days old seedlings	24h sulphur deficiency	28.3	2.07	2.3	9	1.8	10394807	10229878	98.4134	3987786	314
S-2	Arabidopsis thaliana	15 days old seedlings	24h sulphur deficiency	24.9	2.06	2.3	8.5	2.2	10585500	10448183	98.7028	4405392	330
S-3	Arabidopsis thaliana	15 days old seedlings	24h sulphur deficiency	30.4	2.1	2.32	9.1	1.8	10682073	10572581	98.975	4324063	321

## Sheet: Table S3A
TableS3A: Small RNA NGS results for 30%SWC drought application in Arabidopsis
name	sequence	control_1(reads)	control_2(reads)	control_3(reads)	condition_1(reads)	condition_2(reads)	condition_3(reads)	control_1(norm)	control_2(norm)	control_3(norm)	condition_1(norm)	condition_2(norm)	condition_3(norm)	norm_average_control	norm_average_condition	fc	anova
ath-miR172d-5p	GCAACATCTTCAAGATTCAGA	0	0	0	1	1	1	0	0	0	0.339404026893017	0.282357857525049	0.319768845496967	0	0.3138435766	Inf	4.7569e-05
ath-miR3434-3p	TCAGAGTATCAGCCATGTGA	1	1	1	0	0	0	0.3086276869898	0.308749751842387	0.247386669074564	0	0	0	0.2882547026	0	0.0	0.000146572332852
ath-miR2111b-3p	ATCCTCGGGATACAGTTTACC	2	0	2	5	6	6	0.6172553739796	0	0.494773338149127	1.69702013446509	1.69414714515029	1.9186130729818	0.3706762374	1.7699267842	4.77485904307	0.00231391115518
ath-miR850	TAAGATCCGGACTACAACAAAG	253	232	307	175	202	193	78.0828048084194	71.6299424274338	75.947707405891	59.3957047062781	57.0362872200598	61.7153871809147	75.2201515472	59.3824597024	0.78944881765	0.00244508968617
ath-miR5027	ACCGGTTGGAACTTGCCTTAA	0	0	1	2	3	2	0	0	0.247386669074564	0.678808053786035	0.847073572575146	0.639537690993934	0.082462223	0.7218064391	8.75317706509	0.00357263153488
ath-miR1886.2	TGAGATGAAATCTTTGATTGG	21	22	29	34	36	30	6.4811814267858	6.79249454053251	7.17421340316234	11.5397369143626	10.1648828709018	9.59306536490901	6.8159631235	10.4325617167	1.53060712443	0.00409121653103
ath-miR157b-3p, ath-miR157a-3p	GCTCTCTAGCCTTCTGTCATC	6386	5744	8513	4116	4815	3748	1970.89640911686	1773.45857458267	2106.00271383176	1396.98697469166	1359.55308398311	1198.49363292263	1950.1192325104	1318.3445638658	0.676032799373	0.00520955443132
ath-miR5655	AAGTAGACACATAAGAAGGAG	16	14	17	28	28	22	4.9380429918368	4.32249652579342	4.20557337426758	9.50331275300449	7.90602001070136	7.03491460093328	4.4887042973	8.1480824549	1.81524152968	0.00846133434254
ath-miR166e-5p	GGAATGTTGTCTGGCACGAGG	1134	1342	1449	1637	1938	1496	349.983797046433	414.342166972483	358.463283489043	555.60439202387	547.209527883544	478.374192863463	374.2630825027	527.062704257	1.4082679508	0.008539783574
ath-miR398c-5p, ath-miR398b-5p	AGGGTTGATATGAGAACACAC	240	176	179	489	497	703	74.070644877552	54.3399563242601	44.2822137643469	165.968569150686	140.331855189949	224.797498384368	57.5642716554	177.0326409083	3.07539096417	0.010739616681
ath-miR863-3p	TTGAGAGCAACAAGACATAAT	132	135	161	155	211	153	40.7388546826536	41.6812164987222	39.8292537210047	52.6076241684177	59.5775079377853	48.924633361036	40.7497749675	53.7032551557	1.31787856985	0.0150059978138
ath-miR823	TGGGTGGTGATCATATAAGAT	674	734	794	742	870	837	208.015061031125	226.622317852312	196.425015245203	251.837787954619	245.651336046792	267.646523680961	210.3541313762	255.0452158941	1.21245641445	0.0151535851695
ath-miR5654-3p	TGGAAGATGCTTTGGGATTTATT	102	113	118	124	144	117	31.4800240729596	34.8887219581897	29.1916269507985	42.0860993347342	40.659531483607	37.4129549231452	31.8534576606	40.0528619138	1.25741017947	0.0190744207173
ath-miR846-5p	CATTCAAGGACTTCTATTCAG	2	1	2	3	3	4	0.6172553739796	0.308749751842387	0.494773338149127	1.01821208067905	0.847073572575146	1.27907538198787	0.4735928213	1.0481203451	2.21312549084	0.0204280514914
ath-miR408-5p	ACAGGGAACAAGCAGAGCATG	31458	45198	34948	48009	79773	63928	9708.80977732512	13954.8712837722	8645.66931081785	16294.4479271069	22524.5333683457	20442.1827549301	10769.7834573051	19753.7213501276	1.83417999335	0.0213391267185
ath-miR868-5p	TCATGTCGTAATAGTAGTCAC	0	0	1	1	2	2	0	0	0.247386669074564	0.339404026893017	0.564715715050097	0.639537690993934	0.082462223	0.5145524776	6.2398569779	0.0241091639586
ath-miR5023	ATTGGTAGTGGATAAGGGGGC	196	243	291	138	198	130	60.4910266500008	75.0261896977	71.989520700698	46.8377557112364	55.9068557899596	41.5699499146057	69.1689123495	48.1048538053	0.695469281955	0.025886909289
ath-miR447a.2-3p	TATGGAAGAAATTGTAGTATT	9	7	14	27	19	19	2.7776491829082	2.16124826289671	3.46341336704389	9.16390872611147	5.36479929297592	6.07560806444238	2.8007702709	6.8681053612	2.45222017406	0.0293890495467
ath-miR399c-3p, ath-miR399b	TGCCAAAGGAGAGTTGCCCTG	22	36	39	49	54	39	6.7898091137756	11.1149910663259	9.64808009390798	16.6307973177579	15.2473243063526	12.4709849743817	9.1842934247	14.7830355328	1.60959965554	0.0336809173147
ath-miR846-3p	TTGAATTGAAGTGCTTGAATT	45	34	27	51	59	52	13.888245914541	10.4974915626412	6.67944006501322	17.3096053715439	16.6591135939779	16.6279799658423	10.3550591807	16.8655663105	1.62872717733	0.0359045527944
ath-miR861-5p	CCTTGGAGAAATATGCGTCAA	44	53	47	17	35	28	13.5796182275512	16.3637368476465	11.6271734465045	5.7698684571813	9.8825250133767	8.95352767391508	13.8568428406	8.2019737148	0.591907825552	0.038060923758
ath-miR8180	TGCGGTGCGGGAGAAGTGC	9	10	13	6	9	8	2.7776491829082	3.08749751842387	3.21602669796933	2.0364241613581	2.54122071772544	2.55815076397574	3.0270577998	2.3785985477	0.785779031988	0.0393109678469
ath-miR5634	AGGGACTTTGTGAATTTAGGG	9	12	15	5	8	1	2.7776491829082	3.70499702210864	3.71080003611845	1.69702013446509	2.25886286020039	0.319768845496967	3.3978154137	1.4252172801	0.419451060924	0.039343431653
ath-miR827	TTAGATGACCATCAACAAACT	94	107	136	81	99	80	29.0110025770412	33.0362234471354	33.6445869941406	27.4917261783344	27.9534278949798	25.5815076397574	31.8972710061	27.0088872377	0.846746018885	0.0396184554449
ath-miR167b, ath-miR167a-5p	TGAAGCTGCCAGCATGATCTA	889145	801015	1017553	655596	847466	698187	274414.764748546	247313.18247203	251729.047276829	222511.922414955	239288.684085323	223258.450930991	257818.998165802	228353.019143756	0.885710598398	0.0423731601807
ath-miR408-3p	ATGCACTGCCTCTTCCCTGGC	975	1061	845	1601	1308	1472	300.911994815055	327.583486704773	209.041735368006	543.385847055721	369.324077642764	470.699740571536	279.1790722959	461.13655509	1.65175903515	0.0424918508529
ath-miR164c-5p	TGGAGAAGCAGGGCACGTGCG	7514	4545	9065	3023	3394	3973	2319.02844004136	1403.26762212365	2242.56015516092	1026.01837329759	958.322568440015	1270.44162315945	1988.2854057753	1084.9275216324	0.545659852696	0.0427989524906
ath-miR854e, ath-miR854d, ath-miR854c, ath-miR854b, ath-miR854a	GATGAGGATAGGGAGGAGGAG	8	9	7	2	4	5	2.4690214959184	2.77874776658148	1.73170668352195	0.678808053786035	1.12943143010019	1.59884422748484	2.326491982	1.1356945705	0.488157526132	0.0435009708308
ath-miR156h	TGACAGAAGAAAGAGAGCAC	1632	1852	1943	2561	2350	2039	503.680385167353	571.804540412101	480.672298011877	869.213712873018	663.540965183864	652.008675968316	518.7190745304	728.2544513417	1.40394769944	0.0503933475787
ath-miR8175	GATCCCCGGCAACGGCGCCA	680	207	852	932	940	1052	209.866827153064	63.9111986313741	210.773442051528	316.324553064292	265.416386073546	336.396825462809	161.5171559453	306.0459215335	1.89481990159	0.0531100694885
ath-miR169g-5p, ath-miR169f-5p, ath-miR169e, ath-miR169d	TGAGCCAAGGATGACTTGCCG	296	681	456	680	858	748	91.3537953489808	210.258581004666	112.808321098001	230.794738287252	242.263041756492	239.187096431731	138.1402324839	237.4149588252	1.71865179721	0.0540076432606
ath-miR5648-3p	ATCTGAAGAAAATAGCGGCAT	76	92	88	147	148	95	23.4557042112248	28.4049771694996	21.7700268785616	49.8923919532736	41.7889629137072	30.3780403222119	24.5435694198	40.6864650631	1.65772404035	0.0546358765107
ath-miR851-3p	TGGGTGGCAAACAAAGACGAC	46	74	73	42	20	18	14.1968736015308	22.8474816363366	18.0592268424431	14.2549691295067	5.64715715050097	5.75583921894541	18.3678606934	8.5526551663	0.465631534835	0.0608482838712
ath-miR824-3p	CCTTCTCATCGATGGTCTAGA	231	208	253	216	267	269	71.2929956946438	64.2199483832165	62.5888272758646	73.3112698088918	75.389547959188	86.0178194386842	66.0339237846	78.2395457356	1.18483865946	0.0622249641623
ath-miR160a-3p	GCGTATGAGGAGCCATGCATA	2230	2435	3262	2701	3249	3793	688.239741987254	751.805645736212	806.975314521226	916.73027663804	917.380679098883	1212.88323097	749.0069007482	1015.6647289023	1.35601518209	0.0630344476037
ath-miR168a-3p	CCCGCCTTGCATCAACTGAAT	4280	5185	5074	5199	6004	5011	1320.92650031634	1600.86746330278	1255.23995888434	1764.5615358168	1695.27657658039	1602.3616847853	1392.3446408345	1687.3999323942	1.21191254155	0.0636224547992
ath-miR5020c	TGGCATGGAAGAAGGTGAGAC	18	20	21	15	9	9	5.5552983658164	6.17499503684774	5.19512005056584	5.09106040339526	2.54122071772544	2.8779196094727	5.6418044844	3.5034002435	0.620971579782	0.0655298950598
ath-miR771	TGAGCCTCTGTGGTAGCCCTCA	7	5	5	10	9	7	2.1603938089286	1.54374875921193	1.23693334537282	3.39404026893017	2.54122071772544	2.23838191847877	1.6470253045	2.724547635	1.65422330037	0.0704456137549
ath-miR5659	CGATGAAGGTCTTTGGAACGGTA	54	55	38	67	65	84	16.6658950974492	16.9812363513313	9.40069342483342	22.7400698018322	18.3532607391282	26.8605830217452	14.3492749579	22.6513045209	1.57856787798	0.0759545887979
ath-miR869.2	TCTGGTGTTGAGATAGTTGAC	52	49	60	38	35	44	16.0486397234696	15.128737840277	14.8432001444738	12.8973530219347	9.8825250133767	14.0698292018666	15.3401925694	12.2832357457	0.800722395767	0.0782481783602
ath-miR171a-5p, ath-miR170-5p	TATTGGCCTGGTTCACTCAGA	3	2	8	5	11	9	0.9258830609694	0.617499503684774	1.97909335259651	1.69702013446509	3.10593643277554	2.8779196094727	1.1741586391	2.5602920589	2.18053333991	0.0821704360255
ath-miR157c-5p, ath-miR157b-5p, ath-miR157a-5p	TTGACAGAAGATAGAGAGCAC	839081	785631	1052117	825895	923628	877750	258963.628227088	242563.376289686	260279.720106723	280312.088790809	260793.623230146	280677.104134963	253935.574874499	273927.605385306	1.07872875047	0.0830201680703
ath-miR156g	CGACAGAAGAGAGTGAGCAC	249	242	387	181	174	226	76.8482940604602	74.7174399458576	95.7386409318561	61.4321288676362	49.1302672093585	72.2677590823146	82.4347916461	60.9433850531	0.739292037211	0.0853236024068
ath-miR5014b	ATTTGTACACCTAGATCTGTA	5	7	10	8	15	9	1.543138434949	2.16124826289671	2.47386669074564	2.71523221514414	4.23536786287573	2.8779196094727	2.0594177962	3.2761732292	1.59082495803	0.0930657553289
ath-miR391-3p	ACGGTATCTCTCCTACGTAGC	348	250	411	354	391	452	107.40243507245	77.1874379605967	101.675920989646	120.149025520128	110.401922292294	144.535518164629	95.4219313409	125.0288219924	1.31027343752	0.0975272679276
ath-miR396b-3p	GCTCAAGAAAGCTGTGGGAAA	1464	1082	1215	1748	1498	1576	451.830933753067	334.067231493463	300.574802925595	593.278239008995	422.972070572523	503.95570050322	362.1576560574	506.7353366949	1.39921199571	0.0980025631582
ath-miR864-3p	TAAAGTCAATAATACCTTGAAG	1	0	1	1	2	3	0.3086276869898	0	0.247386669074564	0.339404026893017	0.564715715050097	0.959306536490901	0.1853381187	0.6211420928	3.35139957801	0.0997978386931
ath-miR156j	TGACAGAAGAGAGAGAGCAC	1023	919	1092	1238	1072	1200	315.726123790565	283.741021943154	270.146242629423	420.182185293556	302.687623266852	383.722614596361	289.8711294544	368.8641410523	1.27251079384	0.101321007211
ath-miR5633	TATGATCATCAGAAAACAGTG	7	5	7	6	11	8	2.1603938089286	1.54374875921193	1.73170668352195	2.0364241613581	3.10593643277554	2.55815076397574	1.8119497506	2.5668371194	1.41661606154	0.103100416033
ath-miR1888a	TAAGTTAAGATTTGTGAAGAA	29	38	26	79	52	42	8.9502029227042	11.7324905700107	6.43205339593865	26.8129181245484	14.6826085913025	13.4302915108726	9.0382489629	18.3086060756	2.0256806546	0.11034581389
ath-miR167d	TGAAGCTGCCAGCATGATCTGG	1178	1266	1575	1065	1304	1074	363.563415273984	390.877185832462	389.634003792438	361.465288641064	368.194646212663	343.431740063743	381.358201633	357.6972249725	0.937956030422	0.11038536062
ath-miR5652	TTGAATGTGAATGAATCGGGC	51	55	66	67	59	65	15.7400120364798	16.9812363513313	16.3275201589212	22.7400698018322	16.6591135939779	20.7849749573029	16.3495895156	20.0613861177	1.22702689866	0.112119598268
ath-miR167c-3p	TAGGTCATGCTGGTAGTTTCACC	1	0	0	1	1	1	0.3086276869898	0	0	0.339404026893017	0.282357857525049	0.319768845496967	0.1028758957	0.3138435766	3.05070079307	0.112968476591
ath-miR5651	TTGTGCGGTTCAAATAGTAAC	3	1	0	2	5	4	0.9258830609694	0.308749751842387	0	0.678808053786035	1.41178928762524	1.27907538198787	0.4115442709	1.1232242411	2.72929140441	0.114335689275
ath-miR5638a	ATACCAAAACTCTCTCACTTT	1	1	0	0	0	0	0.3086276869898	0.308749751842387	0	0	0	0	0.2057924796	0	0.0	0.116116539065
ath-miR406	TAGAATGCTATTGTAATCCAG	0	0	0	0	1	1	0	0	0	0	0.282357857525049	0.319768845496967	0	0.200708901	Inf	0.117649720544
ath-miR831-3p	TGATCTCTTCGTACTCTTCTTG	0	0	0	0	1	1	0	0	0	0	0.282357857525049	0.319768845496967	0	0.200708901	Inf	0.117649720544
ath-miR777	TACGCATTGAGTTTCGTTGCTT	23	17	32	29	26	31	7.0984368007654	5.24874578132058	7.91637341038603	9.84271677989751	7.34130429565127	9.91283421040598	6.7545186642	9.0322850953	1.33722113215	0.120270258726
ath-miR829-5p	ACTTTGAAGCTTTGATTTGAA	0	1	1	0	0	0	0	0.308749751842387	0.247386669074564	0	0	0	0.185378807	0	0.0	0.120936478782
ath-miR168b-5p, ath-miR168a-5p	TCGCTTGGTGCAGGTCGGGAA	227692	220818	279327	207711	266307	257025	70272.0553060815	68177.5027023322	69101.7761125906	70497.9498299756	75193.8739639231	82188.587513858	69183.7780403348	75960.1371025856	1.09794722483	0.120985394294
ath-miR5014a-3p	TTGTACAAATTTAAGTGTACG	2	2	7	0	2	0	0.6172553739796	0.617499503684774	1.73170668352195	0	0.564715715050097	0	0.9888205204	0.1882385717	0.190366773157	0.126899156151
ath-miR775	TTCGATGTCTAGCAGTGCCA	1923	2395	2853	2475	2736	2284	593.491042081385	739.455655662517	705.79416686973	840.024966560218	772.531098188533	730.352043115073	679.5802882045	780.9693692879	1.14919367563	0.136204825853
ath-miR319c.2	TGTGAATGATGCGGGAGATAT	152	244	190	107	137	128	46.9114084224496	75.3349394495424	47.0034671241671	36.3162308775529	38.6830264809317	40.9304122236118	56.4166049987	38.643223194	0.684961868849	0.136307202477
ath-miR1888b	TTAGGCTAAGATTTGTGAAGA	7	5	7	5	1	3	2.1603938089286	1.54374875921193	1.73170668352195	1.69702013446509	0.282357857525049	0.959306536490901	1.8119497506	0.9795615095	0.540611851502	0.136325423076
ath-miR782	ACAAACACCTTGGATGTTCTT	0	0	0	1	2	0	0	0	0	0.339404026893017	0.564715715050097	0	0	0.3013732473	Inf	0.140207642021
ath-miR824-5p	TAGACCATTTGTGAGAAGGGA	320	241	388	332	340	351	98.760859836736	74.4086901940153	95.9860276009307	112.682136928482	96.0016715585165	112.238864769435	89.7185258772	106.9742244188	1.19233149868	0.141973375235
ath-miR399a	TGCCAAAGGAGATTTGCCCTG	0	0	0	0	2	1	0	0	0	0	0.564715715050097	0.319768845496967	0	0.2948281868	Inf	0.145681649572
ath-miR164b-3p	CATGTGCCCATCTTCACCATC	8	15	17	10	38	35	2.4690214959184	4.6312462776358	4.20557337426758	3.39404026893017	10.7295985859518	11.1919095923939	3.7686137159	8.4385161491	2.23915656664	0.148189663707
ath-miR822-3p	TGTGCAAATGCTTTCTACAGG	36	27	40	24	17	27	11.1105967316328	8.33624329974445	9.89546676298254	8.14569664543242	4.80008357792583	8.63375882841811	9.7807689315	7.1931796839	0.735441122705	0.148436097758
ath-miR395e, ath-miR395d, ath-miR395a	CTGAAGTGTTTGGGGGAACTC	11	5	7	13	11	27	3.3949045568878	1.54374875921193	1.73170668352195	4.41225234960923	3.10593643277554	8.63375882841811	2.2234533332	5.3839825369	2.42145065809	0.148491087002
ath-miR825	TTCTCAAGAAGGTGCATGAAC	406	360	449	381	448	377	125.302840917859	111.149910663259	111.076614414479	129.31293424624	126.496320171222	120.552854752357	115.8431219985	125.4540363899	1.08296491173	0.1490719609
ath-miR398c-3p, ath-miR398b-3p	TGTGTTCTCAGGTCACCCCTG	12	9	17	23	13	36	3.7035322438776	2.77874776658148	4.20557337426758	7.8062926185394	3.67065214782563	11.5116784378908	3.5626177949	7.6628744014	2.15091116773	0.149598024537
ath-miR5643b, ath-miR5643a	AGGCTTTTAAGATCTGGTTGC	26	38	42	42	38	58	8.0243198617348	11.7324905700107	10.3902401011317	14.2549691295067	10.7295985859518	18.5465930388241	10.0490168443	14.5103869181	1.44396085139	0.149719694921
ath-miR5648-5p	TTTGGAAATATTTGGCTTGACT	5	6	3	13	14	4	1.543138434949	1.85249851105432	0.742160007223691	4.41225234960923	3.95301000535068	1.27907538198787	1.3792656511	3.2147792456	2.33079047755	0.149745069433
ath-miR5024-3p	CCGTATCTTGGCCTTGTCATT	9	5	16	4	7	3	2.7776491829082	1.54374875921193	3.95818670519302	1.35761610757207	1.97650500267534	0.959306536490901	2.7598615491	1.4311425489	0.518555921534	0.154179784083
ath-miR5635c, ath-miR5635b, ath-miR5635d, ath-miR5635a	TGTTAAGGAGTGTTAACGGTG	7	5	5	6	16	8	2.1603938089286	1.54374875921193	1.23693334537282	2.0364241613581	4.51772572040078	2.55815076397574	1.6470253045	3.0374335486	1.84419361397	0.158257439625
ath-miR843	TTTAGGTCGAGCTTCATTGGA	1170	1104	1393	1031	1017	969	361.094393778066	340.859726033995	344.609630020867	349.925551726701	287.157941102975	309.856011286561	348.8545832776	315.6465013721	0.904808239601	0.161658490386
ath-miR5656	ACTGAAGTAGAGATTGGGTTT	76	81	96	71	64	65	23.4557042112248	25.0087298992333	23.7491202311581	24.0976859094042	18.0709028816031	20.7849749573029	24.0711847805	20.9845212494	0.871769355798	0.162712960028
ath-miR780.2	TTCTTCGTGAATATCTGGCAT	42	9	0	60	21	78	12.9623628535716	2.77874776658148	0	20.364241613581	5.92951500802602	24.9419699487634	5.2470368734	17.0785755235	3.25489908601	0.164046844936
ath-miR8170-3p	TTGCTTAAAGATTTTCTATGT	0	0	0	2	0	1	0	0	0	0.678808053786035	0	0.319768845496967	0	0.3328589664	Inf	0.164797930323
ath-miR156d-3p	GCTCACTCTCTTTTTGTCATAAC	60	36	50	73	50	102	18.517661219388	11.1149910663259	12.3693334537282	24.7764939631903	14.1178928762524	32.6164222406906	14.0006619131	23.83693636	1.70255781533	0.166746214263
ath-miR402	TTCGAGGCCTATTAAACCTCTG	1	1	1	0	0	1	0.3086276869898	0.308749751842387	0.247386669074564	0	0	0.319768845496967	0.2882547026	0.1065896152	0.369775806738	0.16947154207
ath-miR5647	TCAAGTTTGATGACGATTCCA	5	3	3	6	4	6	1.543138434949	0.926249255527161	0.742160007223691	2.0364241613581	1.12943143010019	1.9186130729818	1.0705158992	1.6948228881	1.58318329449	0.17022546499
ath-miR4228-3p	TCGGATGCGAAACGGTGGTGT	232	293	328	308	289	318	71.6016233816336	90.4636772898194	81.1428274564569	104.536440283049	81.6014208247391	101.686492868036	81.0693760426	95.9414513253	1.18344874487	0.175314632059
ath-miR399c-5p	GGGCATCTTTCTATTGGCAGG	1	0	2	2	2	7	0.3086276869898	0	0.494773338149127	0.678808053786035	0.564715715050097	2.23838191847877	0.2678003417	1.1606352291	4.33395723744	0.185350944706
ath-miR164b-5p, ath-miR164a	TGGAGAAGCAGGGCACGTGCA	26189	35492	30343	29458	52854	33095	8082.65049457587	10958.14619239	7506.45369972948	9998.16382421451	14923.7422016289	10582.7499417221	8849.0834622318	11834.8853225218	1.33741368505	0.188382457201
ath-miR833a-3p	TAGACCGATGTCAACAAACAAG	3	3	1	7	3	4	0.9258830609694	0.926249255527161	0.247386669074564	2.37582818825112	0.847073572575146	1.27907538198787	0.6998396619	1.5006590476	2.1442897985	0.190159415085
ath-miR848	TGACATGGGACTGCCTAAGCTA	65	92	116	113	98	97	20.060799654337	28.4049771694996	28.6968536126494	38.352655038911	27.6710700374548	31.0175780132058	25.7208768122	32.3471010299	1.25762046396	0.193024670957
ath-miR162b-5p, ath-miR162a-5p	TGGAGGCAGCGGTTCATCGATC	1267	1355	1327	1493	1314	1568	391.031279416076	418.355913746434	328.282109861946	506.730212151275	371.018224787914	501.397549739244	379.2231010082	459.7153288928	1.21225560276	0.194965755642
ath-miR8165	AATGGAGGCAAGTGTGAAGGA	37	65	60	49	75	72	11.4192244186226	20.0687338697552	14.8432001444738	16.6307973177579	21.1768393143787	23.0233568757816	15.4437194776	20.276997836	1.31296077123	0.199906466201
ath-miR2111b-5p, ath-miR2111a-5p	TAATCTGCATCCTGAGGTTTA	4	1	2	11	7	2	1.2345107479592	0.308749751842387	0.494773338149127	3.73344429582319	1.97650500267534	0.639537690993934	0.6793446127	2.1164956632	3.11549635286	0.200802146932
ath-miR3434-5p	ACTTGGCTGATTCTATTATT	3	4	5	0	1	4	0.9258830609694	1.23499900736955	1.23693334537282	0	0.282357857525049	1.27907538198787	1.1326051379	0.5204777465	0.459540336772	0.202034595998
ath-miR169f-3p	GCAAGTTGACCTTGGCTCTGC	26	35	20	33	31	50	8.0243198617348	10.8062413144835	4.94773338149127	11.2003328874696	8.75309358327651	15.9884422748484	7.9260981859	11.9806229152	1.51154106777	0.20978658987
ath-miR5637	AATGCGCAACTCTATATTTCC	2	0	0	3	1	2	0.6172553739796	0	0	1.01821208067905	0.282357857525049	0.639537690993934	0.2057517913	0.6467025431	3.14311986794	0.210238604644
ath-miR8166	AGAGAGTGTAGAAAGTTTCTCA	1	0	0	2	0	3	0.3086276869898	0	0	0.678808053786035	0	0.959306536490901	0.1028758957	0.5460381968	5.30773698819	0.217139722586
ath-miR396a-5p	TTCCACAGCTTTCTTGAACTG	596	552	744	612	616	678	183.942101445921	170.429863016998	184.055681791475	207.715264458527	173.93244023543	216.803277246944	179.4758820848	199.483660647	1.11147892591	0.220821637292
ath-miR1886.3.3	AATTAAAGATTTCATCTTACT	2	2	1	1	1	1	0.6172553739796	0.617499503684774	0.247386669074564	0.339404026893017	0.282357857525049	0.319768845496967	0.4940471822	0.3138435766	0.635250210724	0.221216065501
ath-miR837-3p	AAACGAACAAAAAACTGATGG	65	57	83	68	67	85	20.060799654337	17.5987358550161	20.5330935331888	23.0794738287252	18.9179764541783	27.1803518672422	19.3975430142	23.0592673834	1.18877258664	0.224763973803
ath-miR8183	TTTAGTTGACGGAATTGTGGC	60	71	77	42	48	65	18.517661219388	21.9212323808095	19.0487735187414	14.2549691295067	13.5531771612023	20.7849749573029	19.829222373	16.1977070827	0.816860428413	0.225060883971
ath-miR841b-5p	TACGAGCCACTGGAAACTGAA	46	62	77	52	38	40	14.1968736015308	19.142484614228	19.0487735187414	17.6490093984369	10.7295985859518	12.7907538198787	17.4627105782	13.7231206014	0.78585283424	0.226935454201
ath-miR397a	TCATTGAGTGCAGCGTTGATG	90	51	70	111	61	140	27.776491829082	15.7462373439617	17.3170668352194	37.6738469851249	17.223829309028	44.7676383695754	20.2799320028	33.2217715546	1.63815990852	0.227165676792
ath-miR5998b, ath-miR5998a	ACAGTTTGTGTTTTGTTTTGT	2	1	1	4	1	3	0.6172553739796	0.308749751842387	0.247386669074564	1.35761610757207	0.282357857525049	0.959306536490901	0.3911305983	0.8664268339	2.21518551007	0.227887997796
ath-miR166b-5p, ath-miR166a-5p	GGACTGTTGTCTGGCTCGAGG	1407	1989	2112	1224	1650	1435	434.239155594648	614.103256414508	522.480645085478	415.430528917053	465.89046491633	458.868293288148	523.6076856982	446.7297623738	0.853176480361	0.22955773247
ath-miR167a-3p	GATCATGTTCGCAGTTTCACC	1134	957	939	737	650	830	349.983797046433	295.473512513164	232.296082261015	250.140767820154	183.532607391282	265.408141762483	292.5844639402	233.0271723246	0.796444107751	0.231779946521
ath-miR5664	ATAGTCAATTTTATCGGTCTG	3	5	2	10	5	4	0.9258830609694	1.54374875921193	0.494773338149127	3.39404026893017	1.41178928762524	1.27907538198787	0.9881350528	2.0283016462	2.05265630488	0.237043643837
ath-miR159a	TTTGGATTGAAGGGAGCTCTA	5834	8103	6737	3224	4261	6394	1800.53392589849	2501.79923917886	1666.64398955533	1094.23858270309	1203.12683091423	2044.60199810761	1989.6590515442	1447.322470575	0.727422353821	0.243213624381
ath-miR390b-3p	CGCTATCCATCCTGAGTTCC	3	1	6	3	6	13	0.9258830609694	0.308749751842387	1.48432001444738	1.01821208067905	1.69414714515029	4.15699499146057	0.9063176091	2.2897847391	2.52647053981	0.243549472433
ath-miR393b-3p	ATCATGCGATCTCTTTGGATT	376	289	417	333	380	424	116.044010308165	89.2286782824498	103.160241004093	113.021540955375	107.295985859518	135.581990490714	102.8109765316	118.6331724352	1.15389597918	0.244193741547
ath-miR160c-3p	CGTACAAGGAGTCAAGCATGA	1016	1073	2134	1671	2071	6433	313.565729981637	331.288483726881	527.923151805119	567.144128938232	584.763122934376	2057.07298308199	390.9257885045	1069.6600783182	2.73622285808	0.24497448334
ath-miR5654-5p	ATAAATCCCAACATCTTCCA	27	24	37	14	20	28	8.3329475487246	7.40999404421729	9.15330675575885	4.75165637650225	5.64715715050097	8.95352767391508	8.2987494496	6.4507804003	0.777319575615	0.249671299634
ath-miR2112-3p	CTTTATATCCGCATTTGCGCA	1	0	0	0	2	2	0.3086276869898	0	0	0	0.564715715050097	0.639537690993934	0.1028758957	0.401417802	3.90196167206	0.258019317325
ath-miR403-5p	TGTTTTGTGCTTGAATCTAATT	7	2	7	7	10	5	2.1603938089286	0.617499503684774	1.73170668352195	2.37582818825112	2.82357857525049	1.59884422748484	1.5031999987	2.2660836637	1.50750643006	0.260541646729
ath-miR400	TATGAGAGTATTATAAGTCAC	73	39	72	45	46	36	22.5298211502554	12.0412403218531	17.8118401733686	15.2731812101858	12.9884614461522	11.5116784378908	17.4609672152	13.2577736981	0.759280601968	0.262323927294
ath-miR390a-3p	CGCTATCCATCCTGAGTTTCA	68	36	77	93	50	204	20.9866827153064	11.1149910663259	19.0487735187414	31.5645745010506	14.1178928762524	65.2328444813813	17.0501491001	36.9717706196	2.1684133319	0.262867940685
ath-miR169n, ath-miR169m, ath-miR169l, ath-miR169k, ath-miR169j, ath-miR169i, ath-miR169h	TAGCCAAGGATGACTTGCCTG	309	564	649	478	628	592	95.3659552798482	174.134860039106	160.553948229392	162.235124854862	177.320734525731	189.303156534205	143.3515878494	176.2863386383	1.22974807104	0.266740857885
ath-miR158a-5p	CTTTGTCTACAATTTTGGAAA	4	9	10	14	8	9	1.2345107479592	2.77874776658148	2.47386669074564	4.75165637650225	2.25886286020039	2.8779196094727	2.1623750684	3.2961462821	1.52431755724	0.269731486147
ath-miR165a-5p	GGAATGTTGTCTGGATCGAGG	760	1082	998	766	1348	1113	234.557042112248	334.067231493463	246.891895736414	259.983484600051	380.618391943766	355.902725038124	271.838723114	332.1682005273	1.22193113888	0.279877498149
ath-miR845a	CGGCTCTGATACCAATTGATG	0	2	2	0	0	1	0	0.617499503684774	0.494773338149127	0	0	0.319768845496967	0.3707576139	0.1065896152	0.287491372271	0.289898230882
ath-miR830-5p	TCTTCTCCAAATAGTTTAGGTT	0	2	1	7	1	2	0	0.617499503684774	0.247386669074564	2.37582818825112	0.282357857525049	0.639537690993934	0.2882953909	1.0992412456	3.81289913158	0.293389285643
ath-miR840-3p	TTGTTTAGGTCCCTTAGTTTC	16	11	9	10	7	6	4.9380429918368	3.39624727026626	2.22648002167107	3.39404026893017	1.97650500267534	1.9186130729818	3.5202567613	2.4297194482	0.690210860444	0.302201420536
ath-miR852	AAGATAAGCGCCTTAGTTCTG	118	147	144	125	148	140	36.4180670647964	45.3862135208309	35.6236803467372	42.4255033616272	41.7889629137072	44.7676383695754	39.1426536441	42.9940348816	1.09839346286	0.302699599247
ath-miR5999	TCTTCACTATTAGACGGACAA	12	8	16	13	13	12	3.7035322438776	2.4699980147391	3.95818670519302	4.41225234960923	3.67065214782563	3.83722614596361	3.3772389879	3.9733768811	1.17651634822	0.308595080914
ath-miR171c-5p	AGATATTGGTGCGGTTCAATC	317	176	177	358	177	404	97.8349767757665	54.3399563242601	43.7874404261978	121.5066416277	49.9773407819336	129.186613580775	65.3207911754	100.2235319968	1.53432820077	0.3115763129
ath-miR5020b	ATGGCATGAAAGAAGGTGAGA	25	10	24	16	10	10	7.715692174745	3.08749751842387	5.93728005778953	5.43046443028828	2.82357857525049	3.19768845496967	5.5801565837	3.8172438202	0.684074678361	0.325556278674
ath-miR156c-3p	GCTCACTGCTCTATCTGTCAGA	141	138	135	112	130	103	43.5165038655618	42.6074657542494	33.3972003250661	38.013251012018	36.7065214782563	32.9361910861876	39.8403899816	35.8853211922	0.900727156757	0.330372242852
ath-miR870-3p	TAATTTGGTGTTTCTTCGATC	1	0	3	0	1	0	0.3086276869898	0	0.742160007223691	0	0.282357857525049	0	0.3502625647	0.0941192858	0.268710662473	0.336861151744
ath-miR8173	ATGTGCTGATTCGAGGTGGGA	5	18	11	15	23	10	1.543138434949	5.55749553316297	2.7212533598202	5.09106040339526	6.49423072307612	3.19768845496967	3.2739624426	4.9276598605	1.50510579974	0.339724583517
ath-miR3440b-3p	TGGATTGGTCAAGGGAAGCGT	414	517	523	406	413	388	127.771862413777	159.623621702514	129.383227925997	137.798034918565	116.613795157845	124.070312052823	138.9262373474	126.1607140431	0.908112941457	0.350040395876
ath-miR159b-3p	TTTGGATTGAAGGGAGCTCTT	1853	2837	2013	1011	1321	2233	571.887103992099	875.923045976852	497.989364847097	343.137471188841	372.994729790589	714.043831994728	648.599838272	476.7253443247	0.735006881276	0.358759919209
ath-miR780.1	TCTAGCAGCTGTTGAGCAGGT	22	2	0	17	7	27	6.7898091137756	0.617499503684774	0	5.7698684571813	1.97650500267534	8.63375882841811	2.4691028725	5.4600440961	2.21134735086	0.360804760636
ath-miR831-5p	AGAAGCGTACAAGGAGATGAGG	1	0	0	0	0	0	0.3086276869898	0	0	0	0	0	0.1028758957	0	0.0	0.3739009663
ath-miR855	AGCAAAAGCTAAGGAAAAGGAA	1	0	0	0	0	0	0.3086276869898	0	0	0	0	0	0.1028758957	0	0.0	0.3739009663
ath-miR865-5p	ATGAATTTGGATCTAATTGAG	1	0	0	0	0	0	0.3086276869898	0	0	0	0	0	0.1028758957	0	0.0	0.3739009663
ath-miR829-3p.2	CAAATTAAAGCTTCAAGGTAG	1	0	0	0	0	0	0.3086276869898	0	0	0	0	0	0.1028758957	0	0.0	0.3739009663
ath-miR5628	GAAATAGCGAAGATATGATTA	1	0	0	0	0	0	0.3086276869898	0	0	0	0	0	0.1028758957	0	0.0	0.3739009663
ath-miR5021	TGAGAAGAAGAAGAAGAAAA	2	0	0	0	0	0	0.6172553739796	0	0	0	0	0	0.2057517913	0	0.0	0.3739009663
ath-miR862-3p	ATATGCTGGATCTACTTGAAG	0	1	0	0	0	0	0	0.308749751842387	0	0	0	0	0.1029165839	0	0.0	0.3739009663
ath-miR156f-3p	GCTCACTCTCTATCCGTCACC	0	1	0	0	0	0	0	0.308749751842387	0	0	0	0	0.1029165839	0	0.0	0.3739009663
ath-miR414	TCATCTTCATCATCATCGTCA	0	1	0	0	0	0	0	0.308749751842387	0	0	0	0	0.1029165839	0	0.0	0.3739009663
ath-miR859	TCTCTCTGTTGTGAAGTCAAA	0	1	0	0	0	0	0	0.308749751842387	0	0	0	0	0.1029165839	0	0.0	0.3739009663
ath-miR398a-3p	TGTGTTCTCAGGTCACCCCTT	0	1	0	0	0	0	0	0.308749751842387	0	0	0	0	0.1029165839	0	0.0	0.3739009663
ath-miR835-5p	TTCTTGCATATGTTCTTTATC	0	2	0	0	0	0	0	0.617499503684774	0	0	0	0	0.2058331679	0	0.0	0.3739009663
ath-miR3932b-3p, ath-miR3932a	AACTTTGTGATGACAACGAAG	0	0	1	0	0	0	0	0	0.247386669074564	0	0	0	0.082462223	0	0.0	0.3739009663
ath-miR4221	TTTTCCTCTGTTGAATTCTTGC	0	0	1	0	0	0	0	0	0.247386669074564	0	0	0	0.082462223	0	0.0	0.3739009663
ath-miR394b-3p	AGGTGGGCATACTGCCAATAG	0	0	2	0	0	0	0	0	0.494773338149127	0	0	0	0.164924446	0	0.0	0.3739009663
ath-miR845b	TCGCTCTGATACCAAATTGATG	0	0	2	0	0	0	0	0	0.494773338149127	0	0	0	0.164924446	0	0.0	0.3739009663
ath-miR415	AACAGAGCAGAAACAGAACAT	0	0	0	1	0	0	0	0	0	0.339404026893017	0	0	0	0.1131346756	Inf	0.3739009663
ath-miR2111a-3p	GTCCTCGGGATGCGGATTACC	0	0	0	1	0	0	0	0	0	0.339404026893017	0	0	0	0.1131346756	Inf	0.3739009663
ath-miR8177	GTGTGATGATGTGTCATTTATA	0	0	0	1	0	0	0	0	0	0.339404026893017	0	0	0	0.1131346756	Inf	0.3739009663
ath-miR8178	TAACAGAGTAATTGTACAGTG	0	0	0	1	0	0	0	0	0	0.339404026893017	0	0	0	0.1131346756	Inf	0.3739009663
ath-miR5632-5p	TTGATTCTCTTATCCAACTGT	0	0	0	1	0	0	0	0	0	0.339404026893017	0	0	0	0.1131346756	Inf	0.3739009663
ath-miR2936	CTTGAGAGAGAGAACACAGACG	0	0	0	3	0	0	0	0	0	1.01821208067905	0	0	0	0.3394040269	Inf	0.3739009663
ath-miR2112-5p	CGCAAATGCGGATATCAATGT	0	0	0	0	1	0	0	0	0	0	0.282357857525049	0	0	0.0941192858	Inf	0.3739009663
ath-miR163.2	GGACAAAACACGGGGGATAAT	0	0	0	0	1	0	0	0	0	0	0.282357857525049	0	0	0.0941192858	Inf	0.3739009663
ath-miR5665	TTGGTGGACAAGATCTGGGAT	0	0	0	0	1	0	0	0	0	0	0.282357857525049	0	0	0.0941192858	Inf	0.3739009663
ath-miR5660	CAGGTGGTTAGTGCAATGGAA	0	0	0	0	3	0	0	0	0	0	0.847073572575146	0	0	0.2823578575	Inf	0.3739009663
ath-miR8170-5p	ATAGCAAATCGATAAGCAATG	0	0	0	0	0	1	0	0	0	0	0	0.319768845496967	0	0.1065896152	Inf	0.3739009663
ath-miR399d	TGCCAAAGGAGATTTGCCCCG	0	0	0	0	0	1	0	0	0	0	0	0.319768845496967	0	0.1065896152	Inf	0.3739009663
ath-miR779.1	TTCTGCTATGTTGCTGCTCAT	0	0	0	0	0	1	0	0	0	0	0	0.319768845496967	0	0.1065896152	Inf	0.3739009663
ath-miR169a-5p	CAGCCAAGGATGACTTGCCGA	311	338	561	372	407	452	95.9832106538278	104.357416122727	138.78392135083	126.258298004203	114.919648012695	144.535518164629	113.0415160425	128.5711547272	1.13737995763	0.378106100131
ath-miR161.2	TCAATGCATTGAAAGTGACTA	1007	788	1338	1040	1019	1072	310.788080798728	243.294804451801	331.003363221766	352.980187968738	287.722656818025	342.792202372749	295.0287494908	327.8316823865	1.11118554701	0.381341846692
ath-miR172e-5p, ath-miR172b-5p	GCAGCACCATTAAGATTCAC	3505	2912	2787	4055	3462	2722	1081.74004289925	899.079277365031	689.466646710809	1376.28332905119	977.522902751718	870.410797442745	890.095322325	1074.7390097486	1.20744259945	0.388725173288
ath-miR5658	ATGATGATGATGATGATGAAA	0	1	0	0	1	2	0	0.308749751842387	0	0	0.282357857525049	0.639537690993934	0.1029165839	0.3072985162	2.98589891498	0.38906884919
ath-miR828	TCTTGCTTAAATGAGTATTCCA	0	0	1	1	1	0	0	0	0.247386669074564	0.339404026893017	0.282357857525049	0	0.082462223	0.2072539615	2.51332008719	0.402676806184
ath-miR5663-3p	TGAGAATGCAAATCCTTAGCT	1	2	0	1	0	0	0.3086276869898	0.617499503684774	0	0.339404026893017	0	0	0.3087090636	0.1131346756	0.366476689348	0.406703971614
ath-miR5653	TGGGTTGAGTTGAGTTGAGTTGGC	205	281	176	259	263	216	63.268675832909	86.7586802677107	43.5400537571232	87.9056429652915	74.2601165290878	69.0700706273449	64.5224699526	77.0786100406	1.19460104514	0.411153734417
ath-miR159c	TTTGGATTGAAGGGAGCTCCT	1	3	4	0	1	3	0.3086276869898	0.926249255527161	0.989546676298254	0	0.282357857525049	0.959306536490901	0.7414745396	0.4138881313	0.558196012399	0.411977564172
ath-miR837-5p	ATCAGTTTCTTGTTCGTTTCA	6	4	6	5	2	4	1.8517661219388	1.23499900736955	1.48432001444738	1.69702013446509	0.564715715050097	1.27907538198787	1.5236950479	1.1802704105	0.774610649373	0.41271692469
ath-miR173-5p	TTCGCTTGCAGAGAGAAATCAC	12741	10156	11579	16261	9633	12667	3932.22535993704	3135.66247971128	2864.49024121437	5519.04888130736	2719.95324153879	4050.51196591008	3310.7926936209	4096.5046962521	1.23731839331	0.417311620424
ath-miR169c, ath-miR169b-5p	CAGCCAAGGATGACTTGCCGG	37	17	49	18	17	33	11.4192244186226	5.24874578132058	12.1219467846536	6.10927248407431	4.80008357792583	10.5523719013999	9.5966389949	7.1539093211	0.745459876619	0.431073935358
ath-miR172e-3p	GGAATCTTGATGATGCTGCAT	18	16	30	41	15	23	5.5552983658164	4.93999602947819	7.42160007223691	13.9155651026137	4.23536786287573	7.35468344643024	5.9722981558	8.5018721373	1.42355118842	0.439323357425
ath-miR162b-3p, ath-miR162a-3p	TCGATAAACCTCTGCATCCAG	2825	3227	3282	2579	2737	2718	871.873215746185	996.335449195383	811.923047902718	875.322985357092	772.813456046058	869.131722060757	893.3772376148	839.0893878213	0.939233005378	0.44174843259
ath-miR3933	AGAAGCAAAATGACGACTCGG	19	9	20	20	17	15	5.8639260528062	2.77874776658148	4.94773338149127	6.78808053786035	4.80008357792583	4.79653268245451	4.5301357336	5.4615655994	1.20560749624	0.456064176259
ath-miR779.2	TGATTGGAAATTTCGTTGACT	9	11	11	12	15	7	2.7776491829082	3.39624727026626	2.7212533598202	4.07284832271621	4.23536786287573	2.23838191847877	2.9650499377	3.5155327014	1.18565716439	0.461047091129
ath-miR447c-5p	CCCCTTACAATGTCGAGTAAA	14	18	19	21	15	17	4.3207876178572	5.55749553316297	4.70034671241671	7.12748456475337	4.23536786287573	5.43607037344844	4.8595432878	5.5996409337	1.15229777822	0.464034634341
ath-miR171a-3p	TGATTGAGCCGCGCCAATATC	857	1042	943	891	834	1372	264.493927750258	321.717241419767	233.285628937313	302.408987961679	235.486453175891	438.722856021839	273.1655993691	325.5394323865	1.19172924094	0.466601984139
ath-miR171b-5p	AGATATTAGTGCGGTTCAATC	546	857	806	487	706	610	168.510717096431	264.598537328926	199.393655274098	165.289761096899	199.344647412684	195.05899575315	210.8343032332	186.5644680876	0.88488668697	0.467729229417
ath-miR173-3p	TGATTCTCTGTGTAAGCGAAA	200	154	210	151	174	159	61.72553739796	47.5474617837276	51.9512005056583	51.2500080608456	49.1302672093585	50.8432464340178	53.7413998958	50.4078405681	0.937970366716	0.475667185563
ath-miR390b-5p, ath-miR390a-5p	AAGCTCAGGAGGGATAGCGCC	23801	22304	25523	24247	20362	28004	7345.64757804423	6886.3544650926	6314.04995479009	8229.529440075	5749.37069492504	8954.80674929707	6848.683999309	7644.5689614324	1.1162099116	0.476917950657
ath-miR166g, ath-miR166f, ath-miR166e-3p, ath-miR166d, ath-miR166c, ath-miR166b-3p, ath-miR166a-3p	TCGGACCAGGCTTCATTCCCC	327243	427626	415862	317345	366181	315052	100996.250173603	132029.421381353	102878.714974686	107708.170914365	103394.08262638	100743.81431151	111968.128843214	103948.689284085	0.928377479896	0.477644906826
ath-miR5996	TGACATCCAGATAGAAGCTTTG	1045	1323	1668	1367	1434	1155	322.515932904341	408.475921687478	412.640964016372	463.965304762755	404.90116769092	369.333016548997	381.2109395361	412.7331630009	1.08268971374	0.477845359085
ath-miR844-3p	TTATAAGCCATCTTACTAGTT	0	2	6	3	4	3	0	0.617499503684774	1.48432001444738	1.01821208067905	1.12943143010019	0.959306536490901	0.700606506	1.0356500158	1.47821923852	0.482609108696
ath-miR8179	TGACTGCATTAACTTGATCGT	5	6	2	3	6	8	1.543138434949	1.85249851105432	0.494773338149127	1.01821208067905	1.69414714515029	2.55815076397574	1.2968034281	1.7568366633	1.35474399992	0.490133880339
ath-miR773a	TTTGCTTCCAGCTTTTGTCTC	78	104	125	94	91	129	24.0729595852044	32.1099741916082	30.9233336343204	31.9039785279436	25.6945650347794	41.2501810691088	29.0354224704	32.9495748773	1.13480611177	0.491014991596
ath-miR447b, ath-miR447a-3p	TTGGGGACGAGATGTTTTGTTG	259	264	299	185	244	271	79.9345709303582	81.5099344863902	73.9686140532945	62.7897449752082	68.8953172361119	86.6573571296781	78.4710398233	72.780806447	0.927486198869	0.491257890664
ath-miR472-5p	ATGGTCGAAGTAGGCAAAATC	3133	2491	3624	2751	2503	2483	966.930543339043	769.095631839386	896.529288726218	933.700477982691	706.741717385197	793.986043368969	877.5184879682	811.476079579	0.924739581793	0.494094503182
ath-miR858a	TTTCGTTGTCTGTTCGACCTT	8	14	15	13	7	26	2.4690214959184	4.32249652579342	3.71080003611845	4.41225234960923	1.97650500267534	8.31398998292115	3.5007726859	4.9009157784	1.39995258708	0.50721171378
ath-miR829-3p.1	AGCTCTGATACCAAATGATGGAAT	252	281	204	277	207	310	77.7741771214296	86.7586802677107	50.466880491211	94.0149154493658	58.4480765076851	99.1283421040598	71.6665792935	83.8637780204	1.1701936781	0.508390299776
ath-miR8174	ATGTGTATAGGGAAGCTAATC	0	1	3	2	2	1	0	0.308749751842387	0.742160007223691	0.678808053786035	0.564715715050097	0.319768845496967	0.350303253	0.5210975381	1.48756123055	0.515816207069
ath-miR830-3p	TAACTATTTTGAGAAGAAGTG	1	0	0	1	1	0	0.3086276869898	0	0	0.339404026893017	0.282357857525049	0	0.1028758957	0.2072539615	2.01460176934	0.516728471001
ath-miR3440b-5p	TTTTCTTGGCCCATCCACTTC	0	1	0	1	1	0	0	0.308749751842387	0	0.339404026893017	0.282357857525049	0	0.1029165839	0.2072539615	2.01380529402	0.516959518045
ath-miR5997	TGAAACCAAGTAGCTAAATAG	73	83	79	71	69	60	22.5298211502554	25.6262294029181	19.5435468568905	24.0976859094042	19.4826921692284	19.186130729818	22.56653247	20.9221696028	0.927132674487	0.525803672576
ath-miR8172	ATGGATCATCTAGATGGAGAT	3	10	4	5	11	6	0.9258830609694	3.08749751842387	0.989546676298254	1.69702013446509	3.10593643277554	1.9186130729818	1.6676424186	2.2405232134	1.34352735839	0.529922940837
ath-miR4245	ACAAAGTTTTATACTGACAAT	0	1	1	0	1	0	0	0.308749751842387	0.247386669074564	0	0.282357857525049	0	0.185378807	0.0941192858	0.507713299719	0.531135525499
ath-miR866-3p	ACAAAATCCGTCTTTGAAGA	1	0	0	0	1	1	0.3086276869898	0	0	0	0.282357857525049	0.319768845496967	0.1028758957	0.200708901	1.95098083603	0.534496515612
ath-miR5639-5p	TAGTCCACTGTGGTCTAAGGC	3	5	5	3	5	6	0.9258830609694	1.54374875921193	1.23693334537282	1.01821208067905	1.41178928762524	1.9186130729818	1.2355217219	1.4495381471	1.17321947596	0.535140379869
ath-miR3932b-5p	TTTGACGTGCTCGATCTGCTC	4	4	12	4	3	6	1.2345107479592	1.23499900736955	2.96864002889476	1.35761610757207	0.847073572575146	1.9186130729818	1.8127165947	1.374434251	0.758217944834	0.540393834884
ath-miR393b-5p, ath-miR393a-5p	TCCAAAGGGATCGCATTGATCC	9	6	26	3	17	5	2.7776491829082	1.85249851105432	6.43205339593865	1.01821208067905	4.80008357792583	1.59884422748484	3.6874003633	2.472379962	0.670494038729	0.542371240368
ath-miR172b-3p, ath-miR172a	AGAATCTTGATGATGCTGCAT	58628	49690	69354	61233	57241	52869	18094.224032838	15341.7751690482	17157.2550469973	20782.7267787401	16162.4461225913	16905.8590925792	16864.4180829612	17950.3439979702	1.06439154376	0.545128745051
ath-miR5631	TGGCAGGAAAGACATAATTTT	30	34	25	24	20	28	9.258830609694	10.4974915626412	6.18466672686409	8.14569664543242	5.64715715050097	8.95352767391508	8.6469962997	7.5821271566	0.876850977358	0.547569998391
ath-miR156b-3p	TGCTCACCTCTCTTTCTGTCAGT	808	944	553	1206	714	695	249.371171087758	291.459765739213	136.804827998234	409.321256432979	201.603510272885	222.239347620392	225.8785882751	277.7213714421	1.22951614654	0.555103952881
ath-miR5644	GTGGGTTGCGGATAACGGTA	13	16	7	12	18	11	4.0121599308674	4.93999602947819	1.73170668352195	4.07284832271621	5.08244143545088	3.51745730046664	3.561287548	4.2242490195	1.1861578046	0.564736846433
ath-miR835-3p	TGGAGAAGATACGCAAGAAAG	8	7	4	7	4	3	2.4690214959184	2.16124826289671	0.989546676298254	2.37582818825112	1.12943143010019	0.959306536490901	1.873272145	1.4881887183	0.794432737535	0.576644019504
ath-miR165b, ath-miR165a-3p	TCGGACCAGGCTTCATCCCCC	37957	53859	54116	37038	48464	39963	11714.5811150718	16628.9528844791	13387.5769836391	12570.8463480636	13684.191207094	12778.9223725953	13910.37032773	13011.3199759176	0.935368338108	0.576946916393
ath-miR319b.2	AATGAATGATGCGAGAGACAA	1566	1987	1857	1585	2031	1672	483.310957826027	613.485756910823	459.397044471465	537.955382625433	573.468808633374	534.653509670929	518.7312530694	548.6925669766	1.05775883703	0.57738574443
ath-miR840-5p	ACACTGAAGGACCTAAACTAAC	17	11	15	14	14	15	5.2466706788266	3.39624727026626	3.71080003611845	4.75165637650225	3.95301000535068	4.79653268245451	4.1179059951	4.5003996881	1.09288548438	0.578798434186
ath-miR5026	ACTCATAAGATCGTGACACGT	7124	5612	9778	6242	6211	6439	2198.66364211533	1732.70360733948	2418.94685021108	2118.55993586622	1753.72465308808	2058.99159615497	2116.7713665553	1977.0920617031	0.934013041248	0.579138582773
ath-miR172d-3p, ath-miR172c	AGAATCTTGATGATGCTGCAG	90	69	54	101	62	70	27.776491829082	21.3037328771247	13.3588801300264	34.2798067161948	17.506187166553	22.3838191847877	20.8130349454	24.7232710225	1.18787438196	0.579661171458
ath-miR5657	TGGACAAGGTTAGATTTGGTG	55	70	70	82	43	78	16.974522784439	21.6124826289671	17.3170668352194	27.8311302052274	12.1413878735771	24.9419699487634	18.6346907495	21.6381626759	1.16117637619	0.58378852383
ath-miR5014a-5p	ACACTTAGTTTTGTACAACAT	3	3	3	6	4	1	0.9258830609694	0.926249255527161	0.742160007223691	2.0364241613581	1.12943143010019	0.319768845496967	0.8647641079	1.1618748123	1.34357427845	0.584050683007
ath-miR158a-3p	TCCCAAATGTAGACAAAGCA	188439	168002	237573	174689	189668	155412	58157.4927086709	51870.5758090247	58772.3931320513	59290.1500539143	53554.2501210609	49695.9158163747	56266.8205499156	54180.10533045	0.962913930464	0.588662400017
ath-miR157c-3p	GCTCTCTATACTTCTGTCACC	115	167	115	119	126	80	35.492184003827	51.5612085576786	28.4494669435748	40.3890792002691	35.5770900481561	25.5815076397574	38.5009531684	33.8492256294	0.879178899321	0.597019947129
ath-miR398a-5p	AAGGAGTGGCATGTGAACACA	59	46	71	54	70	47	18.2090335323982	14.2024885847498	17.564453504294	18.3278174522229	19.7650500267534	15.0291357383575	16.6586585405	17.7073344058	1.06295079899	0.605424422494
ath-miR5024-5p	ATGACAAGGCCAAGATATAACA	24	20	28	20	18	23	7.4070644877552	6.17499503684774	6.92682673408778	6.78808053786035	5.08244143545088	7.35468344643024	6.8362954196	6.4084018066	0.93740855438	0.608592890407
ath-miR8168	AGGTGCTGAGTGTGCTAGTGC	0	1	1	0	0	1	0	0.308749751842387	0.247386669074564	0	0	0.319768845496967	0.185378807	0.1065896152	0.574982744387	0.609433095296
ath-miR5028	AATTGGGTTTATGCTAGAGTT	1	0	1	0	0	1	0.3086276869898	0	0.247386669074564	0	0	0.319768845496967	0.1853381187	0.1065896152	0.575108973522	0.60956863641
ath-miR853	TCCCCTCTTTAGCTTGGAGAAG	1	2	5	0	4	1	0.3086276869898	0.617499503684774	1.23693334537282	0	1.12943143010019	0.319768845496967	0.7210201787	0.4830667585	0.669976753454	0.611843428671
ath-miR5629	TTAGGGTAGTTAACGGAAGTTA	69	122	57	92	91	87	21.2953104022962	37.6674697247712	14.1010401372501	31.2251704741576	25.6945650347794	27.8198895582361	24.3546067548	28.2465416891	1.1598028239	0.615449946941
ath-miR839-5p	TACCAACCTTTCATCGTTCCC	23	22	11	17	14	14	7.0984368007654	6.79249454053251	2.7212533598202	5.7698684571813	3.95301000535068	4.47676383695754	5.5373949004	4.7332140998	0.854772719832	0.622680505769
ath-miR5641	TGGAAGAAGATGATAGAATTA	28	26	19	31	30	17	8.6415752357144	8.02749354790206	4.70034671241671	10.5215248336835	8.47073572575146	5.43607037344844	7.1231384987	8.1427769776	1.14314455336	0.623246367362
ath-miR163	TTGAAGAGGACTTGGAACTTCGAT	266	187	232	212	170	337	82.0949647392868	57.7362035945264	57.3937072252987	71.9536537013197	48.0008357792583	107.762100932478	65.7416251864	75.9055301377	1.15460379816	0.624451655684
ath-miR169a-3p	GGCAAGTTGTCCTTGGCTAC	2	2	9	2	10	4	0.6172553739796	0.617499503684774	2.22648002167107	0.678808053786035	2.82357857525049	1.27907538198787	1.1537449664	1.5938206703	1.38143239339	0.625700452387
ath-miR8167f, ath-miR8167e, ath-miR8167d, ath-miR8167c, ath-miR8167b, ath-miR8167a	AGATGTGGAGATCGTGGGGATG	165	183	125	147	199	142	50.923568353317	56.5012045871568	30.9233336343204	49.8923919532736	56.1892136474847	45.4071760605693	46.1160355249	50.4962605538	1.09498268832	0.628446017285
ath-miR841a-3p	ATTTCTAGTGGGTCGTATTCA	250	261	267	209	285	253	77.15692174745	80.583685230863	66.0522406429085	70.9354416206406	80.4719893946389	80.9015179107327	74.5976158737	77.4363163087	1.0380535008	0.630593805757
ath-miR156a-3p	GCTCACTGCTCTTTCTGTCAGA	10	21	21	11	20	11	3.086276869898	6.48374478869013	5.19512005056584	3.73344429582319	5.64715715050097	3.51745730046664	4.9217139031	4.2993529156	0.873547914456	0.631227414353
ath-miR161.1	TGAAAGTGACTACATCGGGGT	61956	66375	70302	52323	72040	65272	19121.33697514	20493.2647785384	17391.77760928	17758.6368991234	20341.0600561045	20871.952083278	19002.1264543195	19657.2163461686	1.03447455701	0.644564634841
ath-miR319a.2	AATGAATGATGCGGTAGACAA	206	378	246	222	201	250	63.5773035198988	116.707406196422	60.8571205923426	75.3476939702499	56.7539293625348	79.9422113742418	80.3806101029	70.6812782357	0.879332442802	0.645228463469
ath-miR8121	AAAGTATAATGGTTTAGTGGTTTG	21	18	15	21	13	22	6.4811814267858	5.55749553316297	3.71080003611845	7.12748456475337	3.67065214782563	7.03491460093328	5.2498256654	5.9443504378	1.1322948259	0.645557985112
ath-miR8169	ATAGACAGAGTCACTCACAGA	1	0	1	1	0	0	0.3086276869898	0	0.247386669074564	0.339404026893017	0	0	0.1853381187	0.1131346756	0.610423135799	0.649694239644
ath-miR849	TAACTAAACATTGGTGTAGTA	6	3	9	3	6	11	1.8517661219388	0.926249255527161	2.22648002167107	1.01821208067905	1.69414714515029	3.51745730046664	1.668165133	2.0766055088	1.2448440911	0.652413789074
ath-miR391-5p	TTCGCAGGAGAGATAGCGCCA	10805	11919	16353	10776	13446	12263	3334.72215792479	3679.98829220941	4045.51419937634	3657.41779379916	3796.5837522818	3921.32535232931	3686.7415498369	3791.7756328034	1.02848967891	0.656428240563
ath-miR397b	TCATTGAGTGCATCGTTGATG	72	47	56	39	47	61	22.2211934632656	14.5112383365922	13.8536534681756	13.2367570488277	13.2708193036773	19.505899575315	16.8620284227	15.3378253093	0.909607368984	0.677144721649
ath-miR164c-3p	CACGTGTTCTACTACTCCAAC	6	3	4	6	1	2	1.8517661219388	0.926249255527161	0.989546676298254	2.0364241613581	0.282357857525049	0.639537690993934	1.2558540179	0.98610657	0.785207958843	0.682545714193
ath-miR5666	ATGGGACATCGAGCATTTAAT	4	6	4	7	2	6	1.2345107479592	1.85249851105432	0.989546676298254	2.37582818825112	0.564715715050097	1.9186130729818	1.3588519784	1.6197189921	1.19197603407	0.686795424933
ath-miR5663-5p	AGCTAAGGATTTGCATTCTCA	32	16	46	27	27	39	9.8760859836736	4.93999602947819	11.3797867774299	9.16390872611147	7.62366215317631	12.4709849743817	8.7319562635	9.7528519512	1.1169148879	0.694121977092
ath-miR847	TCACTCCTCTTCTTCTTGATG	15	18	18	12	12	19	4.629415304847	5.55749553316297	4.45296004334214	4.07284832271621	3.38829429030058	6.07560806444238	4.8799569605	4.5122502258	0.924649594725	0.696238721248
ath-miR393a-3p	ATCATGCTATCTCTTTGGATT	29	25	22	27	20	29	8.9502029227042	7.71874379605967	5.4425067196404	9.16390872611147	5.64715715050097	9.27329651941205	7.3704844795	8.0281207987	1.08922565688	0.69733442956
ath-miR399f	TGCCAAAGGAGATTTGCCCGG	1	5	6	2	3	4	0.3086276869898	1.54374875921193	1.48432001444738	0.678808053786035	0.847073572575146	1.27907538198787	1.1122321535	0.9349856694	0.840638949753	0.707741691695
ath-miR447c-3p	TTGGGGACGACATCTTTTGTTG	0	1	0	0	2	0	0	0.308749751842387	0	0	0.564715715050097	0	0.1029165839	0.1882385717	1.82904022429	0.711158445283
ath-miR169b-3p	GGCAAGTTGTCCTTCGGCTACA	30	29	20	21	16	29	9.258830609694	8.95374280342922	4.94773338149127	7.12748456475337	4.51772572040078	9.27329651941205	7.7201022649	6.9728356015	0.903205082296	0.721654468366
ath-miR5642b, ath-miR5642a	TCTCGCGCTTGTACGGCTTT	67	83	94	60	93	63	20.6780550283166	25.6262294029181	23.254346893009	20.364241613581	26.2592807498295	20.1454372663089	23.1862104414	22.2563198766	0.959894672433	0.724627917422
ath-miR5640	TGAGAGAAGGAATTAGATTCA	1	1	0	3	0	0	0.3086276869898	0.308749751842387	0	1.01821208067905	0	0	0.2057924796	0.3394040269	1.64925378984	0.725505012424
ath-miR160c-5p, ath-miR160b, ath-miR160a-5p	TGCCTGGCTCCCTGTATGCCA	498	467	700	310	712	632	153.69658812092	144.186134110395	173.170668352194	105.215248336835	201.038794557835	202.093910354083	157.0177968612	169.4493177496	1.07917268703	0.727327361648
ath-miR833a-5p	TGTTTGTTGTACTCGGTCTAGT	54	69	51	63	55	53	16.6658950974492	21.3037328771247	12.6167201228027	21.3824536942601	15.5296821638777	16.9477488113393	16.8621160325	17.9532948898	1.06471185794	0.739964339811
ath-miR862-5p	TCCAATAGGTCGAGCATGTGC	14	8	15	5	13	13	4.3207876178572	2.4699980147391	3.71080003611845	1.69702013446509	3.67065214782563	4.15699499146057	3.5005285562	3.1748890913	0.906974201275	0.743511090136
ath-miR8181	TGGGGGTGGGGGGGTGACAG	30	41	31	28	45	29	9.258830609694	12.6587398255379	7.66898674131147	9.50331275300449	12.7061035886272	9.27329651941205	9.8621857255	10.4942376203	1.06408841938	0.74878552728
ath-miR1886.1	TGAGAGAAGTGAGATGAAATC	7	16	8	5	15	14	2.1603938089286	4.93999602947819	1.97909335259651	1.69702013446509	4.23536786287573	4.47676383695754	3.026494397	3.4697172781	1.1464476133	0.751601975206
ath-miR171c-3p, ath-miR171b-3p	TTGAGCCGTGCCAATATCACG	46	61	60	52	48	59	14.1968736015308	18.8337348623856	14.8432001444738	17.6490093984369	13.5531771612023	18.8663618843211	15.9579362028	16.689516148	1.04584427058	0.752363657146
ath-miR403-3p	TTAGATTCACGCACAAACTCG	724	691	730	698	669	658	223.446445380615	213.346078523089	180.592268424431	236.904010771326	188.897406684258	210.407900337004	205.794930776	212.0697725975	1.03049075017	0.757471429694
ath-miR860	TCAATAGATTGGACTATGTAT	9	5	13	5	7	10	2.7776491829082	1.54374875921193	3.21602669796933	1.69702013446509	1.97650500267534	3.19768845496967	2.51247488	2.2904045307	0.911612907628	0.760492890111
ath-miR156f-5p, ath-miR156e, ath-miR156d-5p, ath-miR156c-5p, ath-miR156b-5p, ath-miR156a-5p	TGACAGAAGAGAGTGAGCAC	420986	454684	625118	406747	509599	425438	129927.935435088	140383.572166704	154645.859798553	138051.569726654	143889.281836907	136041.818090539	141652.455800115	139327.556551367	0.983587300089	0.7732211363
ath-miR168b-3p	CCCGTCTTGTATCAACTGAAT	24	27	25	22	17	36	7.4070644877552	8.33624329974445	6.18466672686409	7.46688859164638	4.80008357792583	11.5116784378908	7.3093248381	7.9262168692	1.08439794985	0.778268460534
ath-miR857	TTTTGTATGTTGAAGGTGTAT	71	50	62	55	56	64	21.9125657762758	15.4374875921193	15.3379734826229	18.667221479116	15.8120400214027	20.4652061118059	17.562675617	18.3148225374	1.04282644267	0.783726236453
ath-miR167c-5p	TAAGCTGCCAGCATGATCTTG	270	280	269	218	306	257	83.329475487246	86.4499305158683	66.5470139810576	73.9900778626778	86.4015044026649	82.1805932927206	78.7754733281	80.8573918527	1.02642851178	0.786091065995
ath-miR822-5p	TGCGGGAAGCATTTGCACATG	1725	1871	2338	1724	1824	1771	532.382760057405	577.670785697106	578.39003229633	585.132542363562	515.020732125689	566.310625375129	562.8145260169	555.4879666215	0.986982284471	0.791256545519
ath-miR396b-5p	TTCCACAGCTTTCTTGAACTT	865	1133	1161	783	819	1148	266.962949246177	349.813468837424	287.215922795568	265.753353057233	231.251085313015	367.094634630518	301.3307802931	288.0330243336	0.955869905004	0.794601156465
ath-miR8171	ATAGGTGGGCCAGTGGTAGGA	1	6	8	4	7	4	0.3086276869898	1.85249851105432	1.97909335259651	1.35761610757207	1.97650500267534	1.27907538198787	1.3800731835	1.5377321641	1.11423957982	0.799376566664
ath-miR833b	TGTTTGTTGACATCGGTCTAG	11	11	13	10	5	14	3.3949045568878	3.39624727026626	3.21602669796933	3.39404026893017	1.41178928762524	4.47676383695754	3.335726175	3.0941977978	0.927593464053	0.801559152048
ath-miR159b-5p	GAGCTCCTTGAAGTTCAATGG	0	2	5	2	2	1	0	0.617499503684774	1.23693334537282	0.678808053786035	0.564715715050097	0.319768845496967	0.618144283	0.5210975381	0.843003085899	0.807293057585
ath-miR396a-3p	GTTCAATAAAGCTGTGGGAAG	617	999	602	668	937	615	190.423282872707	308.441002090545	148.926774782887	226.721889964536	264.569312500971	196.657839980635	215.9303532487	229.316347482	1.0619921842	0.808344223523
ath-miR842	TCATGGTCAGATCCGTCATCC	37	16	24	22	26	28	11.4192244186226	4.93999602947819	5.93728005778953	7.46688859164638	7.34130429565127	8.95352767391508	7.4321668353	7.9205735204	1.06571524778	0.825860319663
ath-miR841a-5p	TACGAGCCACTTGAAACTGAA	109	157	192	143	154	129	33.6404178818882	48.4737110392548	47.4982404623162	48.5347758457015	43.4831100588575	41.2501810691088	43.2041231278	44.4226889912	1.02820485119	0.827924267583
ath-miR2933b, ath-miR2933a	GAAATCGGAGAGGAAATTCGCC	0	0	1	1	0	0	0	0	0.247386669074564	0.339404026893017	0	0	0.082462223	0.1131346756	1.37195762477	0.837303870557
ath-miR863-5p	TTATGTCTTGTTGATCTCAAT	0	0	2	1	1	0	0	0	0.494773338149127	0.339404026893017	0.282357857525049	0	0.164924446	0.2072539615	1.25666004359	0.839155762018
ath-miR5995b, ath-miR5595a	ACATATGATCTGCATCTTTGC	1	0	3	2	2	0	0.3086276869898	0	0.742160007223691	0.678808053786035	0.564715715050097	0	0.3502625647	0.4145079229	1.18342056695	0.841224923243
ath-miR866-5p	TCAAGGAACGGATTTTGTTAA	9	7	12	10	9	7	2.7776491829082	2.16124826289671	2.96864002889476	3.39404026893017	2.54122071772544	2.23838191847877	2.6358458249	2.724547635	1.03365212383	0.844202579527
ath-miR319c	TTGGACTGAAGGGAGCTCCTT	4	7	6	2	7	6	1.2345107479592	2.16124826289671	1.48432001444738	0.678808053786035	1.97650500267534	1.9186130729818	1.6266930084	1.5246420431	0.937264766755	0.84993194872
ath-miR5012	TTTTACTGCTACTTGTGTTCC	2	6	4	3	2	5	0.6172553739796	1.85249851105432	0.989546676298254	1.01821208067905	0.564715715050097	1.59884422748484	1.1531001871	1.0605906744	0.919773222019	0.854368884605
ath-miR5632-3p	TTGGATTTATAGTTGGATAAG	4	0	0	1	0	2	1.2345107479592	0	0	0.339404026893017	0	0.639537690993934	0.4115035827	0.326313906	0.792979501804	0.859396106882
ath-miR8176	GGCCGGTGGTCGCGAGAGGGA	1	1	3	1	1	2	0.3086276869898	0.308749751842387	0.742160007223691	0.339404026893017	0.282357857525049	0.639537690993934	0.4531791487	0.4204331918	0.927741695544	0.8660128918
ath-miR861-3p	GATGGATATGTCTTCAAGGAC	0	0	3	1	1	0	0	0	0.742160007223691	0.339404026893017	0.282357857525049	0	0.2473866691	0.2072539615	0.837773362057	0.888506298181
ath-miR158b	CCCCAAATGTAGACAAAGCA	167	220	232	189	185	197	51.5408237272966	67.9249454053251	57.3937072252987	64.1473610827803	52.236203642134	62.9944625629025	58.953158786	59.7926757626	1.01424040703	0.897396099418
ath-miR5636	CGTAGTTGCAGAGCTTGACGG	0	1	1	0	0	2	0	0.308749751842387	0.247386669074564	0	0	0.639537690993934	0.185378807	0.2131792303	1.14996548823	0.910828266005
ath-miR781b, ath-miR781a	TTAGAGTTTTCTGGATACTTA	2	3	8	2	5	4	0.6172553739796	0.926249255527161	1.97909335259651	0.678808053786035	1.41178928762524	1.27907538198787	1.1741993274	1.1232242411	0.956587365441	0.918830678014
ath-miR834	TGGTAGCAGTAGCGGTGGTAA	6	4	10	7	5	6	1.8517661219388	1.23499900736955	2.47386669074564	2.37582818825112	1.41178928762524	1.9186130729818	1.85354394	1.9020768496	1.02618384628	0.919879309895
ath-miR394b-5p, ath-miR394a	TTGGCATTCTGTCCACCTCC	19	26	103	11	107	26	5.8639260528062	8.02749354790206	25.48082691468	3.73344429582319	30.2122907551802	8.31398998292115	13.1240821718	14.0865750113	1.07333791627	0.929788607367
ath-miR319b, ath-miR319a	TTGGACTGAAGGGAGCTCCCT	31	83	60	21	52	82	9.5674582966838	25.6262294029181	14.8432001444738	7.12748456475337	14.6826085913025	26.2210453307513	16.6789626147	16.0103794956	0.959914586144	0.93134232423
ath-miR5645c	AACCTATTTAACGACATGACT	1	0	3	1	0	2	0.3086276869898	0	0.742160007223691	0.339404026893017	0	0.639537690993934	0.3502625647	0.326313906	0.931626553581	0.936772320723
ath-miR864-5p	TCAGGTATGATTGACTTCAAA	16	17	26	19	22	13	4.9380429918368	5.24874578132058	6.43205339593865	6.44867651096733	6.21187286555107	4.15699499146057	5.5396140564	5.6058481227	1.01195644058	0.942192850259
ath-miR838	TTTTCTTCTACTTCTTGCACA	6	1	2	2	4	3	1.8517661219388	0.308749751842387	0.494773338149127	0.678808053786035	1.12943143010019	0.959306536490901	0.885096404	0.9225153401	1.04227667848	0.94435254495
ath-miR5646	GTTCGAGGCACGTTGGGAGG	0	1	0	1	0	0	0	0.308749751842387	0	0.339404026893017	0	0	0.1029165839	0.1131346756	1.09928518138	0.949938885993
ath-miR844-5p	TGGTAAGATTGCTTATAAGCT	1	6	6	4	5	3	0.3086276869898	1.85249851105432	1.48432001444738	1.35761610757207	1.41178928762524	0.959306536490901	1.2151487375	1.2429039772	1.02284102254	0.957277838921
ath-miR841b-3p	CAATTTCTAGTGGGTCGTATT	218	239	233	174	232	235	67.2808357637764	73.7911906903305	57.6410938943733	59.056300679385	65.5070229458113	75.1456786917873	66.2377067828	66.569667439	1.00501165684	0.962427011889
ath-miR472-3p	TTTTTCCTACTCCGCCCATACC	48	50	42	45	33	49	14.8141289755104	15.4374875921193	10.3902401011317	15.2731812101858	9.31780929832661	15.6686734293514	13.5472855563	13.4198879793	0.990596080929	0.963225327614
ath-miR5662	AGAGGTGACCATTGGAGATG	1	0	2	0	3	0	0.3086276869898	0	0.494773338149127	0	0.847073572575146	0	0.2678003417	0.2823578575	1.05435958635	0.965582244227
ath-miR5020a	TGGAAGAAGGTGAGACTTGCA	19	26	35	17	26	29	5.8639260528062	8.02749354790206	8.65853341760972	5.7698684571813	7.34130429565127	9.27329651941205	7.5166510061	7.4614897574	0.992661459385	0.96867071634
ath-miR5661	AGAGGTACATCATGTAGTCTG	28	25	23	21	11	36	8.6415752357144	7.71874379605967	5.68989338871496	7.12748456475337	3.10593643277554	11.5116784378908	7.3500708068	7.2483664785	0.986162809723	0.970433945043
ath-miR5638b	ACAGTGGTCATCTGGTGGGCT	2	1	0	1	1	1	0.6172553739796	0.308749751842387	0	0.339404026893017	0.282357857525049	0.319768845496967	0.3086683753	0.3138435766	1.0167662181	0.978316356905
ath-miR858b	TTCGTTGTCTGTTCGACCTTG	11	12	18	9	10	18	3.3949045568878	3.70499702210864	4.45296004334214	3.05463624203716	2.82357857525049	5.75583921894541	3.8509538741	3.8780180121	1.007027905	0.979547129726
ath-miR170-3p	TGATTGAGCCGTGTCAATATC	33	10	17	18	16	21	10.1847136706634	3.08749751842387	4.20557337426758	6.10927248407431	4.51772572040078	6.71514575543631	5.8259281878	5.7807146533	0.992239256468	0.985248303437
ath-miR395f, ath-miR395c, ath-miR395b	CTGAAGTGTTTGGGGGGACTC	23	56	50	35	49	34	7.0984368007654	17.2899861031737	12.3693334537282	11.8791409412556	13.8355350187274	10.8721407468969	12.2525854526	12.195605569	0.99534956244	0.986074177516
ath-miR851-5p	TCTCGGTTCGCGATCCACAAG	2	3	2	6	0	0	0.6172553739796	0.926249255527161	0.494773338149127	2.0364241613581	0	0	0.6794259892	0.6788080538	0.999090503734	0.999329148593
ath-miR870-5p	AAGAACATCAAATTAGAATGT	0	0	0	0	0	0	0	0	0	0	0	0	0	0	Inf	nan
ath-miR5029	AATGAGAGAGAACACTGCAAA	0	0	0	0	0	0	0	0	0	0	0	0	0	0	Inf	nan
ath-miR5025	ACTGTATATATGTAAGTGACA	0	0	0	0	0	0	0	0	0	0	0	0	0	0	Inf	nan
ath-miR2937	ATAAGAGCTGTTGAAGGAGTC	0	0	0	0	0	0	0	0	0	0	0	0	0	0	Inf	nan
ath-miR4228-5p	ATAGCCTTGAACGCCGTCGTT	0	0	0	0	0	0	0	0	0	0	0	0	0	0	Inf	nan
ath-miR413	ATAGTTTCTCTTGTTCTGCAC	0	0	0	0	0	0	0	0	0	0	0	0	0	0	Inf	nan
ath-miR405d, ath-miR405b, ath-miR405a	ATGAGTTGGGTCTAACCCATAACT	0	0	0	0	0	0	0	0	0	0	0	0	0	0	Inf	nan
ath-miR404	ATTAACGCTGGCGGTTGCGGCAGC	0	0	0	0	0	0	0	0	0	0	0	0	0	0	Inf	nan
ath-miR5649b, ath-miR5649a	ATTGAATATGTTGGTTACTAT	0	0	0	0	0	0	0	0	0	0	0	0	0	0	Inf	nan
ath-miR869.1	ATTGGTTCAATTCTGGTGTTG	0	0	0	0	0	0	0	0	0	0	0	0	0	0	Inf	nan
ath-miR5645e, ath-miR5645f, ath-miR5645d, ath-miR5645b, ath-miR5645a	ATTTGAGTCATGTCGTTAAG	0	0	0	0	0	0	0	0	0	0	0	0	0	0	Inf	nan
ath-miR5017-5p	ATTTGTTACTAATTTGGAATG	0	0	0	0	0	0	0	0	0	0	0	0	0	0	Inf	nan
ath-miR2934-3p	CATCCAAGGTGTTTGTAGAAA	0	0	0	0	0	0	0	0	0	0	0	0	0	0	Inf	nan
ath-miR774b-3p	CATCCATATTTTCATCTCGAA	0	0	0	0	0	0	0	0	0	0	0	0	0	0	Inf	nan
ath-miR401	CGAAACTGGTGTCGACCGACA	0	0	0	0	0	0	0	0	0	0	0	0	0	0	Inf	nan
ath-miR868-3p	CTTCTTAAGTGCTGATAATGC	0	0	0	0	0	0	0	0	0	0	0	0	0	0	Inf	nan
ath-miR417	GAAGGTAGTGAATTTGTTCGA	0	0	0	0	0	0	0	0	0	0	0	0	0	0	Inf	nan
ath-miR2938	GATCTTTTGAGAGGGTTCCAG	0	0	0	0	0	0	0	0	0	0	0	0	0	0	Inf	nan
ath-miR5630b, ath-miR5630a	GCTAAGAGCGGTTCTGATGGA	0	0	0	0	0	0	0	0	0	0	0	0	0	0	Inf	nan
ath-miR773b-5p	GGCAATAACTTGAGCAAACA	0	0	0	0	0	0	0	0	0	0	0	0	0	0	Inf	nan
ath-miR416	GGTTCGTACGTACACTGTTCA	0	0	0	0	0	0	0	0	0	0	0	0	0	0	Inf	nan
ath-miR5022	GTCATGGGGTATGATCGAATG	0	0	0	0	0	0	0	0	0	0	0	0	0	0	Inf	nan
ath-miR420	TAAACTAATCACGGAAATGCA	0	0	0	0	0	0	0	0	0	0	0	0	0	0	Inf	nan
ath-miR2939	TAACGCACAACACTAAGCCAT	0	0	0	0	0	0	0	0	0	0	0	0	0	0	Inf	nan
ath-miR856	TAATCCTACCAATAACTTCAGC	0	0	0	0	0	0	0	0	0	0	0	0	0	0	Inf	nan
ath-miR418	TAATGTGATGATGAACTGACC	0	0	0	0	0	0	0	0	0	0	0	0	0	0	Inf	nan
ath-miR1887	TACTAAGTAGAGTCTAAGAGA	0	0	0	0	0	0	0	0	0	0	0	0	0	0	Inf	nan
ath-miR826a	TAGTCCGGTTTTGGATACGTG	0	0	0	0	0	0	0	0	0	0	0	0	0	0	Inf	nan
ath-miR4227	TCACTGGTACCAATCATTCCA	0	0	0	0	0	0	0	0	0	0	0	0	0	0	Inf	nan
ath-miR169g-3p	TCCGGCAAGTTGACCTTGGCT	0	0	0	0	0	0	0	0	0	0	0	0	0	0	Inf	nan
ath-miR836	TCCTGTGTTTCCTTTGATGCGTGG	0	0	0	0	0	0	0	0	0	0	0	0	0	0	Inf	nan
ath-miR776	TCTAAGTCTTCTATTGATGTT	0	0	0	0	0	0	0	0	0	0	0	0	0	0	Inf	nan
ath-miR2934-5p	TCTTTCTGCAAACGCCTTGGA	0	0	0	0	0	0	0	0	0	0	0	0	0	0	Inf	nan
ath-miR156i	TGACAGAAGAGAGAGAGCAG	0	0	0	0	0	0	0	0	0	0	0	0	0	0	Inf	nan
ath-miR157d	TGACAGAAGATAGAGAGCAC	0	0	0	0	0	0	0	0	0	0	0	0	0	0	Inf	nan
ath-miR4240	TGACTAGACCCGTAACATTAC	0	0	0	0	0	0	0	0	0	0	0	0	0	0	Inf	nan
ath-miR774b-5p	TGAGATGAAGATATGGGTGAT	0	0	0	0	0	0	0	0	0	0	0	0	0	0	Inf	nan
ath-miR399e	TGCCAAAGGAGATTTGCCTCG	0	0	0	0	0	0	0	0	0	0	0	0	0	0	Inf	nan
ath-miR832-5p	TGCTGGGATCGGGAATCGAAA	0	0	0	0	0	0	0	0	0	0	0	0	0	0	Inf	nan
ath-miR778	TGGCTTGGTTTATGTACACCG	0	0	0	0	0	0	0	0	0	0	0	0	0	0	Inf	nan
ath-miR826b	TGGTTTTGGACACGTGAAAAT	0	0	0	0	0	0	0	0	0	0	0	0	0	0	Inf	nan
ath-miR5019	TGTTGGGAAAGAAAAACTCTT	0	0	0	0	0	0	0	0	0	0	0	0	0	0	Inf	nan
ath-miR5018	TTAAAGCTCCACCATGAGTCCAAT	0	0	0	0	0	0	0	0	0	0	0	0	0	0	Inf	nan
ath-miR5017-3p	TTATACCAAATTAATAGCAAA	0	0	0	0	0	0	0	0	0	0	0	0	0	0	Inf	nan
ath-miR419	TTATGAATGCTGAGGATGTTG	0	0	0	0	0	0	0	0	0	0	0	0	0	0	Inf	nan
ath-miR5016	TTCTTGTGGATTCCTTGGAAA	0	0	0	0	0	0	0	0	0	0	0	0	0	0	Inf	nan
ath-miR4243	TTGAAATTGTAGATTTCGTAC	0	0	0	0	0	0	0	0	0	0	0	0	0	0	Inf	nan
ath-miR867	TTGAACATGGTTTATTAGGAA	0	0	0	0	0	0	0	0	0	0	0	0	0	0	Inf	nan
ath-miR832-3p	TTGATTCCCAATCCAAGCAAG	0	0	0	0	0	0	0	0	0	0	0	0	0	0	Inf	nan
ath-miR5015	TTGGTGTTATGTGTAGTCTTC	0	0	0	0	0	0	0	0	0	0	0	0	0	0	Inf	nan
ath-miR774a	TTGGTTACCCATATGGCCATC	0	0	0	0	0	0	0	0	0	0	0	0	0	0	Inf	nan
ath-miR8182	TTGTGTTGCGTTTCTGTTGATT	0	0	0	0	0	0	0	0	0	0	0	0	0	0	Inf	nan
ath-miR5650	TTGTTTTGGATCTTAGATACA	0	0	0	0	0	0	0	0	0	0	0	0	0	0	Inf	nan
ath-miR407	TTTAAATCATATACTTTTGGT	0	0	0	0	0	0	0	0	0	0	0	0	0	0	Inf	nan
ath-miR5639-3p	TTTAGCCTCAGACCACGGTGGACT	0	0	0	0	0	0	0	0	0	0	0	0	0	0	Inf	nan
ath-miR773b-3p	TTTGATTCCAGCTTTTGTCTC	0	0	0	0	0	0	0	0	0	0	0	0	0	0	Inf	nan
ath-miR8184	TTTGGTCTGATTACGAATGTA	0	0	0	0	0	0	0	0	0	0	0	0	0	0	Inf	nan
ath-miR5013	TTTGTGACATCTAGGTGCTTT	0	0	0	0	0	0	0	0	0	0	0	0	0	0	Inf	nan
ath-miR4239	TTTGTTATTTTCGCATGCTCC	0	0	0	0	0	0	0	0	0	0	0	0	0	0	Inf	nan
ath-miR426	TTTTGGAAATTTGTCCTTACG	0	0	0	0	0	0	0	0	0	0	0	0	0	0	Inf	nan
ath-miR865-3p	TTTTTCCTCAAATTTATCCAA	0	0	0	0	0	0	0	0	0	0	0	0	0	0	Inf	nan

## Sheet: TableS3B
TableS3B: Small RNA NGS results for 20%SWC drought application in Arabidopsis
name	sequence	control_1(reads)	control_2(reads)	control_3(reads)	condition_1(reads)	condition_2(reads)	condition_3(reads)	control_1(norm)	control_2(norm)	control_3(norm)	condition_1(norm)	condition_2(norm)	condition_3(norm)	norm_average_control	norm_average_condition	fc	anova
ath-miR866-5p	TCAAGGAACGGATTTTGTTAA	15	10	14	100	88	133	5.49981392296227	2.75867243854505	4.32306512728493	34.9230540350446	33.2923484346921	42.0521579554936	4.1938504963	36.7558534751	8.76422597981	0.000314404037558
ath-miR852	AAGATAAGCGCCTTAGTTCTG	90	136	124	157	146	175	32.9988835377736	37.5179451642127	38.2900054130951	54.82919483502	55.2350326302847	55.3317867835443	36.268944705	55.1320047496	1.52008847233	0.000339859692183
ath-miR824-3p	CCTTCTCATCGATGGTCTAGA	170	327	231	477	454	482	62.3312244602391	90.2085887404233	71.3305746002014	166.582967747163	171.758252151707	152.399549883819	74.6234626003	163.5802565942	2.19207539953	0.000898761874151
ath-miR823	TGGGTGGTGATCATATAAGAT	441	637	553	796	887	1029	161.694529335091	175.72743433532	170.761072527755	277.987510118955	335.571739336045	325.35090628724	169.3943453994	312.9700519141	1.84758264024	0.00139855454689
ath-miR399f	TGCCAAAGGAGATTTGCCCGG	1	1	0	6	4	5	0.366654261530818	0.275867243854505	0	2.09538324210268	1.51328856521328	1.58090819381555	0.2141738351	1.7298600004	8.07689697293	0.00210988905381
ath-miR399c-3p, ath-miR399b	TGCCAAAGGAGAGTTGCCCTG	12	10	20	50	49	43	4.39985113836982	2.75867243854505	6.17580732469276	17.4615270175223	18.5377849238627	13.5958104668137	4.4447769672	16.5317074694	3.71935590726	0.00253854009178
ath-miR319a.2	AATGAATGATGCGGTAGACAA	235	250	220	88	90	124	86.1637514597423	68.9668109636264	67.9338805716204	30.7322875508392	34.0489927172988	39.2065232066256	74.3548143317	34.6626011583	0.466178302909	0.00344873590001
ath-miR408-5p	ACAGGGAACAAGCAGAGCATG	30724	48168	37582	84830	86203	132647	11265.0855312729	13287.9734019838	11604.9595438302	29625.2267379283	32612.5035467701	41940.5458370103	12052.6728256956	34726.0920405696	2.88119428303	0.00381637563318
ath-miR2112-3p	CTTTATATCCGCATTTGCGCA	0	0	0	2	1	2	0	0	0	0.698461080700892	0.37832214130332	0.63236327752622	0	0.5697154998	Inf	0.00429012281807
ath-miR391-3p	ACGGTATCTCTCCTACGTAGC	276	351	260	377	339	444	101.196576182506	96.8294025929314	80.2854952210059	131.659913712118	128.251205901825	140.384647610821	92.7704913321	133.4319224083	1.43830134445	0.0051456094867
ath-miR3434-5p	ACTTGGCTGATTCTATTATT	6	7	5	2	0	0	2.19992556918491	1.93107070698154	1.54395183117319	0.698461080700892	0	0	1.8916493691	0.2328203602	0.123077967832	0.00527397299068
ath-miR447c-5p	CCCCTTACAATGTCGAGTAAA	4	9	13	27	35	30	1.46661704612327	2.48280519469055	4.0142747610503	9.42922458946204	13.2412749456162	9.4854491628933	2.6545656673	10.718649566	4.03781669372	0.00528212069236
ath-miR5648-3p	ATCTGAAGAAAATAGCGGCAT	64	56	61	121	90	116	23.4658727379724	15.4485656558523	18.8362123403129	42.2568953824039	34.0489927172988	36.6770700965208	19.2502169114	37.6609860654	1.95639281566	0.0053713314327
ath-miR171a-3p	TGATTGAGCCGCGCCAATATC	692	748	765	897	881	976	253.724748979326	206.34869840317	236.224630169498	313.25979469435	333.301806488225	308.593279432795	232.099359184	318.3849602051	1.3717614789	0.00543067966437
ath-miR5654-3p	TGGAAGATGCTTTGGGATTTATT	117	130	127	211	201	187	42.8985485991057	35.8627417010857	39.216376511799	73.6876440139441	76.0427504019673	59.1259664487016	39.3258889373	69.6187869549	1.77030421527	0.00590359519003
ath-miR169g-5p, _ath-miR169f-5p, ath-miR169e, ath-miR169d	TGAGCCAAGGATGACTTGCCG	195	195	302	438	499	468	71.4975809985095	53.7941125516286	93.2546906028607	152.962976673495	188.782748510357	147.973006941136	72.8487947177	163.239577375	2.2407999749	0.00625817667534
ath-miR395e, ath-miR395d, ath-miR395a	CTGAAGTGTTTGGGGGAACTC	0	3	4	15	9	12	0	0.827601731563516	1.23516146493855	5.23845810525669	3.40489927172988	3.79417966515732	0.6875877322	4.1458456807	6.02955155618	0.00653781851326
ath-miR408-3p	ATGCACTGCCTCTTCCCTGGC	1030	1104	813	2593	3784	4654	377.653889376743	304.557437215374	251.046567748761	905.554791128706	1431.57098269176	1471.50934680351	311.0859647803	1269.545040208	4.08101034421	0.00673239371294
ath-miR851-3p	TGGGTGGCAAACAAAGACGAC	38	39	37	11	18	10	13.9328619381711	10.7588225103257	11.4252435506816	3.8415359438549	6.80979854345976	3.1618163876311	12.0389759997	4.604383625	0.382456416984	0.00735457039493
ath-miR390b-5p, ath-miR390a-5p	AAGCTCAGGAGGGATAGCGCC	19203	21266	20358	12877	11863	11608	7040.8617841763	5866.59280780991	6286.35427580476	4497.04166809269	4488.03556228128	3670.23646276218	6397.9362892637	4218.4378977121	0.659343530005	0.00771132562689
ath-miR2111b-3p	ATCCTCGGGATACAGTTTACC	4	0	1	37	70	61	1.46661704612327	0	0.308790366234638	12.9215299929665	26.4825498912324	19.2870799645497	0.5918024708	19.5637199496	33.0578544614	0.00857204280318
ath-miR171c-5p	AGATATTGGTGCGGTTCAATC	161	162	181	69	88	66	59.0313361064617	44.6904935044299	55.8910562884695	24.0969072841808	33.2923484346921	20.8679881583653	53.2042952998	26.0857479591	0.490294022543	0.00906774285566
ath-miR161.1	TGAAAGTGACTACATCGGGGT	49819	71135	69966	43653	38613	41180	18266.3486552038	19623.8163915902	21604.8267639727	15244.960777918	14608.1528421451	13020.3598842649	19831.6639369222	14291.157834776	0.720623235661	0.00916253932072
ath-miR319b.2	AATGAATGATGCGAGAGACAA	1921	2213	1721	952	1016	1243	704.342836400702	610.49421065002	531.428220289812	332.467474413624	384.375295564173	393.013776982546	615.4217557802	369.9521823201	0.601136015822	0.0100772189686
ath-miR775	TTCGATGTCTAGCAGTGCCA	1602	1685	1763	1964	2057	2386	587.380126972371	464.836305894842	544.397415671667	685.888781248276	778.208644660929	754.409390088781	532.2046161796	739.5022719993	1.38950743665	0.0102332405491
ath-miR827	TTAGATGACCATCAACAAACT	74	84	87	109	116	164	27.1324153532805	23.1728484837785	26.8647618624135	38.0661288981986	43.8853683911851	51.85378875715	25.7233418998	44.6017620155	1.7339023129	0.0108251133351
ath-miR8165	AATGGAGGCAAGTGTGAAGGA	68	74	66	81	84	104	24.9324897840956	20.4141760452334	20.3801641714861	28.2876737683861	31.7790598694789	32.8828904313634	21.9089433336	30.9832080231	1.41418084621	0.0114582770413
ath-miR160a-3p	GCGTATGAGGAGCCATGCATA	1691	2163	2768	1028	489	541	620.012356248614	596.700848457295	854.731733737478	359.008995480258	184.999527097323	171.054266570843	690.4816461478	238.3542630495	0.345199998261	0.0114767768288
ath-miR173-3p	TGATTCTCTGTGTAAGCGAAA	184	183	186	85	90	122	67.4643841216705	50.4837056253745	57.4350081196427	29.6845959297879	34.0489927172988	38.5741599290994	58.4610326222	34.1025828587	0.583338701509	0.0118420510886
ath-miR166b-5p, ath-miR166a-5p	GGACTGTTGTCTGGCTCGAGG	1022	1783	1655	754	763	828	374.720655284496	491.871295792583	511.048056118326	263.319827424236	288.659793814433	261.798396895855	459.2133357318	271.2593393782	0.590704403098	0.012428943078
ath-miR394b-5p, ath-miR394a	TTGGCATTCTGTCCACCTCC	13	2	8	38	59	86	4.76650539990064	0.551734487709011	2.4703229298771	13.2707605333169	22.3210063368959	27.1916209336275	2.5961876058	20.9277959346	8.06097213	0.0125796291443
ath-miR397a	TCATTGAGTGCAGCGTTGATG	33	48	44	101	163	210	12.099590630517	13.2416277050163	13.5867761143241	35.272284575395	61.6665090324411	66.3981441402531	12.97599815	54.445645916	4.19587343391	0.0128690680053
ath-miR2936	CTTGAGAGAGAGAACACAGACG	3	0	2	15	29	37	1.09996278459245	0	0.617580732469276	5.23845810525669	10.9713420977963	11.6987206342351	0.5725145057	9.3028402791	16.2490909601	0.01345256746
ath-miR841a-5p	TACGAGCCACTTGAAACTGAA	90	114	112	152	134	131	32.9988835377736	31.4488657994136	34.5845210182795	53.0830421332678	50.6951669346449	41.4197946779674	33.0107567852	48.399334582	1.4661685855	0.0137795540863
ath-miR158b	CCCCAAATGTAGACAAAGCA	174	203	176	252	190	267	63.7978415063624	56.0010505024646	54.3471044572963	88.0060961683124	71.8812068476308	84.4204975497504	58.0486654887	81.4359335219	1.40289070965	0.0147366581487
ath-miR319c.2	TGTGAATGATGCGGGAGATAT	136	278	176	82	76	65	49.8649795681913	76.6910937915525	54.3471044572963	28.6369043087366	28.7524827390523	20.5518065196022	60.3010592723	25.9803978558	0.430844800561	0.0170791978911
ath-miR5649b, ath-miR5649a	ATTGAATATGTTGGTTACTAT	0	0	0	2	1	1	0	0	0	0.698461080700892	0.37832214130332	0.31618163876311	0	0.4643216203	Inf	0.0172412874952
ath-miR5639-5p	TAGTCCACTGTGGTCTAAGGC	1	1	0	3	3	2	0.366654261530818	0.275867243854505	0	1.04769162105134	1.13496642390996	0.63236327752622	0.2141738351	0.9383404408	4.38120949911	0.01899859913
ath-miR164c-5p	TGGAGAAGCAGGGCACGTGCG	2652	6954	5001	7843	7951	7495	972.36710157973	1918.38081376423	1544.26062153943	2739.01512796855	3008.0393455027	2369.78138252951	1478.3361789611	2705.6119520003	1.83017367126	0.0207953896068
ath-miR396b-3p	GCTCAAGAAAGCTGTGGGAAA	1051	1041	1161	704	395	435	385.35362886889	287.17780085254	358.505615198415	245.858300406714	149.437245814811	137.539012861953	343.6790149733	177.6115196945	0.516794776394	0.0211689492603
ath-miR172e-5p, ath-miR172b-5p	GCAGCACCATTAAGATTCAC	2646	3004	3393	2062	1221	1319	970.167176010545	828.705200538934	1047.72571263413	720.113374202619	461.931334531353	417.043581528542	948.8660297279	533.0294300875	0.561754150099	0.0219050323891
ath-miR160c-5p, ath-miR160b, ath-miR160a-5p	TGCCTGGCTCCCTGTATGCCA	373	325	253	609	1088	1241	136.762039550995	89.6568542527143	78.1239626573634	212.681399073422	411.614489738012	392.38141370502	101.514285487	338.8924341722	3.33837186113	0.0226487310911
ath-miR863-3p	TTGAGAGCAACAAGACATAAT	142	148	160	167	179	199	52.0649051373762	40.8283520904668	49.4064585975421	58.3215002385245	67.7196632932942	62.9201461138589	47.4332386085	62.9871032152	1.3279106606	0.0231296679606
ath-miR168b-5p, ath-miR168a-5p	TCGCTTGGTGCAGGTCGGGAA	166850	261118	207132	258477	236304	241352	61176.263536417	72033.9029808007	63960.3661389131	90268.0623781622	89399.0352785397	76311.0708787541	65723.5108853769	85326.0561784853	1.29825773196	0.0244111373341
ath-miR472-5p	ATGGTCGAAGTAGGCAAAATC	3101	3602	3265	2002	2192	2788	1136.99486500707	993.673812363929	1008.20054575609	699.159541781593	829.282133736877	881.514408871551	1046.2897410424	803.3186947967	0.76777843009	0.0265039502972
ath-miR395f, ath-miR395c, ath-miR395b	CTGAAGTGTTTGGGGGGACTC	3	4	12	20	12	25	1.09996278459245	1.10346897541802	3.70548439481566	6.98461080700892	4.53986569563984	7.90454096907775	1.9696387183	6.4763391572	3.28808481323	0.027383032784
ath-miR773a	TTTGCTTCCAGCTTTTGTCTC	50	66	59	75	116	117	18.3327130765409	18.2072380943974	18.2186316078436	26.1922905262834	43.8853683911851	36.9932517352839	18.2528609263	35.6903035509	1.95532654826	0.02761881392
ath-miR858a	TTTCGTTGTCTGTTCGACCTT	25	9	16	32	48	59	9.16635653827045	2.48280519469055	4.94064585975421	11.1753772912143	18.1594627825593	18.6547166870235	5.5299358642	15.9965189203	2.89271328152	0.0280189291685
ath-miR848	TGACATGGGACTGCCTAAGCTA	66	79	83	122	102	94	24.199181261034	21.7935122645059	25.629600397475	42.6061259227544	38.5888584129386	29.7210740437323	23.8740979743	36.9720194598	1.54862476897	0.0298985946541
ath-miR159a	TTTGGATTGAAGGGAGCTCTA	5287	4122	5909	8938	10457	17977	1938.50108071344	1137.12477916827	1824.64227408048	3121.42256965229	3956.11463160881	5683.99732004443	1633.4227113207	4253.8448404352	2.60425229241	0.0300442067728
ath-miR399a	TGCCAAAGGAGATTTGCCCTG	0	0	1	2	1	2	0	0	0.308790366234638	0.698461080700892	0.37832214130332	0.63236327752622	0.1029301221	0.5697154998	5.53497351578	0.0301844298764
ath-miR156a-3p	GCTCACTGCTCTTTCTGTCAGA	6	15	8	16	16	14	2.19992556918491	4.13800865781758	2.4703229298771	5.58768864560713	6.05315426085312	4.42654294268354	2.936085719	5.355795283	1.82412769775	0.0355003868575
ath-miR156h	TGACAGAAGAAAGAGAGCAC	2768	2084	1901	4056	3089	3629	1014.8989959173	574.907336192789	587.010486212047	1416.47907166141	1168.63709448595	1147.42316707133	725.6056061074	1244.1797777396	1.71467773577	0.0370219422663
ath-miR398c-3p, ath-miR398b-3p	TGTGTTCTCAGGTCACCCCTG	14	9	14	19	31	42	5.13315966143145	2.48280519469055	4.32306512728493	6.63538026665847	11.7279863804029	13.2796288280506	3.9796766611	10.5476651584	2.65038244476	0.038085361206
ath-miR858b	TTCGTTGTCTGTTCGACCTTG	19	7	14	27	22	40	6.96643096908555	1.93107070698154	4.32306512728493	9.42922458946204	8.32308710867303	12.6472655505244	4.4068556011	10.1331924162	2.29941557733	0.0424397887434
ath-miR2111b-5p, ath-miR2111a-5p	TAATCTGCATCCTGAGGTTTA	12	5	2	22	53	81	4.39985113836982	1.37933621927253	0.617580732469276	7.68307188770981	20.0510734890759	25.6107127398119	2.13225603	17.7816193722	8.33934533284	0.0447450160424
ath-miR829-3p.1	AGCTCTGATACCAAATGATGGAAT	303	301	260	150	177	199	111.096241243838	83.0360404002061	80.2854952210059	52.3845810525669	66.9630190106876	62.9201461138589	91.4725922884	60.7559153924	0.664198027764	0.0461793119488
ath-miR843	TTTAGGTCGAGCTTCATTGGA	749	1117	972	916	885	1139	274.624041886583	308.143711385483	300.144235980068	319.895174961008	334.815095053438	360.130886551182	294.3039964174	338.2803855219	1.14942504906	0.0469505650344
ath-miR171b-5p	AGATATTAGTGCGGTTCAATC	307	582	608	216	270	282	112.562858289961	160.554735923322	187.74454267066	75.4337967156963	102.146978151896	89.163222131197	153.6207122946	88.9146656663	0.578793473472	0.0499197025311
ath-miR5654-5p	ATAAATCCCAACATCTTCCA	19	7	11	20	33	32	6.96643096908555	1.93107070698154	3.39669402858102	6.98461080700892	12.4846306630096	10.1178124404195	4.0980652349	9.8623513035	2.40658719132	0.0576743143301
ath-miR162b-3p, ath-miR162a-3p	TCGATAAACCTCTGCATCCAG	2506	3550	2770	2810	2867	3326	918.83557939623	979.328715683494	855.349314469947	981.337818384753	1084.64957911662	1051.6201305261	917.8378698499	1039.2025093425	1.13222884289	0.0611891137441
ath-miR167a-3p	GATCATGTTCGCAGTTTCACC	259	983	806	184	194	162	94.9634537364819	271.177500708979	248.885035185118	64.258419424482	73.394495412844	51.2214254796238	205.0086632102	62.958113439	0.307099770581	0.0635019389845
ath-miR864-3p	TAAAGTCAATAATACCTTGAAG	1	1	1	2	1	2	0.366654261530818	0.275867243854505	0.308790366234638	0.698461080700892	0.37832214130332	0.63236327752622	0.3171039572	0.5697154998	1.79662059354	0.0669067710731
ath-miR162b-5p, ath-miR162a-5p	TGGAGGCAGCGGTTCATCGATC	853	1601	1110	1416	1446	1366	312.756085085788	441.663457411063	342.757306520448	494.510445136231	547.0538163246	431.904118550408	365.7256163391	491.1561266704	1.34296342593	0.0705647074147
ath-miR841a-3p	ATTTCTAGTGGGTCGTATTCA	175	255	224	184	141	187	64.1644957678932	70.3461471828989	69.1690420365589	64.258419424482	53.3434219237681	59.1259664487016	67.8932283291	58.9092692657	0.867675182275	0.0710315587708
ath-miR168a-3p	CCCGCCTTGCATCAACTGAAT	3310	4636	4339	4228	3737	4206	1213.62560566701	1278.92054250949	1339.84139909209	1476.54672460169	1413.78984205051	1329.85997263764	1277.4625157562	1406.7321797633	1.10119253005	0.0820981486707
ath-miR157c-3p	GCTCTCTATACTTCTGTCACC	62	83	83	63	19	18	22.7325642149107	22.8969812399239	25.629600397475	22.0015240420781	7.18812068476308	5.69126949773598	23.7530486174	11.6269714082	0.489493858051	0.0836220583008
ath-miR166e-5p	GGAATGTTGTCTGGCACGAGG	1190	1176	1443	1415	1451	1491	436.318571221674	324.419878772898	445.584498476583	494.161214595881	548.945427031117	471.426823395797	402.1076494904	504.8444883409	1.25549585784	0.0855682751434
ath-miR866-3p	ACAAAATCCGTCTTTGAAGA	0	0	0	3	1	7	0	0	0	1.04769162105134	0.37832214130332	2.21327147134177	0	1.2130950779	Inf	0.0864196875322
ath-miR3440b-5p	TTTTCTTGGCCCATCCACTTC	1	0	0	1	1	2	0.366654261530818	0	0	0.349230540350446	0.37832214130332	0.63236327752622	0.1222180872	0.4533053197	3.70898718909	0.0945305274198
ath-miR393b-3p	ATCATGCGATCTCTTTGGATT	364	432	368	317	292	332	133.462151197218	119.174649345146	113.634854774347	110.706081291091	110.470065260569	104.972304069353	122.0905517722	108.716150207	0.890455064941	0.0970587026531
ath-miR5656	ACTGAAGTAGAGATTGGGTTT	50	50	61	75	49	76	18.3327130765409	13.7933621927253	18.8362123403129	26.1922905262834	18.5377849238627	24.0298045459964	16.9874292032	22.9199599987	1.34923064135	0.10028093749
ath-miR5023	ATTGGTAGTGGATAAGGGGGC	95	164	157	105	81	57	34.8321548454277	45.2422279921389	48.4800874988382	36.6692067367968	30.6440934455689	18.0223534094973	42.8514901121	28.445217864	0.663809304871	0.103846162707
ath-miR159b-3p	TTTGGATTGAAGGGAGCTCTT	1736	1333	1871	1817	2144	3435	636.5117980175	367.731036058056	577.746775225008	634.55189181676	811.122670954318	1086.08392915128	527.3298697669	843.9194973075	1.60036354034	0.110037492799
ath-miR157b-3p, ath-miR157a-3p	GCTCTCTAGCCTTCTGTCATC	2734	3980	5926	3111	692	722	1002.43275102526	1097.95163054093	1829.89171030647	1086.45621103024	261.798921781897	228.283143186965	1310.0920306242	525.5127586664	0.401126597508	0.110204669763
ath-miR5664	ATAGTCAATTTTATCGGTCTG	3	9	4	13	8	7	1.09996278459245	2.48280519469055	1.23516146493855	4.5399970245558	3.02657713042656	2.21327147134177	1.6059764814	3.2599485421	2.02988560533	0.111165605863
ath-miR169c, ath-miR169b-5p	CAGCCAAGGATGACTTGCCGG	19	15	14	6	7	13	6.96643096908555	4.13800865781758	4.32306512728493	2.09538324210268	2.64825498912324	4.11036130392043	5.1425015847	2.9513331784	0.573910018264	0.115623377765
ath-miR5021	TGAGAAGAAGAAGAAGAAAA	0	0	0	0	1	1	0	0	0	0	0.37832214130332	0.31618163876311	0	0.23150126	Inf	0.119291126105
ath-miR4228-3p	TCGGATGCGAAACGGTGGTGT	204	154	208	368	218	250	74.7974693522869	42.4835555535938	64.2283961768047	128.516838848964	82.4742268041237	79.0454096907775	60.5031403609	96.6788251146	1.59791416673	0.123243591885
ath-miR399c-5p	GGGCATCTTTCTATTGGCAGG	0	2	0	1	6	4	0	0.551734487709011	0	0.349230540350446	2.26993284781992	1.26472655505244	0.1839114959	1.2946299811	7.03941847009	0.130125186188
ath-miR840-5p	ACACTGAAGGACCTAAACTAAC	7	10	7	8	11	20	2.56657983071573	2.75867243854505	2.16153256364247	2.79384432280357	4.16154355433652	6.3236327752622	2.4955949443	4.4263402175	1.77366131776	0.137662155326
ath-miR5014a-5p	ACACTTAGTTTTGTACAACAT	7	6	3	3	2	2	2.56657983071573	1.65520346312703	0.926371098703914	1.04769162105134	0.75664428260664	0.63236327752622	1.7160514642	0.8122330604	0.473315094183	0.138968518437
ath-miR863-5p	TTATGTCTTGTTGATCTCAAT	2	1	1	0	0	1	0.733308523061636	0.275867243854505	0.308790366234638	0	0	0.31618163876311	0.4393220444	0.1053938796	0.239901186256	0.139006681058
ath-miR5028	AATTGGGTTTATGCTAGAGTT	2	1	1	0	0	1	0.733308523061636	0.275867243854505	0.308790366234638	0	0	0.31618163876311	0.4393220444	0.1053938796	0.239901186256	0.139006681058
ath-miR5999	TCTTCACTATTAGACGGACAA	23	16	23	23	40	32	8.43304801520882	4.41387590167209	7.10217842339668	8.03230242806026	15.1328856521328	10.1178124404195	6.6497007801	11.0943335069	1.66839589837	0.139657529105
ath-miR5628	GAAATAGCGAAGATATGATTA	1	0	2	0	0	0	0.366654261530818	0	0.617580732469276	0	0	0	0.3280783313	0	0.0	0.141299119466
ath-miR5666	ATGGGACATCGAGCATTTAAT	3	4	6	4	7	9	1.09996278459245	1.10346897541802	1.85274219740783	1.39692216140178	2.64825498912324	2.84563474886799	1.3520579858	2.2969372998	1.69884525954	0.142256742502
ath-miR5646	GTTCGAGGCACGTTGGGAGG	3	0	2	0	0	0	1.09996278459245	0	0.617580732469276	0	0	0	0.5725145057	0	0.0	0.146495332116
ath-miR391-5p	TTCGCAGGAGAGATAGCGCCA	11837	12499	11173	12005	11306	13878	4340.08649374029	3448.06468093746	3450.11476193961	4192.5126369071	4277.31012957533	4387.96878275444	3746.0886455391	4285.9305164123	1.14410814104	0.148722577209
ath-miR846-3p	TTGAATTGAAGTGCTTGAATT	111	120	72	56	58	79	40.6986230299208	33.1040692625406	22.2329063688939	19.556910259625	21.9426841955925	24.9783494622857	32.0118662205	22.1593146392	0.692221893174	0.152394692289
ath-miR397b	TCATTGAGTGCATCGTTGATG	30	46	42	33	54	75	10.9996278459245	12.6898932173072	12.9691953818548	11.5246078315647	20.4293956303793	23.7136229072333	12.2195721484	18.5558754564	1.51853724754	0.161335038442
ath-miR5633	TATGATCATCAGAAAACAGTG	13	6	10	7	3	1	4.76650539990064	1.65520346312703	3.08790366234638	2.44461378245312	1.13496642390996	0.31618163876311	3.1698708418	1.2985872817	0.409665676146	0.161766828635
ath-miR5648-5p	TTTGGAAATATTTGGCTTGACT	5	4	6	8	8	5	1.83327130765409	1.10346897541802	1.85274219740783	2.79384432280357	3.02657713042656	1.58090819381555	1.5964941602	2.4671098823	1.54532972547	0.163966581721
ath-miR833a-3p	TAGACCGATGTCAACAAACAAG	2	4	2	5	2	6	0.733308523061636	1.10346897541802	0.617580732469276	1.74615270175223	0.75664428260664	1.89708983257866	0.8181194103	1.466628939	1.79268322024	0.168678243694
ath-miR168b-3p	CCCGTCTTGTATCAACTGAAT	26	17	25	19	46	53	9.53301079980127	4.68974314552659	7.71975915586595	6.63538026665847	17.4028184999527	16.7576268544448	7.3141710337	13.5986085404	1.85921391197	0.170135433197
ath-miR857	TTTTGTATGTTGAAGGTGTAT	43	50	47	38	72	81	15.7661332458252	13.7933621927253	14.513147213028	13.2707605333169	27.239194173839	25.6107127398119	14.6908808839	22.0402224823	1.50026554953	0.173773445988
ath-miR173-5p	TTCGCTTGCAGAGAGAAATCAC	8235	9843	9871	8598	16135	13155	3019.39784370629	2715.3612812599	3048.06970510211	3002.68418593313	6104.22774992906	4159.36945792871	2927.6096100228	4422.0937979303	1.51047932852	0.176308394942
ath-miR835-5p	TTCTTGCATATGTTCTTTATC	0	0	0	0	2	1	0	0	0	0	0.75664428260664	0.31618163876311	0	0.3576086405	Inf	0.178454496834
ath-miR8169	ATAGACAGAGTCACTCACAGA	4	2	2	0	2	0	1.46661704612327	0.551734487709011	0.617580732469276	0	0.75664428260664	0	0.8786440888	0.2522147609	0.287049971786	0.181554416308
ath-miR396a-3p	GTTCAATAAAGCTGTGGGAAG	349	583	626	439	287	312	127.962337274256	160.830603167177	193.302769262883	153.312207213846	108.578454554053	98.6486712940903	160.6985699014	120.1797776873	0.747858414428	0.184067077967
ath-miR406	TAGAATGCTATTGTAATCCAG	1	2	0	1	2	3	0.366654261530818	0.551734487709011	0	0.349230540350446	0.75664428260664	0.94854491628933	0.3061295831	0.6848065797	2.2369826946	0.189453306344
ath-miR5020a	TGGAAGAAGGTGAGACTTGCA	12	26	19	23	20	20	4.39985113836982	7.17254834021714	5.86701695845812	8.03230242806026	7.5664428260664	6.3236327752622	5.8131388123	7.3074593431	1.25705915153	0.190625868249
ath-miR862-3p	ATATGCTGGATCTACTTGAAG	2	1	0	0	0	0	0.733308523061636	0.275867243854505	0	0	0	0	0.3363919223	0	0.0	0.190803491871
ath-miR831-3p	TGATCTCTTCGTACTCTTCTTG	0	3	1	0	0	0	0	0.827601731563516	0.308790366234638	0	0	0	0.3787973659	0	0.0	0.191776379478
ath-miR472-3p	TTTTTCCTACTCCGCCCATACC	30	41	36	37	54	39	10.9996278459245	11.3105569980347	11.116453184447	12.9215299929665	20.4293956303793	12.3310839117613	11.1422126761	15.2273365117	1.36663488253	0.192346486081
ath-miR396b-5p	TTCCACAGCTTTCTTGAACTT	874	807	974	804	1009	1391	320.455824577935	222.624865790586	300.761816712537	280.781354441758	381.72704057505	439.808659519486	281.2808356937	367.4390181788	1.30630662154	0.193812713779
ath-miR398a-3p	TGTGTTCTCAGGTCACCCCTT	0	0	0	3	1	0	0	0	0	1.04769162105134	0.37832214130332	0	0	0.4753379208	Inf	0.19565129942
ath-miR828	TCTTGCTTAAATGAGTATTCCA	2	1	1	1	5	4	0.733308523061636	0.275867243854505	0.308790366234638	0.349230540350446	1.8916107065166	1.26472655505244	0.4393220444	1.1685226006	2.65983147328	0.196827706325
ath-miR864-5p	TCAGGTATGATTGACTTCAAA	18	9	13	18	21	17	6.59977670755473	2.48280519469055	4.0142747610503	6.28614972630803	7.94476496736972	5.37508785897287	4.3656188878	6.5353341842	1.49700062057	0.200583543119
ath-miR172b-3p, ath-miR172a	AGAATCTTGATGATGCTGCAT	81123	67146	64933	51210	43848	55861	29744.0936581646	18523.3819558546	20050.6848507138	17884.0959713463	16588.669251868	17662.2225229461	22772.720154911	17378.3292487201	0.763120484971	0.201829104054
ath-miR3440b-3p	TGGATTGGTCAAGGGAAGCGT	201	334	315	319	288	281	73.6975065676945	92.1396594474048	97.268965363911	111.404542371792	108.956776695356	88.8470404924339	87.702043793	103.0694531865	1.17522293357	0.203282343528
ath-miR833a-5p	TGTTTGTTGTACTCGGTCTAGT	38	83	45	51	71	77	13.9328619381711	22.8969812399239	13.8955664805587	17.8107575578727	26.8608720325357	24.3459861847595	16.9084698862	23.0058719251	1.36061228958	0.204819521508
ath-miR829-5p	ACTTTGAAGCTTTGATTTGAA	0	1	0	0	2	2	0	0.275867243854505	0	0	0.75664428260664	0.63236327752622	0.091955748	0.46300252	5.03505794983	0.214398765603
ath-miR839-5p	TACCAACCTTTCATCGTTCCC	50	40	24	30	16	11	18.3327130765409	11.0346897541802	7.41096878963131	10.4769162105134	6.05315426085312	3.47799802639421	12.2594572068	6.6693561659	0.544017247534	0.21591023253
ath-miR164b-3p	CATGTGCCCATCTTCACCATC	17	9	8	5	6	5	6.23312244602391	2.48280519469055	2.4703229298771	1.74615270175223	2.26993284781992	1.58090819381555	3.7287501902	1.8656645811	0.500345822577	0.216065938494
ath-miR393b-5p, ath-miR393a-5p	TCCAAAGGGATCGCATTGATCC	13	10	10	19	10	15	4.76650539990064	2.75867243854505	3.08790366234638	6.63538026665847	3.7832214130332	4.74272458144665	3.5376938336	5.0537754204	1.42855081816	0.219864628358
ath-miR159b-5p	GAGCTCCTTGAAGTTCAATGG	5	3	2	3	0	0	1.83327130765409	0.827601731563516	0.617580732469276	1.04769162105134	0	0	1.0928179239	0.3492305404	0.319568825476	0.220463094036
ath-miR5661	AGAGGTACATCATGTAGTCTG	25	19	12	21	23	31	9.16635653827045	5.2414776332356	3.70548439481566	7.33384134735936	8.70140924997635	9.80163080165641	6.0377728554	8.6122937997	1.4264024179	0.22069807549
ath-miR171c-3p, ath-miR171b-3p	TTGAGCCGTGCCAATATCACG	53	24	62	48	61	96	19.4326758611334	6.62081385250813	19.1450027065476	16.7630659368214	23.0776506195025	30.3534373212586	15.0661641401	23.3980512925	1.55301980484	0.222017753235
ath-miR854e, ath-miR854d, ath-miR854c, ath-miR854b, ath-miR854a	GATGAGGATAGGGAGGAGGAG	29	10	7	5	3	3	10.6329735843937	2.75867243854505	2.16153256364247	1.74615270175223	1.13496642390996	0.94854491628933	5.1843928622	1.2765546807	0.24623031368	0.227003791723
ath-miR5012	TTTTACTGCTACTTGTGTTCC	6	9	6	2	0	8	2.19992556918491	2.48280519469055	1.85274219740783	0.698461080700892	0	2.52945311010488	2.1784909871	1.0759713969	0.493906747043	0.228366157782
ath-miR164b-5p, ath-miR164a	TGGAGAAGCAGGGCACGTGCA	33925	48512	34106	36990	35656	42877	12438.745822433	13382.8717338698	10531.6042307986	12918.037687563	13489.4542703112	13556.9201252459	12117.7405957005	13321.4706943734	1.09933618311	0.235417995012
ath-miR835-3p	TGGAGAAGATACGCAAGAAAG	4	9	7	6	3	3	1.46661704612327	2.48280519469055	2.16153256364247	2.09538324210268	1.13496642390996	0.94854491628933	2.0369849348	1.3929648608	0.683836604288	0.238246748743
ath-miR5647	TCAAGTTTGATGACGATTCCA	7	3	3	12	4	8	2.56657983071573	0.827601731563516	0.926371098703914	4.19076648420535	1.51328856521328	2.52945311010488	1.4401842203	2.7445027198	1.90566087388	0.246969606408
ath-miR157c-5p, ath-miR157b-5p, ath-miR157a-5p	TTGACAGAAGATAGAGAGCAC	827176	862336	882550	658047	618880	832554	303287.605436016	237890.255596519	272522.93772038	229810.10938599	234136.006809799	263238.288078782	271233.599584305	242394.801424857	0.893675421468	0.252934621071
ath-miR8170-3p	TTGCTTAAAGATTTTCTATGT	4	0	1	0	0	0	1.46661704612327	0	0.308790366234638	0	0	0	0.5918024708	0	0.0	0.255572738661
ath-miR5026	ACTCATAAGATCGTGACACGT	4423	5383	6290	5289	4788	6182	1621.71179875081	1484.9933736688	1942.29140361587	1847.08032791351	1811.4064125603	1954.63489083355	1682.9988586785	1871.0405437691	1.11173013227	0.256567166493
ath-miR398c-5p, ath-miR398b-5p	AGGGTTGATATGAGAACACAC	172	239	374	276	280	353	63.0645329833007	65.9322712812268	115.487596971755	96.3876291367231	105.93019956493	111.612118483378	81.4948004121	104.6433157283	1.28404898471	0.258448169331
ath-miR390a-3p	CGCTATCCATCCTGAGTTTCA	104	25	50	28	21	21	38.1320431992051	6.89668109636264	15.4395183117319	9.77845512981248	7.94476496736972	6.63981441402531	20.1560808691	8.1210115037	0.40290627709	0.268096926952
ath-miR158a-5p	CTTTGTCTACAATTTTGGAAA	22	4	13	5	4	7	8.066393753678	1.10346897541802	4.0142747610503	1.74615270175223	1.51328856521328	2.21327147134177	4.3947124967	1.8242375794	0.41509827566	0.274038380985
ath-miR5634	AGGGACTTTGTGAATTTAGGG	1	6	9	3	1	2	0.366654261530818	1.65520346312703	2.77911329611174	1.04769162105134	0.37832214130332	0.63236327752622	1.6003236736	0.68612568	0.428741817245	0.275148212483
ath-miR167b, ath-miR167a-5p	TGAAGCTGCCAGCATGATCTA	574069	1025804	829209	610054	619786	691554	210484.845262735	282985.722214927	256051.750795058	213049.488062951	234478.766669819	218656.677013184	249840.772757573	222061.643915318	0.888812668422	0.277336196425
ath-miR5996	TGACATCCAGATAGAAGCTTTG	820	911	1189	1334	1000	935	300.656494455271	251.315059151454	367.151745452985	465.873540827495	378.32214130332	295.629832243508	306.3744330199	379.9418381248	1.24012253366	0.284054340778
ath-miR5641	TGGAAGAAGATGATAGAATTA	43	25	26	19	19	21	15.7661332458252	6.89668109636264	8.02854952210059	6.63538026665847	7.18812068476308	6.63981441402531	10.2304546214	6.8211051218	0.666745064049	0.289257486799
ath-miR1886.3	AATTAAAGATTTCATCTTACT	1	1	0	1	1	1	0.366654261530818	0.275867243854505	0	0.349230540350446	0.37832214130332	0.31618163876311	0.2141738351	0.3479114401	1.62443484255	0.29729071262
ath-miR834	TGGTAGCAGTAGCGGTGGTAA	4	7	10	7	8	9	1.46661704612327	1.93107070698154	3.08790366234638	2.44461378245312	3.02657713042656	2.84563474886799	2.1618638052	2.7722752206	1.28235424171	0.298903227807
ath-miR2111a-3p	GTCCTCGGGATGCGGATTACC	8	1	1	1	0	0	2.93323409224655	0.275867243854505	0.308790366234638	0.349230540350446	0	0	1.1726305674	0.1164101801	0.0992726808735	0.300053198282
ath-miR862-5p	TCCAATAGGTCGAGCATGTGC	6	9	18	14	10	19	2.19992556918491	2.48280519469055	5.55822659222348	4.88922756490624	3.7832214130332	6.00745113649909	3.413652452	4.8933000381	1.43344997972	0.302898865528
ath-miR824-5p	TAGACCATTTGTGAGAAGGGA	548	327	325	477	443	581	200.926535318888	90.2085887404233	100.356869026257	166.582967747163	167.596708597371	183.701532121367	130.4973310285	172.6270694886	1.32283984759	0.304151448961
ath-miR5998b, ath-miR5998a	ACAGTTTGTGTTTTGTTTTGT	5	0	2	3	5	5	1.83327130765409	0	0.617580732469276	1.04769162105134	1.8916107065166	1.58090819381555	0.81695068	1.5067368405	1.84434247671	0.308856488531
ath-miR8121	AAAGTATAATGGTTTAGTGGTTTG	15	12	22	15	6	11	5.49981392296227	3.31040692625406	6.79338805716204	5.23845810525669	2.26993284781992	3.47799802639421	5.2012029688	3.6621296598	0.704092818867	0.312438634485
ath-miR156j	TGACAGAAGAGAGAGAGCAC	2511	2178	967	2626	2055	2406	920.668850703885	600.838857115113	298.600284148895	917.079398960271	777.452000378322	760.733022864043	606.7026639893	818.4214740675	1.34896634323	0.319268119571
ath-miR838	TTTTCTTCTACTTCTTGCACA	3	1	2	1	0	2	1.09996278459245	0.275867243854505	0.617580732469276	0.349230540350446	0	0.63236327752622	0.6644702536	0.3271979393	0.49241924304	0.32519809363
ath-miR771	TGAGCCTCTGTGGTAGCCCTCA	14	8	6	3	5	8	5.13315966143145	2.20693795083604	1.85274219740783	1.04769162105134	1.8916107065166	2.52945311010488	3.0642799366	1.8229184792	0.59489293306	0.33159542488
ath-miR1886.1	TGAGAGAAGTGAGATGAAATC	17	13	20	10	14	12	6.23312244602391	3.58627417010857	6.17580732469276	3.49230540350446	5.29650997824648	3.79417966515732	5.3317346469	4.1943316823	0.786672998578	0.333891961007
ath-miR396a-5p	TTCCACAGCTTTCTTGAACTG	673	800	561	560	727	913	246.758318010241	220.693795083604	173.231395457632	195.56910259625	275.040196727513	288.673836190719	213.5611695172	253.0943785048	1.18511421846	0.335443992109
ath-miR390b-3p	CGCTATCCATCCTGAGTTCC	8	3	2	0	4	0	2.93323409224655	0.827601731563516	0.617580732469276	0	1.51328856521328	0	1.4594721854	0.5044295217	0.345624621521	0.346080772706
ath-miR5640	TGAGAGAAGGAATTAGATTCA	3	2	4	1	3	1	1.09996278459245	0.551734487709011	1.23516146493855	0.349230540350446	1.13496642390996	0.31618163876311	0.9622862457	0.600126201	0.623646242146	0.346203315109
ath-miR8167f, ath-miR8167e, ath-miR8167d, ath-miR8167c, ath-miR8167b, ath-miR8167a	AGATGTGGAGATCGTGGGGATG	737	170	219	154	160	135	270.224190748213	46.8974314552659	67.6250902053857	53.7815032139687	60.5315426085312	42.6845212330199	128.2489041363	52.3325223518	0.408054343265	0.347769762139
ath-miR5997	TGAAACCAAGTAGCTAAATAG	85	72	103	64	68	69	31.1656122301195	19.8624415575244	31.8054077221677	22.3507545824285	25.7259056086257	21.8165330746546	27.6111538366	23.2977310886	0.843779699555	0.348695654163
ath-miR851-5p	TCTCGGTTCGCGATCCACAAG	1	2	0	0	0	1	0.366654261530818	0.551734487709011	0	0	0	0.31618163876311	0.3061295831	0.1053938796	0.344278650017	0.357853252151
ath-miR158a-3p	TCCCAAATGTAGACAAAGCA	170189	161680	192770	153743	169503	230140	62400.5221156684	44602.2159863964	59525.5188990512	53691.7509650986	64126.7379173366	72766.0423449422	55509.419000372	63528.1770757925	1.14445761134	0.36202550153
ath-miR5657	TGGACAAGGTTAGATTTGGTG	98	62	65	36	56	62	35.9321176300202	17.1037691189793	20.0713738052515	12.5722994526161	21.1860399129859	19.6032616033128	24.3690868514	17.787200323	0.729908364292	0.362955779324
ath-miR8181	TGGGGGTGGGGGGGTGACAG	26	42	23	28	20	17	9.53301079980127	11.5864242418892	7.10217842339668	9.77845512981248	7.5664428260664	5.37508785897287	9.4072044884	7.573328605	0.805056232629	0.369540781129
ath-miR8166	AGAGAGTGTAGAAAGTTTCTCA	1	0	0	2	1	0	0.366654261530818	0	0	0.698461080700892	0.37832214130332	0	0.1222180872	0.3589277407	2.93678087199	0.372570628437
ath-miR867	TTGAACATGGTTTATTAGGAA	1	0	0	0	0	0	0	0	0.308790366234638	0	0	0	0.1029301221	0	0.0	0.3739009663
ath-miR405d, ath-miR405b, ath-miR405a	ATGAGTTGGGTCTAACCCATAACT	0	0	3	0	0	0	0	0	0	0	0	0.63236327752622	0	0.2107877592	Inf	0.3739009663
ath-miR865-5p	ATGAATTTGGATCTAATTGAG	2	0	0	0	0	0	0.733308523061636	0	0	0	0	0	0.2444361744	0	0.0	0.3739009663
ath-miR5639-3p	TTTAGCCTCAGACCACGGTGGACT	0	0	0	0	0	1	0.366654261530818	0	0	0	0	0	0.1222180872	0	0.0	0.3739009663
ath-miR2934-3p	CATCCAAGGTGTTTGTAGAAA	0	0	1	0	0	0	0	0	0.308790366234638	0	0	0	0.1029301221	0	0.0	0.3739009663
ath-miR870-3p	TAATTTGGTGTTTCTTCGATC	0	0	1	0	0	0	0	0	0	0	0	0.31618163876311	0	0.1053938796	Inf	0.3739009663
ath-miR829-3p.2	CAAATTAAAGCTTCAAGGTAG	0	0	1	0	0	0	0	0	0	0.349230540350446	0	0	0	0.1164101801	Inf	0.3739009663
ath-miR4228-5p	ATAGCCTTGAACGCCGTCGTT	1	0	0	0	0	0	0.366654261530818	0	0	0	0	0	0.1222180872	0	0.0	0.3739009663
ath-miR172d-5p	GCAACATCTTCAAGATTCAGA	0	0	0	0	0	2	0	0	0	0	0	0.31618163876311	0	0.1053938796	Inf	0.3739009663
ath-miR415	AACAGAGCAGAAACAGAACAT	0	1	0	0	0	0	0.366654261530818	0	0	0	0	0	0.1222180872	0	0.0	0.3739009663
ath-miR865-3p	TTTTTCCTCAAATTTATCCAA	0	0	0	1	0	0	1.09996278459245	0	0	0	0	0	0.3666542615	0	0.0	0.3739009663
ath-miR826b	TGGTTTTGGACACGTGAAAAT	0	0	0	1	0	0	0	0	0	0	0	0.31618163876311	0	0.1053938796	Inf	0.3739009663
ath-miR394b-3p	AGGTGGGCATACTGCCAATAG	1	0	0	0	0	0	0.366654261530818	0	0	0	0	0	0.1222180872	0	0.0	0.3739009663
ath-miR845b	TCGCTCTGATACCAAATTGATG	1	0	0	0	0	0	0.366654261530818	0	0	0	0	0	0.1222180872	0	0.0	0.3739009663
ath-miR8177	GTGTGATGATGTGTCATTTATA	0	0	0	0	1	0	0	0	0	0	0.37832214130332	0	0	0.1261073804	Inf	0.3739009663
ath-miR782	ACAAACACCTTGGATGTTCTT	0	0	0	0	1	0	0.366654261530818	0	0	0	0	0	0.1222180872	0	0.0	0.3739009663
ath-miR1887	TACTAAGTAGAGTCTAAGAGA	0	1	0	0	0	0	0.366654261530818	0	0	0	0	0	0.1222180872	0	0.0	0.3739009663
ath-miR5650	TTGTTTTGGATCTTAGATACA	1	0	0	0	0	0	0.366654261530818	0	0	0	0	0	0.1222180872	0	0.0	0.3739009663
ath-miR774a	TTGGTTACCCATATGGCCATC	0	0	0	0	1	0	0	0.275867243854505	0	0	0	0	0.091955748	0	0.0	0.3739009663
ath-miR156f-3p	GCTCACTCTCTATCCGTCACC	1	0	0	0	0	0	0	0	0	0.349230540350446	0	0	0	0.1164101801	Inf	0.3739009663
ath-miR8168	AGGTGCTGAGTGTGCTAGTGC	0	0	0	0	0	1	0	0	0.308790366234638	0	0	0	0.1029301221	0	0.0	0.3739009663
ath-miR2933b, ath-miR2933a	GAAATCGGAGAGGAAATTCGCC	0	0	0	1	0	0	0	0	0	0	0.37832214130332	0	0	0.1261073804	Inf	0.3739009663
ath-miR859	TCTCTCTGTTGTGAAGTCAAA	1	0	0	0	0	0	0	0	0	0.349230540350446	0	0	0	0.1164101801	Inf	0.3739009663
ath-miR5665	TTGGTGGACAAGATCTGGGAT	1	0	0	0	0	0	0	0	0	0	0.37832214130332	0	0	0.1261073804	Inf	0.3739009663
ath-miR5638a	ATACCAAAACTCTCTCACTTT	3	0	0	0	0	0	0	0	0.926371098703914	0	0	0	0.3087903662	0	0.0	0.3739009663
ath-miR3434-3p	TCAGAGTATCAGCCATGTGA	0	0	0	0	0	1	0	0.275867243854505	0	0	0	0	0.091955748	0	0.0	0.3739009663
ath-miR869.2	TCTGGTGTTGAGATAGTTGAC	52	64	77	42	32	72	19.0660215996025	17.6555036066883	23.7768582000671	14.6676826947187	12.1063085217062	22.7650779909439	20.1661278021	16.5130230691	0.818849470317	0.380220442904
ath-miR1888b	TTAGGCTAAGATTTGTGAAGA	4	2	6	7	6	3	1.46661704612327	0.551734487709011	1.85274219740783	2.44461378245312	2.26993284781992	0.94854491628933	1.2903645771	1.8876971822	1.46291770225	0.382772247776
ath-miR8175	GATCCCCGGCAACGGCGCCA	997	187	271	593	863	876	365.554298746226	51.5871746007925	83.6821892495869	207.093710427814	326.492007944765	276.975115556484	166.9412208655	270.186944643	1.61845554526	0.383498351986
ath-miR165a-5p	GGAATGTTGTCTGGATCGAGG	543	817	867	657	583	450	199.093264011234	225.383538229131	267.721247525431	229.444465010243	220.561808379835	142.2817374434	230.7326832553	197.4293369445	0.855662640243	0.384733121504
ath-miR847	TCACTCCTCTTCTTCTTGATG	6	6	7	5	18	7	2.19992556918491	1.65520346312703	2.16153256364247	1.74615270175223	6.80979854345976	2.21327147134177	2.0055538653	3.5897409055	1.78990002094	0.384865122185
ath-miR5027	ACCGGTTGGAACTTGCCTTAA	0	1	2	2	5	0	0	0.275867243854505	0.617580732469276	0.698461080700892	1.8916107065166	0	0.2978159921	0.8633572624	2.89896206148	0.385046189248
ath-miR853	TCCCCTCTTTAGCTTGGAGAAG	2	1	2	1	0	2	0.733308523061636	0.275867243854505	0.617580732469276	0.349230540350446	0	0.63236327752622	0.5422521665	0.3271979393	0.603405499349	0.400277405619
ath-miR861-3p	GATGGATATGTCTTCAAGGAC	0	3	1	0	1	0	0	0.827601731563516	0.308790366234638	0	0.37832214130332	0	0.3787973659	0.1261073804	0.332915146071	0.406109831798
ath-miR8171	ATAGGTGGGCCAGTGGTAGGA	16	10	4	6	5	7	5.86646818449309	2.75867243854505	1.23516146493855	2.09538324210268	1.8916107065166	2.21327147134177	3.2867673627	2.06675514	0.628810898956	0.422267568125
ath-miR780.1	TCTAGCAGCTGTTGAGCAGGT	290	20	16	50	20	20	106.329735843937	5.51734487709011	4.94064585975421	17.4615270175223	7.5664428260664	6.3236327752622	38.9292421936	10.4505342063	0.268449464141	0.447950538524
ath-miR5652	TTGAATGTGAATGAATCGGGC	74	98	56	77	64	93	27.1324153532805	27.0349898977415	17.2922605091397	26.8907516069843	24.2126170434125	29.4048924049692	23.8198885867	26.8360870185	1.12662521157	0.44830502388
ath-miR164c-3p	CACGTGTTCTACTACTCCAAC	1	4	3	2	3	4	0.366654261530818	1.10346897541802	0.926371098703914	0.698461080700892	1.13496642390996	1.26472655505244	0.7988314452	1.0327180199	1.29278588882	0.45118089311
ath-miR8172	ATGGATCATCTAGATGGAGAT	16	8	3	11	11	15	5.86646818449309	2.20693795083604	0.926371098703914	3.8415359438549	4.16154355433652	4.74272458144665	2.9999257447	4.2486013599	1.41623550763	0.452942698112
ath-miR159c	TTTGGATTGAAGGGAGCTCCT	0	0	4	0	4	4	0	0	1.23516146493855	0	1.51328856521328	1.26472655505244	0.4117204883	0.9260050401	2.24911090513	0.455963654583
ath-miR5642b, ath-miR5642a	TCTCGCGCTTGTACGGCTTT	50	68	56	76	47	55	18.3327130765409	18.7589725821064	17.2922605091397	26.5415210666339	17.781140641256	17.3899901319711	18.1279820559	20.5708839466	1.13475862251	0.463803387644
ath-miR5024-3p	CCGTATCTTGGCCTTGTCATT	3	9	6	9	7	4	1.09996278459245	2.48280519469055	1.85274219740783	3.14307486315401	2.64825498912324	1.26472655505244	1.8118367256	2.3520188024	1.29814059356	0.477295314882
ath-miR156d-3p	GCTCACTCTCTTTTTGTCATAAC	51	33	37	49	17	13	18.6993673380717	9.10361904719868	11.4252435506816	17.1122964771718	6.43147640215644	4.11036130392043	13.0760766453	9.2180447277	0.704954932412	0.478280656575
ath-miR319b, ath-miR319a	TTGGACTGAAGGGAGCTCCCT	129	4	19	47	60	202	47.2983997374755	1.10346897541802	5.86701695845812	16.413835396471	22.6993284781992	63.8686910301482	18.0896285571	34.3272849683	1.89762243376	0.480511777622
ath-miR850	TAAGATCCGGACTACAACAAAG	93	298	191	122	138	152	34.0988463223661	82.2084386686426	58.9789599508159	42.6061259227544	52.2084554998581	48.0596090919927	58.4287483139	47.6247301715	0.815090713832	0.488163946773
ath-miR156f-5p, ath-miR156e, ath-miR156d-5p, ath-miR156c-5p, ath-miR156b-5p	TGACAGAAGAGAGTGAGCAC	350349	448553	441999	419827	324191	433357	128456.953873061	123741.07983267	136485.033085344	146616.410063707	122648.633311265	137019.526429465	129561.022263692	135428.189934812	1.04528497513	0.498706242798
ath-miR400	TATGAGAGTATTATAAGTCAC	54	69	75	38	53	70	19.7993301226642	19.0348398259609	23.1592774675979	13.2707605333169	20.0510734890759	22.1327147134177	20.6644824721	18.4848495786	0.894522744693	0.502382070195
ath-miR780.2	TTCTTCGTGAATATCTGGCAT	479	43	39	110	48	75	175.627391273262	11.8622914857437	12.0428242831509	38.415359438549	18.1594627825593	23.7136229072333	66.5108356807	26.7628150428	0.402382781225	0.50908013098
ath-miR844-5p	TGGTAAGATTGCTTATAAGCT	4	3	1	2	2	9	1.46661704612327	0.827601731563516	0.308790366234638	0.698461080700892	0.75664428260664	2.84563474886799	0.8676697146	1.4335800374	1.65221859571	0.509111683445
ath-miR8174	ATGTGTATAGGGAAGCTAATC	3	1	0	4	3	0	1.09996278459245	0.275867243854505	0	1.39692216140178	1.13496642390996	0	0.4586100095	0.8439628618	1.84026262907	0.515814597488
ath-miR849	TAACTAAACATTGGTGTAGTA	5	3	7	5	3	3	1.83327130765409	0.827601731563516	2.16153256364247	1.74615270175223	1.13496642390996	0.94854491628933	1.6074685343	1.2765546807	0.794139762901	0.51856034335
ath-miR169a-5p	CAGCCAAGGATGACTTGCCGA	226	161	294	168	183	187	82.8638631059649	44.4146262605754	90.7843676729836	58.6707307788749	69.2329518585075	59.1259664487016	72.6876190132	62.343216362	0.857686868938	0.521209017431
ath-miR169f-3p	GCAAGTTGACCTTGGCTCTGC	3	7	3	4	3	2	1.09996278459245	1.93107070698154	0.926371098703914	1.39692216140178	1.13496642390996	0.63236327752622	1.3191348634	1.0547506209	0.799577549017	0.527650982506
ath-miR5995b, ath-miR5595a	ACATATGATCTGCATCTTTGC	3	1	1	0	1	2	1.09996278459245	0.275867243854505	0.308790366234638	0	0.37832214130332	0.63236327752622	0.5615401316	0.3368951396	0.599948464307	0.528729380411
ath-miR447b, ath-miR447a-3p	TTGGGGACGAGATGTTTTGTTG	207	208	218	202	201	210	75.8974321368794	57.3803867217371	67.3162998391511	70.5445691507901	76.0427504019673	66.3981441402531	66.8647062326	70.9951545643	1.06177322184	0.531338025876
ath-miR5635c, ath-miR5635b, ath-miR5635d, ath-miR5635a	TGTTAAGGAGTGTTAACGGTG	11	5	4	10	9	6	4.033196876839	1.37933621927253	1.23516146493855	3.49230540350446	3.40489927172988	1.89708983257866	2.215898187	2.9314315026	1.32290893138	0.531749520487
ath-miR5020c	TGGCATGGAAGAAGGTGAGAC	3	5	12	5	3	5	1.09996278459245	1.37933621927253	3.70548439481566	1.74615270175223	1.13496642390996	1.58090819381555	2.0615944662	1.4873424398	0.721452479712	0.534436050963
ath-miR398a-5p	AAGGAGTGGCATGTGAACACA	83	83	62	85	61	87	30.4323037070579	22.8969812399239	19.1450027065476	29.6845959297879	23.0776506195025	27.5078025723906	24.1580958845	26.7566830406	1.10756589296	0.536324023901
ath-miR156g	CGACAGAAGAGAGTGAGCAC	384	434	208	472	277	357	140.795236427834	119.726383832855	64.2283961768047	164.83681504541	104.79523314102	112.87684503843	108.2500054792	127.5029644083	1.17785642452	0.550707109204
ath-miR156b-3p	TGCTCACCTCTCTTTCTGTCAGT	393	831	729	885	620	494	144.095124781612	229.245679643094	225.108176985051	309.069028210145	234.559727608058	156.193729548976	199.4829938033	233.2741617891	1.16939372796	0.552098735706
ath-miR845a	CGGCTCTGATACCAATTGATG	1	0	0	0	1	1	0.366654261530818	0	0	0	0.37832214130332	0.31618163876311	0.1222180872	0.23150126	1.89416530158	0.553730543721
ath-miR172e-3p	GGAATCTTGATGATGCTGCAT	81	66	29	45	44	41	29.6989951839963	18.2072380943974	8.9549206208045	15.7153743157701	16.6461742173461	12.9634471892875	18.9537179664	15.1083319075	0.797117058209	0.562715908912
ath-miR830-5p	TCTTCTCCAAATAGTTTAGGTT	4	2	6	2	3	4	1.46661704612327	0.551734487709011	1.85274219740783	0.698461080700892	1.13496642390996	1.26472655505244	1.2903645771	1.0327180199	0.800330416866	0.574564359934
ath-miR822-3p	TGTGCAAATGCTTTCTACAGG	17	18	17	13	16	15	6.23312244602391	4.9656103893811	5.24943622598885	4.5399970245558	6.05315426085312	4.74272458144665	5.4827230205	5.1119586223	0.932375865639	0.576266409849
ath-miR842	TCATGGTCAGATCCGTCATCC	39	40	29	23	33	32	14.2995161997019	11.0346897541802	8.9549206208045	8.03230242806026	12.4846306630096	10.1178124404195	11.4297088582	10.2115818438	0.893424493177	0.578702714058
ath-miR169n, ath-miR169m, ath-miR169l, ath-miR169k, ath-miR169j, ath-miR169i, ath-miR169h	TAGCCAAGGATGACTTGCCTG	145	113	247	136	135	121	53.1648679219686	31.1729985555591	76.2712204599556	47.4953534876606	51.0734890759482	38.2579782903363	53.5363623125	45.6089402846	0.851924529694	0.590408482687
ath-miR846-5p	CATTCAAGGACTTCTATTCAG	6	4	4	5	4	6	2.19992556918491	1.10346897541802	1.23516146493855	1.74615270175223	1.51328856521328	1.89708983257866	1.5128520032	1.7188436998	1.13616116855	0.600935001792
ath-miR837-5p	ATCAGTTTCTTGTTCGTTTCA	3	3	5	1	4	3	1.09996278459245	0.827601731563516	1.54395183117319	0.349230540350446	1.51328856521328	0.94854491628933	1.1571721158	0.9370213406	0.809751054148	0.607571361982
ath-miR8179	TGACTGCATTAACTTGATCGT	15	5	8	5	7	9	5.49981392296227	1.37933621927253	2.4703229298771	1.74615270175223	2.64825498912324	2.84563474886799	3.116491024	2.4133474799	0.774379730702	0.611519514443
ath-miR777	TACGCATTGAGTTTCGTTGCTT	23	18	16	18	16	26	8.43304801520882	4.9656103893811	4.94064585975421	6.28614972630803	6.05315426085312	8.22072260784086	6.1131014214	6.8533421983	1.12109087121	0.612166017493
ath-miR5632-5p	TTGATTCTCTTATCCAACTGT	0	0	3	0	1	0	0	0	0.926371098703914	0	0.37832214130332	0	0.3087903662	0.1261073804	0.408391563351	0.613028038251
ath-miR169b-3p	GGCAAGTTGTCCTTCGGCTACA	6	23	11	8	16	18	2.19992556918491	6.34494660865362	3.39669402858102	2.79384432280357	6.05315426085312	5.69126949773598	3.9805220688	4.8460893605	1.21745069535	0.618616478375
ath-miR822-5p	TGCGGGAAGCATTTGCACATG	1595	1793	1872	1297	1684	2185	584.813547141655	494.629968231128	578.055565591242	452.952010834528	637.09448595479	690.856880697395	552.4996936547	593.6344591622	1.07445210555	0.624335025302
ath-miR8183	TTTAGTTGACGGAATTGTGGC	86	83	60	66	66	103	31.5322664916504	22.8969812399239	18.5274219740783	23.0492156631294	24.9692613260191	32.5667087926003	24.3188899019	26.8617285939	1.1045622848	0.624343266556
ath-miR3932b-5p	TTTGACGTGCTCGATCTGCTC	2	3	8	3	3	3	0.733308523061636	0.827601731563516	2.4703229298771	1.04769162105134	1.13496642390996	0.94854491628933	1.3437443948	1.0437343204	0.776735757514	0.624436375062
ath-miR841b-3p	CAATTTCTAGTGGGTCGTATT	143	133	185	189	143	130	52.431559398907	36.6903434326492	57.126217753408	66.0045721262343	54.1000662063747	41.1036130392043	48.7493735283	53.7360837906	1.10229280709	0.626734451113
ath-miR3932b-3p, ath-miR3932a	AACTTTGTGATGACAACGAAG	0	2	3	3	3	0	0	0.551734487709011	0.926371098703914	1.04769162105134	1.13496642390996	0	0.4927018621	0.7275526817	1.47665908669	0.63162911741
ath-miR167c-3p	TAGGTCATGCTGGTAGTTTCACC	0	1	0	0	0	2	0	0.275867243854505	0	0	0	0.63236327752622	0.091955748	0.2107877592	2.29227387939	0.63260510361
ath-miR8173	ATGTGCTGATTCGAGGTGGGA	16	10	19	15	12	9	5.86646818449309	2.75867243854505	5.86701695845812	5.23845810525669	4.53986569563984	2.84563474886799	4.8307191938	4.2079861833	0.871088965117	0.646084610933
ath-miR1886.2	TGAGATGAAATCTTTGATTGG	41	25	31	28	27	25	15.0328247227635	6.89668109636264	9.57250135327378	9.77845512981248	10.2146978151896	7.90454096907775	10.5006690575	9.2992313047	0.885584647395	0.655517232567
ath-miR833b	TGTTTGTTGACATCGGTCTAG	14	8	9	9	8	18	5.13315966143145	2.20693795083604	2.77911329611174	3.14307486315401	3.02657713042656	5.69126949773598	3.3730703028	3.9536404971	1.17211920956	0.666007637555
ath-miR855	AGCAAAAGCTAAGGAAAAGGAA	0	0	1	0	0	2	0	0	0.308790366234638	0	0	0.63236327752622	0.1029301221	0.2107877592	2.04787242937	0.669542834839
ath-miR5655	AAGTAGACACATAAGAAGGAG	30	22	19	27	21	25	10.9996278459245	6.06907936479912	5.86701695845812	9.42922458946204	7.94476496736972	7.90454096907775	7.6452413897	8.426176842	1.10214660499	0.678777269969
ath-miR393a-3p	ATCATGCTATCTCTTTGGATT	52	35	22	21	26	41	19.0660215996025	9.65535353490769	6.79338805716204	7.33384134735936	9.83637567388631	12.9634471892875	11.8382543972	10.0445547368	0.848482757659	0.680672251477
ath-miR160c-3p	CGTACAAGGAGTCAAGCATGA	2191	625	1158	1797	589	569	803.339487014023	172.417027409066	357.579244099711	627.567281009751	222.831741227655	179.90735245621	444.4452528409	343.4354582312	0.772728375511	0.689904357527
ath-miR171a-5p, ath-miR170-5p	TATTGGCCTGGTTCACTCAGA	1	2	4	2	2	1	0.366654261530818	0.551734487709011	1.23516146493855	0.698461080700892	0.75664428260664	0.31618163876311	0.7178500714	0.5904290007	0.822496262414	0.691027447848
ath-miR5645c	AACCTATTTAACGACATGACT	1	1	2	0	4	1	0.366654261530818	0.275867243854505	0.617580732469276	0	1.51328856521328	0.31618163876311	0.4200340793	0.6098234013	1.45184267504	0.708204814277
ath-miR5643b, ath-miR5643a	AGGCTTTTAAGATCTGGTTGC	63	39	44	69	35	50	23.0992184764415	10.7588225103257	13.5867761143241	24.0969072841808	13.2412749456162	15.8090819381555	15.8149390337	17.7157547227	1.12019114869	0.72136210052
ath-miR8176	GGCCGGTGGTCGCGAGAGGGA	0	2	0	0	0	1	0	0.551734487709011	0	0	0	0.31618163876311	0.1839114959	0.1053938796	0.573068470159	0.729851707343
ath-miR156i	TGACAGAAGAGAGAGAGCAG	2	2	0	1	1	1	0.733308523061636	0.551734487709011	0	0.349230540350446	0.37832214130332	0.31618163876311	0.4283476703	0.3479114401	0.812217421088	0.734561762911
ath-miR5645e, ath-miR5645f, ath-miR5645d, ath-miR5645b, ath-miR5645a	ATTTGAGTCATGTCGTTAAG	1	0	0	0	0	2	0.366654261530818	0	0	0	0	0.63236327752622	0.1222180872	0.2107877592	1.72468547029	0.734627312383
ath-miR5632-3p	TTGGATTTATAGTTGGATAAG	0	1	2	1	0	1	0	0.275867243854505	0.617580732469276	0.349230540350446	0	0.31618163876311	0.2978159921	0.2218040597	0.744768802159	0.736243149309
ath-miR5660	CAGGTGGTTAGTGCAATGGAA	0	1	2	1	0	1	0	0.275867243854505	0.617580732469276	0.349230540350446	0	0.31618163876311	0.2978159921	0.2218040597	0.744768802159	0.736243149309
ath-miR5637	AATGCGCAACTCTATATTTCC	1	3	1	2	1	2	0.366654261530818	0.827601731563516	0.308790366234638	0.698461080700892	0.37832214130332	0.63236327752622	0.5010154531	0.5697154998	1.13712161227	0.737215110019
ath-miR161.2	TCAATGCATTGAAAGTGACTA	1451	845	1222	899	942	1193	532.015333481217	233.107821057057	377.341827538728	313.958255775051	356.379457107727	377.20469504439	380.8216606923	349.1808026424	0.916914237514	0.738171476675
ath-miR403-3p	TTAGATTCACGCACAAACTCG	996	798	914	671	793	898	365.187644484695	220.142060595895	282.234394738459	234.333692575149	300.009458053533	283.931111609273	289.188033273	272.7580874127	0.943185941429	0.741315005116
ath-miR172d-3p, ath-miR172c	AGAATCTTGATGATGCTGCAG	188	57	74	83	47	132	68.9310011677938	15.7244328997068	22.8504871013632	28.986134849087	17.781140641256	41.7359763167305	35.8353070563	29.5010839357	0.823240718695	0.743401126622
ath-miR166g, ath-miR166f, ath-miR166e-3p, ath-miR166d, ath-miR166c, ath-miR166b-3p, ath-miR166a-3p	TCGGACCAGGCTTCATTCCCC	296828	459334	317497	388227	317736	295446	108833.25114167	126715.204588665	98040.0149083989	135580.724988633	120206.563889152	93414.6004460058	111196.156879578	116400.629774597	1.04680443139	0.744314743562
ath-miR447a.2-3p	TATGGAAGAAATTGTAGTATT	26	26	21	21	25	24	9.53301079980127	7.17254834021714	6.4845976909274	7.33384134735936	9.45805353258299	7.58835933031464	7.730052277	8.1267514034	1.0513190742	0.745487617632
ath-miR5644	GTGGGTTGCGGATAACGGTA	25	20	11	16	28	14	9.16635653827045	5.51734487709011	3.39669402858102	5.58768864560713	10.593019956493	4.42654294268354	6.0267984813	6.8690838483	1.13975668336	0.756228673208
ath-miR779.2	TGATTGGAAATTTCGTTGACT	13	10	19	11	14	10	4.76650539990064	2.75867243854505	5.86701695845812	3.8415359438549	5.29650997824648	3.1618163876311	4.4640649323	4.0999541032	0.918435140478	0.758625491234
ath-miR167c-5p	TAAGCTGCCAGCATGATCTTG	252	419	246	276	260	318	92.3968739057662	115.588375175038	75.962430093721	96.3876291367231	98.3637567388631	100.545761126669	94.6492263915	98.4323823341	1.03997027854	0.759818000664
ath-miR402	TTCGAGGCCTATTAAACCTCTG	3	0	0	1	0	4	1.09996278459245	0	0	0.349230540350446	0	1.26472655505244	0.3666542615	0.5379856985	1.46728336471	0.760943485811
ath-miR841b-5p	TACGAGCCACTGGAAACTGAA	31	52	46	44	33	42	11.3662821074554	14.3450966804343	14.2043568467934	15.3661437754196	12.4846306630096	13.2796288280506	13.3052452116	13.7101344222	1.03043079659	0.770347050248
ath-miR156c-3p	GCTCACTGCTCTATCTGTCAGA	58	115	117	94	110	68	21.2659471687875	31.7247330432681	36.1284728494527	32.8276707929419	41.6154355433652	21.5003514358915	29.7063843538	31.9811525907	1.07657506244	0.770970517293
ath-miR163	TTGAAGAGGACTTGGAACTTCGAT	476	154	225	318	248	379	174.527428488669	42.4835555535938	69.4778324027936	111.055311831442	93.8238910432233	119.832841091219	95.4962721484	108.2373479886	1.13341961475	0.771476163018
ath-miR170-3p	TGATTGAGCCGTGTCAATATC	27	24	16	12	20	26	9.89966506133209	6.62081385250813	4.94064585975421	4.19076648420535	7.5664428260664	8.22072260784086	7.1537082579	6.6593106394	0.930889323316	0.809322288791
ath-miR5014a-3p	TTGTACAAATTTAAGTGTACG	2	0	2	4	0	1	0.733308523061636	0	0.617580732469276	1.39692216140178	0	0.31618163876311	0.4502964185	0.5710346001	1.26813045061	0.813895478067
ath-miR5663-3p	TGAGAATGCAAATCCTTAGCT	1	1	1	1	2	0	0.366654261530818	0.275867243854505	0.308790366234638	0.349230540350446	0.75664428260664	0	0.3171039572	0.368624941	1.16247348111	0.826526631341
ath-miR860	TCAATAGATTGGACTATGTAT	7	3	10	10	3	8	2.56657983071573	0.827601731563516	3.08790366234638	3.49230540350446	1.13496642390996	2.52945311010488	2.1606950749	2.3855749792	1.10407757527	0.82753156486
ath-miR167d	TGAAGCTGCCAGCATGATCTGG	983	1264	1132	994	911	1182	360.421139084794	348.696196232095	349.55069457761	347.135157108343	344.651470727324	373.726697017996	352.8893432982	355.1711082846	1.00646595039	0.831385854002
ath-miR5662	AGAGGTGACCATTGGAGATG	5	0	0	0	2	2	1.83327130765409	0	0	0	0.75664428260664	0.63236327752622	0.6110904359	0.46300252	0.757666120757	0.832078759619
ath-miR5629	TTAGGGTAGTTAACGGAAGTTA	141	115	106	98	106	118	51.6982508758454	31.7247330432681	32.7317788208716	34.2245929543437	40.1021469781519	37.309433374047	38.7182542467	37.2120577688	0.96109854364	0.833502995076
ath-miR779.1	TTCTGCTATGTTGCTGCTCAT	0	1	0	0	1	0	0	0.275867243854505	0	0	0.37832214130332	0	0.091955748	0.1261073804	1.37139203522	0.837503514121
ath-miR825	TTCTCAAGAAGGTGCATGAAC	309	405	420	294	305	412	113.296166813023	111.726233761075	129.691953818548	102.673778863031	115.388253097513	130.266835170401	118.2381181309	116.109622377	0.981998227073	0.839130045915
ath-miR319c	TTGGACTGAAGGGAGCTCCTT	11	4	3	4	3	9	4.033196876839	1.10346897541802	0.926371098703914	1.39692216140178	1.13496642390996	2.84563474886799	2.021012317	1.7925077781	0.886935603025	0.85081290061
ath-miR5653	TGGGTTGAGTTGAGTTGAGTTGGC	291	215	207	275	222	192	106.696390105468	59.3114574287187	63.9196058105701	96.0383985963726	83.987515369337	60.7068746425171	76.6424844483	80.2442628694	1.04699454157	0.853612367407
ath-miR5659	CGATGAAGGTCTTTGGAACGGTA	128	67	58	73	95	88	46.9317454759447	18.4831053382519	17.909841241609	25.4938294455825	35.9406034238154	27.8239842111537	27.7748973519	29.7528056935	1.07121208466	0.854138342745
ath-miR781b, ath-miR781a	TTAGAGTTTTCTGGATACTTA	9	1	3	4	5	2	3.29988835377736	0.275867243854505	0.926371098703914	1.39692216140178	1.8916107065166	0.63236327752622	1.5007088988	1.3069653818	0.870898668519	0.854280834401
ath-miR840-3p	TTGTTTAGGTCCCTTAGTTTC	6	15	6	9	6	10	2.19992556918491	4.13800865781758	1.85274219740783	3.14307486315401	2.26993284781992	3.1618163876311	2.7302254748	2.8582746995	1.04690060432	0.875904639336
ath-miR5014b	ATTTGTACACCTAGATCTGTA	6	11	3	3	9	4	2.19992556918491	3.03453968239956	0.926371098703914	1.04769162105134	3.40489927172988	1.26472655505244	2.0536121168	1.9057724826	0.928009952322	0.886275980457
ath-miR8170-5p	ATAGCAAATCGATAAGCAATG	0	0	1	0	1	0	0	0	0.308790366234638	0	0.37832214130332	0	0.1029301221	0.1261073804	1.22517468965	0.893661384947
ath-miR8180	TGCGGTGCGGGAGAAGTGC	18	11	5	10	7	14	6.59977670755473	3.03453968239956	1.54395183117319	3.49230540350446	2.64825498912324	4.42654294268354	3.726089407	3.5223677784	0.94532561988	0.903954886386
ath-miR169a-3p	GGCAAGTTGTCCTTGGCTAC	6	2	2	1	4	4	2.19992556918491	0.551734487709011	0.617580732469276	0.349230540350446	1.51328856521328	1.26472655505244	1.1230802631	1.0424152202	0.928175175408	0.906453081969
ath-miR5638b	ACAGTGGTCATCTGGTGGGCT	1	0	3	2	1	1	0.366654261530818	0	0.926371098703914	0.698461080700892	0.37832214130332	0.31618163876311	0.4310084534	0.4643216203	1.07729121468	0.915312217859
ath-miR5658	ATGATGATGATGATGATGAAA	1	0	0	0	0	1	0.366654261530818	0	0	0	0	0.31618163876311	0.1222180872	0.1053938796	0.862342735143	0.921989870223
ath-miR5663-5p	AGCTAAGGATTTGCATTCTCA	32	29	29	19	35	30	11.7329363689862	8.00015007178066	8.9549206208045	6.63538026665847	13.2412749456162	9.4854491628933	9.5626690205	9.7873681251	1.02349753025	0.924129729758
ath-miR3933	AGAAGCAAAATGACGACTCGG	14	21	14	16	9	19	5.13315966143145	5.79321212094461	4.32306512728493	5.58768864560713	3.40489927172988	6.00745113649909	5.0831456366	5.0000130179	0.983645438348	0.931743152496
ath-miR4221	TTTTCCTCTGTTGAATTCTTGC	0	0	1	1	0	0	0	0	0.308790366234638	0.349230540350446	0	0	0.1029301221	0.1164101801	1.13096319838	0.935039272821
ath-miR5636	CGTAGTTGCAGAGCTTGACGG	1	3	3	1	0	6	0.366654261530818	0.827601731563516	0.926371098703914	0.349230540350446	0	1.89708983257866	0.7068756973	0.7487734576	1.05927175097	0.94836154199
ath-miR5024-5p	ATGACAAGGCCAAGATATAACA	19	20	10	16	18	11	6.96643096908555	5.51734487709011	3.08790366234638	5.58768864560713	6.80979854345976	3.47799802639421	5.1905598362	5.2918284052	1.01951014384	0.949156376011
ath-miR165b, ath-miR165a-3p	TCGGACCAGGCTTCATCCCCC	36421	48520	39281	43667	35898	32184	13353.9148592139	13385.0786718206	12129.5943760628	15249.8500054829	13581.0082285066	10175.9898619519	12956.1959690324	13002.2826986471	1.0035571189	0.977692319023
ath-miR403-5p	TGTTTTGTGCTTGAATCTAATT	16	8	9	6	12	13	5.86646818449309	2.20693795083604	2.77911329611174	2.09538324210268	4.53986569563984	4.11036130392043	3.6175064771	3.5818700806	0.990148905959	0.980402868744
ath-miR861-5p	CCTTGGAGAAATATGCGTCAA	22	49	51	28	43	35	8.066393753678	13.5174949488708	15.7483086779665	9.77845512981248	16.2678520760428	11.0663573567089	12.4440657935	12.3708881875	0.994119477732	0.981848981335
ath-miR844-3p	TTATAAGCCATCTTACTAGTT	2	2	4	1	4	2	0.733308523061636	0.551734487709011	1.23516146493855	0.349230540350446	1.51328856521328	0.63236327752622	0.8400681586	0.831627461	0.989952365753	0.984398660303
ath-miR5631	TGGCAGGAAAGACATAATTTT	21	22	27	19	24	20	7.69973949214718	6.06907936479912	8.33733988833523	6.63538026665847	9.07973139127967	6.3236327752622	7.3687195818	7.3462481444	0.996950428477	0.984714490604
ath-miR830-3p	TAACTATTTTGAGAAGAAGTG	3	0	0	2	1	0	1.09996278459245	0	0	0.698461080700892	0.37832214130332	0	0.3666542615	0.3589277407	0.978926957597	0.986155796608
ath-miR163.2	GGACAAAACACGGGGGATAAT	0	0	1	0	0	1	0	0	0.308790366234638	0	0	0.31618163876311	0.1029301221	0.1053938796	1.02393621468	0.987457640695
ath-miR5651	TTGTGCGGTTCAAATAGTAAC	1	8	5	3	4	5	0.366654261530818	2.20693795083604	1.54395183117319	1.04769162105134	1.51328856521328	1.58090819381555	1.3725146812	1.38062946	1.0059123439	0.989202150176
ath-miR5020b	ATGGCATGAAAGAAGGTGAGA	7	9	15	13	6	9	2.56657983071573	2.48280519469055	4.63185549351957	4.5399970245558	2.26993284781992	2.84563474886799	3.227080173	3.2185215404	0.997347871097	0.993442365874
ath-miR1888a	TAAGTTAAGATTTGTGAAGAA	66	36	43	40	58	36	24.199181261034	9.93122077876219	13.2779857480894	13.9692216140178	21.9426841955925	11.382538995472	15.8027959293	15.764814935	0.997596564907	0.994678852971
ath-miR837-3p	AAACGAACAAAAAACTGATGG	76	76	120	67	63	122	27.8657238763422	20.9659105329424	37.0548439481566	23.3984462034799	23.8342949021091	38.5741599290994	28.6288261191	28.6023003449	0.999073459244	0.997085446511
ath-miR4227	TCACTGGTACCAATCATTCCA	0	0	0	0	0	0	0	0	0	0	0	0	0	0	Inf	nan
ath-miR869.1	ATTGGTTCAATTCTGGTGTTG	0	0	0	0	0	0	0	0	0	0	0	0	0	0	Inf	nan
ath-miR776	TCTAAGTCTTCTATTGATGTT	0	0	0	0	0	0	0	0	0	0	0	0	0	0	Inf	nan
ath-miR401	CGAAACTGGTGTCGACCGACA	0	0	0	0	0	0	0	0	0	0	0	0	0	0	Inf	nan
ath-miR404	ATTAACGCTGGCGGTTGCGGCAGC	0	0	0	0	0	0	0	0	0	0	0	0	0	0	Inf	nan
ath-miR5015	TTGGTGTTATGTGTAGTCTTC	0	0	0	0	0	0	0	0	0	0	0	0	0	0	Inf	nan
ath-miR5013	TTTGTGACATCTAGGTGCTTT	0	0	0	0	0	0	0	0	0	0	0	0	0	0	Inf	nan
ath-miR5019	TGTTGGGAAAGAAAAACTCTT	0	0	0	0	0	0	0	0	0	0	0	0	0	0	Inf	nan
ath-miR5018	TTAAAGCTCCACCATGAGTCCAAT	0	0	0	0	0	0	0	0	0	0	0	0	0	0	Inf	nan
ath-miR169g-3p	TCCGGCAAGTTGACCTTGGCT	0	0	0	0	0	0	0	0	0	0	0	0	0	0	Inf	nan
ath-miR836	TCCTGTGTTTCCTTTGATGCGTGG	0	0	0	0	0	0	0	0	0	0	0	0	0	0	Inf	nan
ath-miR774b-5p	TGAGATGAAGATATGGGTGAT	0	0	0	0	0	0	0	0	0	0	0	0	0	0	Inf	nan
ath-miR831-5p	AGAAGCGTACAAGGAGATGAGG	0	0	0	0	0	0	0	0	0	0	0	0	0	0	Inf	nan
ath-miR407	TTTAAATCATATACTTTTGGT	0	0	0	0	0	0	0	0	0	0	0	0	0	0	Inf	nan
ath-miR868-3p	CTTCTTAAGTGCTGATAATGC	0	0	0	0	0	0	0	0	0	0	0	0	0	0	Inf	nan
ath-miR4239	TTTGTTATTTTCGCATGCTCC	0	0	0	0	0	0	0	0	0	0	0	0	0	0	Inf	nan
ath-miR832-5p	TGCTGGGATCGGGAATCGAAA	0	0	0	0	0	0	0	0	0	0	0	0	0	0	Inf	nan
ath-miR5630b, ath-miR5630a	GCTAAGAGCGGTTCTGATGGA	0	0	0	0	0	0	0	0	0	0	0	0	0	0	Inf	nan
ath-miR4243	TTGAAATTGTAGATTTCGTAC	0	0	0	0	0	0	0	0	0	0	0	0	0	0	Inf	nan
ath-miR4240	TGACTAGACCCGTAACATTAC	0	0	0	0	0	0	0	0	0	0	0	0	0	0	Inf	nan
ath-miR4245	ACAAAGTTTTATACTGACAAT	0	0	0	0	0	0	0	0	0	0	0	0	0	0	Inf	nan
ath-miR2939	TAACGCACAACACTAAGCCAT	0	0	0	0	0	0	0	0	0	0	0	0	0	0	Inf	nan
ath-miR2938	GATCTTTTGAGAGGGTTCCAG	0	0	0	0	0	0	0	0	0	0	0	0	0	0	Inf	nan
ath-miR2937	ATAAGAGCTGTTGAAGGAGTC	0	0	0	0	0	0	0	0	0	0	0	0	0	0	Inf	nan
ath-miR8182	TTGTGTTGCGTTTCTGTTGATT	0	0	0	0	0	0	0	0	0	0	0	0	0	0	Inf	nan
ath-miR8184	TTTGGTCTGATTACGAATGTA	0	0	0	0	0	0	0	0	0	0	0	0	0	0	Inf	nan
ath-miR419	TTATGAATGCTGAGGATGTTG	0	0	0	0	0	0	0	0	0	0	0	0	0	0	Inf	nan
ath-miR418	TAATGTGATGATGAACTGACC	0	0	0	0	0	0	0	0	0	0	0	0	0	0	Inf	nan
ath-miR417	GAAGGTAGTGAATTTGTTCGA	0	0	0	0	0	0	0	0	0	0	0	0	0	0	Inf	nan
ath-miR416	GGTTCGTACGTACACTGTTCA	0	0	0	0	0	0	0	0	0	0	0	0	0	0	Inf	nan
ath-miR414	TCATCTTCATCATCATCGTCA	0	0	0	0	0	0	0	0	0	0	0	0	0	0	Inf	nan
ath-miR413	ATAGTTTCTCTTGTTCTGCAC	0	0	0	0	0	0	0	0	0	0	0	0	0	0	Inf	nan
ath-miR773b-3p	TTTGATTCCAGCTTTTGTCTC	0	0	0	0	0	0	0	0	0	0	0	0	0	0	Inf	nan
ath-miR2112-5p	CGCAAATGCGGATATCAATGT	0	0	0	0	0	0	0	0	0	0	0	0	0	0	Inf	nan
ath-miR8178	TAACAGAGTAATTGTACAGTG	0	0	0	0	0	0	0	0	0	0	0	0	0	0	Inf	nan
ath-miR426	TTTTGGAAATTTGTCCTTACG	0	0	0	0	0	0	0	0	0	0	0	0	0	0	Inf	nan
ath-miR420	TAAACTAATCACGGAAATGCA	0	0	0	0	0	0	0	0	0	0	0	0	0	0	Inf	nan
ath-miR832-3p	TTGATTCCCAATCCAAGCAAG	0	0	0	0	0	0	0	0	0	0	0	0	0	0	Inf	nan
ath-miR5016	TTCTTGTGGATTCCTTGGAAA	0	0	0	0	0	0	0	0	0	0	0	0	0	0	Inf	nan
ath-miR826a	TAGTCCGGTTTTGGATACGTG	0	0	0	0	0	0	0	0	0	0	0	0	0	0	Inf	nan
ath-miR2934-5p	TCTTTCTGCAAACGCCTTGGA	0	0	0	0	0	0	0	0	0	0	0	0	0	0	Inf	nan
ath-miR5017-5p	ATTTGTTACTAATTTGGAATG	0	0	0	0	0	0	0	0	0	0	0	0	0	0	Inf	nan
ath-miR774b-3p	CATCCATATTTTCATCTCGAA	0	0	0	0	0	0	0	0	0	0	0	0	0	0	Inf	nan
ath-miR778	TGGCTTGGTTTATGTACACCG	0	0	0	0	0	0	0	0	0	0	0	0	0	0	Inf	nan
ath-miR447c-3p	TTGGGGACGACATCTTTTGTTG	0	0	0	0	0	0	0	0	0	0	0	0	0	0	Inf	nan
ath-miR870-5p	AAGAACATCAAATTAGAATGT	0	0	0	0	0	0	0	0	0	0	0	0	0	0	Inf	nan
ath-miR157d	TGACAGAAGATAGAGAGCAC	0	0	0	0	0	0	0	0	0	0	0	0	0	0	Inf	nan
ath-miR5025	ACTGTATATATGTAAGTGACA	0	0	0	0	0	0	0	0	0	0	0	0	0	0	Inf	nan
ath-miR5029	AATGAGAGAGAACACTGCAAA	0	0	0	0	0	0	0	0	0	0	0	0	0	0	Inf	nan
ath-miR5017-3p	TTATACCAAATTAATAGCAAA	0	0	0	0	0	0	0	0	0	0	0	0	0	0	Inf	nan
ath-miR5022	GTCATGGGGTATGATCGAATG	0	0	0	0	0	0	0	0	0	0	0	0	0	0	Inf	nan
ath-miR856	TAATCCTACCAATAACTTCAGC	0	0	0	0	0	0	0	0	0	0	0	0	0	0	Inf	nan
ath-miR868-5p	TCATGTCGTAATAGTAGTCAC	0	0	0	0	0	0	0	0	0	0	0	0	0	0	Inf	nan
ath-miR773b-5p	GGCAATAACTTGAGCAAACA	0	0	0	0	0	0	0	0	0	0	0	0	0	0	Inf	nan
ath-miR399d	TGCCAAAGGAGATTTGCCCCG	0	0	0	0	0	0	0	0	0	0	0	0	0	0	Inf	nan
ath-miR399e	TGCCAAAGGAGATTTGCCTCG	0	0	0	0	0	0	0	0	0	0	0	0	0	0	Inf	nan

## Sheet: TableS3C
TableS3C: Small RNA NGS results for 0.5h heat stress application in Arabidopsis
name	sequence	control_1(reads)	control_2(reads)	control_3(reads)	condition_1(reads)	condition_2(reads)	condition_3(reads)	control_1(norm)	control_2(norm)	control_3(norm)	condition_1(norm)	condition_2(norm)	condition_3(norm)	norm_average_control	norm_average_condition	fc	anova
ath-miR156h	TGACAGAAGAAAGAGAGCAC	1547	1135	1471	5270	4967	5949	331.417453381433	230.64792762329	329.23472287098	1113.1063948068	998.656930079941	1210.10926377392	297.1000346252	1107.2908628869	3.72699674803	0.000310624302229
ath-miR3434-5p	ACTTGGCTGATTCTATTATT	5	6	6	1	0	0	1.07116177563488	1.21928419888964	1.34290165684968	0.211215634688197	0	0	1.2111158771	0.0704052116	0.0581325147587	0.000414813878246
ath-miR403-3p	TTAGATTCACGCACAAACTCG	912	1035	920	761	797	755	195.379907875803	210.326524308463	205.911587383618	160.735097997718	160.243521899278	153.57749103199	203.8726731893	158.1853703097	0.775902762421	0.000795098309031
ath-miR319a.2	AATGAATGATGCGGTAGACAA	232	284	251	118	151	167	49.7019063894586	57.7127854141096	56.1780526448784	24.9234448932073	30.3598140612183	33.9701205329037	54.5309148161	29.7511264958	0.545582750558	0.00232747329981
ath-miR156f-3p	GCTCACTCTCTATCCGTCACC	15	11	20	77	65	95	3.21348532690465	2.235354364631	4.47633885616561	16.2636038709912	13.0687941323125	19.3243200636279	3.3083928492	16.2189060223	4.90235191574	0.00254212414956
ath-miR165a-5p	GGAATGTTGTCTGGATCGAGG	791	817	913	496	550	546	169.457792905438	166.025865082139	204.34486878396	104.762954805346	110.58210419649	111.063986892009	179.9428422572	108.8030152979	0.6046531995	0.00458274420373
ath-miR166e-5p	GGAATGTTGTCTGGCACGAGG	636	858	605	376	311	269	136.251777860757	174.357640441218	135.40925039901	79.4170786427621	62.5291534638336	54.7183378643779	148.672889567	65.554856657	0.440933493981	0.00490262022421
ath-miR171a-5p, ath-miR170-5p	TATTGGCCTGGTTCACTCAGA	7	5	6	1	3	1	1.49962648588884	1.01607016574137	1.34290165684968	0.211215634688197	0.603175113799038	0.203413895406609	1.2861994362	0.3392682146	0.263775745076	0.0081809493224
ath-miR472-5p	ATGGTCGAAGTAGGCAAAATC	2430	1692	2158	919	765	948	520.584622958553	343.838144086878	482.996962580269	194.107168278453	153.809654018755	192.836372845465	449.1399098752	180.2510650476	0.401324979331	0.00829690513108
ath-miR171b-5p	AGATATTAGTGCGGTTCAATC	448	354	475	213	219	170	95.9760950968855	71.9377677344887	106.313047833933	44.988930188586	44.0317833073298	34.5803622191236	91.4089702218	41.2003585717	0.450725552117	0.00939369102282
ath-miR396a-5p	TTCCACAGCTTTCTTGAACTG	446	540	449	215	267	376	95.5476303866316	109.735577900067	100.493807320918	45.4113614579624	53.6825851281144	76.483624672885	101.9256718692	58.5258570863	0.574201337239	0.0130149145859
ath-miR173-3p	TGATTCTCTGTGTAAGCGAAA	114	106	124	81	82	67	24.4224884844753	21.5406875137169	27.7533009082268	17.108466409744	16.4867864438404	13.6287309922428	24.5721589688	15.7413279486	0.640616397142	0.0134303464044
ath-miR173-5p	TTCGCTTGCAGAGAGAAATCAC	6938	8035	7792	5906	6707	5849	1486.34407987096	1632.82475634637	1743.98161836212	1247.43953846849	1348.49849608338	1189.76787423326	1621.0501515265	1261.9019695951	0.778447211153	0.0149984655088
ath-miR1886.1	TGAGAGAAGTGAGATGAAATC	12	7	8	2	3	4	2.57078826152372	1.42249823203791	1.79053554246624	0.422431269376394	0.603175113799038	0.813655581626436	1.9279406787	0.6130873216	0.318001133735	0.021128562116
ath-miR472-3p	TTTTTCCTACTCCGCCCATACC	56	58	54	48	56	53	11.9970118871107	11.7864139225998	12.0861149116471	10.1383504650335	11.2592687909154	10.7809364565503	11.9565135738	10.7261852375	0.897099741601	0.0216878406869
ath-miR319b.2	AATGAATGATGCGAGAGACAA	1851	1727	1738	853	1080	1517	396.544089340034	350.950635247068	388.993846600791	180.166936389032	217.143040967654	308.578879331826	378.8295237293	235.2962855628	0.62111390698	0.0242833545753
ath-miR391-3p	ACGGTATCTCTCCTACGTAGC	118	92	101	23	77	30	25.2794179049832	18.6956910496411	22.6055112236363	4.85795959782853	15.4814945875086	6.10241686219827	22.1935400594	8.8139570158	0.397140654092	0.0256666067904
ath-miR841b-3p	CAATTTCTAGTGGGTCGTATT	133	137	153	103	102	64	28.4929032318879	27.8403225413134	34.2439922496669	21.7552103728843	20.5079538691673	13.018489306023	30.1924060076	18.4272178494	0.610326247095	0.0258889933268
ath-miR5661	AGAGGTACATCATGTAGTCTG	19	24	19	16	15	18	4.07041474741256	4.87713679555855	4.25252191335733	3.37945015501115	3.01587556899519	3.66145011731896	4.4000244854	3.3522586138	0.761872717964	0.0271071616389
ath-miR166b-5p, ath-miR166a-5p	GGACTGTTGTCTGGCTCGAGG	880	1604	952	455	575	391	188.524472511739	325.95530916983	213.073729553483	96.1031137831297	115.608563478149	79.5348331039842	242.5178370784	97.0821701218	0.40030940112	0.0289140763019
ath-miR391-5p	TTCGCAGGAGAGATAGCGCCA	5193	3114	4109	1785	2484	1598	1112.50862017439	632.808499223722	919.663817999224	377.019907918432	499.428994225604	325.055404859761	888.3269791324	400.5014356679	0.45084911871	0.0304441838159
ath-miR3440b-3p	TGGATTGGTCAAGGGAAGCGT	238	278	308	179	223	166	50.9873005202204	56.4935012152199	68.9356183849504	37.8075986091873	44.8360167923952	33.7667066374971	58.8054733735	38.8034406797	0.659861037649	0.032349123566
ath-miR825	TTCTCAAGAAGGTGCATGAAC	248	203	214	120	178	175	53.1296240714902	41.2524487290994	47.896825760972	25.3458761625837	35.7883900854096	35.5974316961566	47.4262995205	32.2438993147	0.679873817707	0.0355949912001
ath-miR5024-5p	ATGACAAGGCCAAGATATAACA	8	10	11	17	16	13	1.71385884101581	2.03214033148273	2.46198637089108	3.59066578969935	3.21693394026154	2.64438064028592	2.0693285145	3.1506601234	1.52255192992	0.036683921824
ath-miR5012	TTTTACTGCTACTTGTGTTCC	6	5	2	1	1	0	1.28539413076186	1.01607016574137	0.447633885616561	0.211215634688197	0.201058371266346	0	0.9163660607	0.1374246687	0.149966999645	0.0384439316594
ath-miR161.2	TCAATGCATTGAAAGTGACTA	702	780	870	633	576	626	150.391113299138	158.506945855653	194.720740243204	133.699496757629	115.809621849415	127.337098524537	167.8729331327	125.6154057105	0.748276707664	0.0443510577888
ath-miR447b, ath-miR447a-3p	TTGGGGACGAGATGTTTTGTTG	162	199	185	162	142	151	34.7056415305702	40.4395925965063	41.4061344195319	34.2169328194879	28.5502887198211	30.715498206398	38.8504561822	31.1609065819	0.802073119445	0.0447334776258
ath-miR5014a-5p	ACACTTAGTTTTGTACAACAT	2	7	4	0	1	0	0.428464710253953	1.42249823203791	0.895267771233122	0	0.201058371266346	0	0.9154102378	0.0670194571	0.073212483685	0.04513145897
ath-miR824-3p	CCTTCTCATCGATGGTCTAGA	138	125	140	172	163	171	29.5640650075228	25.4017541435341	31.3343719931593	36.3290891663699	32.7725145164144	34.7837761145302	28.7667303814	34.6284599324	1.20376766749	0.0451630887898
ath-miR157b-3p, ath-miR157a-3p	GCTCTCTAGCCTTCTGTCATC	40173	15110	36610	54181	93889	64952	8606.35640251603	3070.56404087041	8193.93827621115	11443.8743030412	18877.169419826	13212.1393344501	6623.6195731992	14511.0610191058	2.19080532309	0.0511112617201
ath-miR861-5p	CCTTGGAGAAATATGCGTCAA	40	77	47	21	38	16	8.56929420507906	15.647480552417	10.5193963119892	4.43552832845214	7.64021810812115	3.25462232650575	11.5787236898	5.110122921	0.441337323344	0.0598145355183
ath-miR158a-3p	TCCCAAATGTAGACAAAGCA	153456	127380	152420	120385	114400	116559	32875.2402883653	25885.403542427	34114.1784228381	25427.1941819386	23001.07767287	23709.720234699	30958.2740845435	24045.9973631692	0.776722801068	0.0601900400522
ath-miR5020c	TGGCATGGAAGAAGGTGAGAC	3	2	3	1	0	2	0.64269706538093	0.406428066296546	0.671450828424841	0.211215634688197	0	0.406827790813218	0.57352532	0.2060144752	0.359207288703	0.0636240870026
ath-miR842	TCATGGTCAGATCCGTCATCC	47	58	71	35	47	33	10.0689206909679	11.7864139225998	15.8910029393879	7.3925472140869	9.44974344951826	6.7126585484181	12.5821125177	7.8516497373	0.624032707246	0.0687507720051
ath-miR866-3p	ACAAAATCCGTCTTTGAAGA	1	0	0	2	1	3	0.214232355126977	0	0	0.422431269376394	0.201058371266346	0.610241686219827	0.071410785	0.4112437756	5.75884686886	0.0696902176866
ath-miR164c-3p	CACGTGTTCTACTACTCCAAC	2	3	2	0	0	2	0.428464710253953	0.609642099444819	0.447633885616561	0	0	0.406827790813218	0.4952468984	0.1356092636	0.273821530308	0.0710683610527
ath-miR171c-3p, ath-miR171b-3p	TTGAGCCGTGCCAATATCACG	56	77	35	29	30	35	11.9970118871107	15.647480552417	7.83359299828981	6.12525340595772	6.03175113799038	7.11948633923132	11.8260284793	6.4254969611	0.543335150287	0.0772795048854
ath-miR841a-5p	TACGAGCCACTTGAAACTGAA	85	80	99	79	38	42	18.209750185793	16.2571226518618	22.1578773380198	16.6860351403676	7.64021810812115	8.54338360707758	18.8749167252	10.9565456185	0.5804817991	0.0779228766394
ath-miR164b-3p	CATGTGCCCATCTTCACCATC	7	17	8	4	3	5	1.49962648588884	3.45463856352064	1.79053554246624	0.844862538752789	0.603175113799038	1.01706947703305	2.248266864	0.8217023765	0.365482581119	0.0831001947514
ath-miR5640	TGAGAGAAGGAATTAGATTCA	2	4	2	2	0	0	0.428464710253953	0.812856132593092	0.447633885616561	0.422431269376394	0	0	0.5629849095	0.1408104231	0.250114027435	0.0884542097303
ath-miR398c-3p, ath-miR398b-3p	TGTGTTCTCAGGTCACCCCTG	17	15	19	1	14	11	3.6419500371586	3.0482104972241	4.25252191335733	0.211215634688197	2.81481719772884	2.2375528494727	3.6475608159	1.7545285606	0.481014203506	0.0932184011606
ath-miR156c-3p	GCTCACTGCTCTATCTGTCAGA	345	412	299	313	321	285	73.9101625188069	83.7241816570885	66.9212658996758	66.1104936574057	64.5397371764971	57.9729601908836	74.8518700252	62.8743970083	0.839984318189	0.0938824255896
ath-miR5666	ATGGGACATCGAGCATTTAAT	2	3	2	4	4	8	0.428464710253953	0.609642099444819	0.447633885616561	0.844862538752789	0.804233485065384	1.62731116325287	0.4952468984	1.092135729	2.20523486877	0.0948604079609
ath-miR403-5p	TGTTTTGTGCTTGAATCTAATT	6	9	11	6	5	5	1.28539413076186	1.82892629833446	2.46198637089108	1.26729380812918	1.00529185633173	1.01706947703305	1.8587689333	1.0965517138	0.589934388377	0.0953464608955
ath-miR8180	TGCGGTGCGGGAGAAGTGC	7	6	3	7	9	11	1.49962648588884	1.21928419888964	0.671450828424841	1.47850944281738	1.80952534139711	2.2375528494727	1.1301205044	1.8418625446	1.62979305077	0.0956358569518
ath-miR396b-3p	GCTCAAGAAAGCTGTGGGAAA	527	314	558	708	1158	697	112.900451151917	63.8092064085577	124.88985408702	149.540669359244	232.825593926429	141.779485098407	100.5331705492	174.7152494614	1.73788659511	0.0987640953012
ath-miR847	TCACTCCTCTTCTTCTTGATG	5	2	4	2	1	2	1.07116177563488	0.406428066296546	0.895267771233122	0.422431269376394	0.201058371266346	0.406827790813218	0.7909525377	0.3434391438	0.434209547894	0.101537094705
ath-miR2936	CTTGAGAGAGAGAACACAGACG	1	1	2	0	0	1	0.214232355126977	0.203214033148273	0.447633885616561	0	0	0.203413895406609	0.2883600913	0.0678046318	0.235138751324	0.102751295211
ath-miR4228-3p	TCGGATGCGAAACGGTGGTGT	281	185	231	285	319	372	60.1992917906804	37.5945961324305	51.7017137887128	60.1964558861362	64.1376204339644	75.6699690912586	49.8318672373	66.6680151371	1.33785906154	0.105052070934
ath-miR8166	AGAGAGTGTAGAAAGTTTCTCA	0	1	0	2	1	1	0	0.203214033148273	0	0.422431269376394	0.201058371266346	0.203413895406609	0.067738011	0.275634512	4.06912615134	0.105850217701
ath-miR156j	TGACAGAAGAGAGAGAGCAC	2505	2298	2835	2880	3323	3586	536.652049593076	466.985848174732	634.521032861475	608.301027902008	668.116967718068	729.4422289281	546.0529768764	668.6200748494	1.22446008568	0.110025526781
ath-miR171a-3p	TGATTGAGCCGCGCCAATATC	1006	1297	873	799	1006	723	215.517749257738	263.56860099331	195.392191071629	168.76129211587	202.264721493944	147.068246378978	224.8261804409	172.6980866629	0.768140464443	0.113656604217
ath-miR5631	TGGCAGGAAAGACATAATTTT	30	34	27	17	29	27	6.4269706538093	6.90927712704129	6.04305745582357	3.59066578969935	5.83069276672404	5.49217517597845	6.4597684122	4.9711779108	0.769559772671	0.114876431457
ath-miR823	TGGGTGGTGATCATATAAGAT	625	856	575	577	590	426	133.89522195436	173.951212374922	128.694742114761	121.87142121509	118.624439047144	86.6543194432155	145.5137254813	109.0500599018	0.74941425313	0.115437046341
ath-miR5658	ATGATGATGATGATGATGAAA	1	0	1	0	0	0	0.214232355126977	0	0.22381694280828	0	0	0	0.1460164326	0	0.0	0.116306907496
ath-miR5628	GAAATAGCGAAGATATGATTA	1	0	1	0	0	0	0.214232355126977	0	0.22381694280828	0	0	0	0.1460164326	0	0.0	0.116306907496
ath-miR864-3p	TAAAGTCAATAATACCTTGAAG	1	0	1	0	0	0	0.214232355126977	0	0.22381694280828	0	0	0	0.1460164326	0	0.0	0.116306907496
ath-miR828	TCTTGCTTAAATGAGTATTCCA	0	0	0	1	1	0	0	0	0	0.211215634688197	0.201058371266346	0	0	0.1374246687	Inf	0.116357897309
ath-miR398a-3p	TGTGTTCTCAGGTCACCCCTT	1	1	0	0	0	0	0.214232355126977	0.203214033148273	0	0	0	0	0.1391487961	0	0.0	0.116393551383
ath-miR5637	AATGCGCAACTCTATATTTCC	0	1	1	0	0	0	0	0.203214033148273	0.22381694280828	0	0	0	0.1423436587	0	0.0	0.117041574199
ath-miR5021	TGAGAAGAAGAAGAAGAAAA	0	1	1	0	0	0	0	0.203214033148273	0.22381694280828	0	0	0	0.1423436587	0	0.0	0.117041574199
ath-miR5636	CGTAGTTGCAGAGCTTGACGG	0	1	1	2	1	2	0	0.203214033148273	0.22381694280828	0.422431269376394	0.201058371266346	0.406827790813218	0.1423436587	0.3434391438	2.4127463558	0.117155642292
ath-miR161.1	TGAAAGTGACTACATCGGGGT	60288	74456	58150	59920	59954	57944	12915.6402258952	15130.5040520878	13014.9552243015	12656.0408305168	12054.2535909025	11786.6147554406	13687.0331674282	12165.6363922866	0.888843933047	0.118210004103
ath-miR160c-3p	CGTACAAGGAGTCAAGCATGA	2050	470	2698	4299	4226	2472	439.176328010302	95.5105955796884	603.858111696741	908.01601352456	849.672676971578	502.839149445138	379.5150117622	753.5092799804	1.98545316161	0.129027422709
ath-miR390a-3p	CGCTATCCATCCTGAGTTTCA	26	22	34	105	143	29	5.57004123330139	4.47070872926201	7.60977605548153	22.1776416422607	28.7513470910875	5.89900296679166	5.8835086727	18.9426639	3.21962029017	0.129451791361
ath-miR843	TTTAGGTCGAGCTTCATTGGA	918	210	920	388	118	98	196.665302006565	42.6749469611374	205.911587383618	81.9516662590205	23.7248878094288	19.9345617498477	148.4172787838	41.8703719394	0.282112516026	0.132982710412
ath-miR162b-3p, ath-miR162a-3p	TCGATAAACCTCTGCATCCAG	1372	2108	1344	1240	1312	1239	293.926791234212	428.37518187656	300.809971134329	261.907387013364	263.788583101446	252.029816408789	341.0373147484	259.2419288412	0.760157078508	0.135665686704
ath-miR840-3p	TTGTTTAGGTCCCTTAGTTTC	8	7	5	5	3	6	1.71385884101581	1.42249823203791	1.1190847140414	1.05607817344099	0.603175113799038	1.22048337243965	1.4184805957	0.9599122199	0.67671861202	0.143037235132
ath-miR5657	TGGACAAGGTTAGATTTGGTG	46	27	34	28	26	23	9.85468833584092	5.48677889500337	7.60977605548153	5.91403777126952	5.227517652925	4.67851959435201	7.6504144288	5.2733583395	0.689290546098	0.143956084333
ath-miR396a-3p	GTTCAATAAAGCTGTGGGAAG	417	436	330	272	359	387	89.3348920879492	88.6013184526471	73.8595911267325	57.4506526351896	72.1799552846182	78.7211775223577	83.9319338891	69.4505951474	0.82746330186	0.146824985922
ath-miR846-3p	TTGAATTGAAGTGCTTGAATT	176	129	201	123	129	135	37.7048945023479	26.2146102761272	44.9872055044644	25.9795230666482	25.9365298933586	27.4608758798922	36.302236761	26.45897628	0.728852507194	0.147293207135
ath-miR168b-3p	CCCGTCTTGTATCAACTGAAT	4	17	18	4	6	5	0.856929420507906	3.45463856352064	4.02870497054905	0.844862538752789	1.20635022759808	1.01706947703305	2.7800909849	1.0227607478	0.367887509206	0.147817376967
ath-miR853	TCCCCTCTTTAGCTTGGAGAAG	0	2	1	0	0	0	0	0.406428066296546	0.22381694280828	0	0	0	0.2100816697	0	0.0	0.148377545478
ath-miR5026	ACTCATAAGATCGTGACACGT	5683	4363	5693	4756	4351	3364	1217.48247418661	886.622826625915	1274.18985540754	1004.54155857707	874.804973379872	684.284344147833	1126.0983854067	854.5436253683	0.75885343274	0.149554824989
ath-miR8171	ATAGGTGGGCCAGTGGTAGGA	7	10	8	4	9	3	1.49962648588884	2.03214033148273	1.79053554246624	0.844862538752789	1.80952534139711	0.610241686219827	1.7741007866	1.0882098555	0.613386716087	0.159877873924
ath-miR319c.2	TGTGAATGATGCGGGAGATAT	242	512	277	180	228	246	51.8442299407283	104.045584971916	61.9972931578937	38.0188142438755	45.8413086487269	50.0398182700258	72.6290360235	44.6333137209	0.614538153948	0.162266155799
ath-miR835-5p	TTCTTGCATATGTTCTTTATC	1	0	2	0	0	0	0.214232355126977	0	0.447633885616561	0	0	0	0.2206220802	0	0.0	0.163049734939
ath-miR5632-3p	TTGGATTTATAGTTGGATAAG	1	0	2	0	0	0	0.214232355126977	0	0.447633885616561	0	0	0	0.2206220802	0	0.0	0.163049734939
ath-miR5014a-3p	TTGTACAAATTTAAGTGTACG	1	0	2	0	0	0	0.214232355126977	0	0.447633885616561	0	0	0	0.2206220802	0	0.0	0.163049734939
ath-miR158b	CCCCAAATGTAGACAAAGCA	759	458	704	450	435	552	162.602357541375	93.0720271819091	157.567127737029	95.0470356096887	87.4603915008605	112.284470264448	137.7471708201	98.2639657917	0.713364675344	0.169058662734
ath-miR156g	CGACAGAAGAGAGTGAGCAC	1758	1647	1605	1783	1874	2179	376.620480313225	334.693512595206	359.22619320729	376.597476649056	376.783387753133	443.238878091001	356.8467287052	398.8732474977	1.11777190433	0.171996581657
ath-miR400	TATGAGAGTATTATAAGTCAC	78	36	56	40	33	39	16.7101236999042	7.31570519333783	12.5337487972637	8.44862538752789	6.63492625178942	7.93314192085776	12.1865258968	7.6722311867	0.629566724075	0.178562355343
ath-miR5663-5p	AGCTAAGGATTTGCATTCTCA	22	17	17	30	26	20	4.71311181279348	3.45463856352064	3.80488802774077	6.33646904064591	5.227517652925	4.06827790813218	3.990879468	5.2107548672	1.3056658085	0.181274356129
ath-miR167d	TGAAGCTGCCAGCATGATCTGG	1042	1530	1026	811	1138	1025	223.23011404231	310.917470716858	229.636183321296	171.295879732128	228.804426501102	208.499242791774	254.5945893602	202.8665163417	0.796821789699	0.190596734219
ath-miR3933	AGAAGCAAAATGACGACTCGG	4	2	1	0	2	0	0.856929420507906	0.406428066296546	0.22381694280828	0	0.402116742532692	0	0.4957248099	0.1340389142	0.270389763682	0.192472046714
ath-miR5647	TCAAGTTTGATGACGATTCCA	2	6	6	1	4	2	0.428464710253953	1.21928419888964	1.34290165684968	0.211215634688197	0.804233485065384	0.406827790813218	0.996883522	0.4740923035	0.47557442072	0.194057428759
ath-miR167c-5p	TAAGCTGCCAGCATGATCTTG	1011	1319	1254	974	1181	1109	216.588911033373	268.039309722572	280.666446281584	205.724028186304	237.449936465555	225.58601000593	255.0982223458	222.9199915526	0.873859447168	0.211777023451
ath-miR864-5p	TCAGGTATGATTGACTTCAAA	25	1	17	9	0	1	5.35580887817441	0.203214033148273	3.80488802774077	1.90094071219377	0	0.203413895406609	3.1213036464	0.7014515359	0.224730309949	0.214299694322
ath-miR5014b	ATTTGTACACCTAGATCTGTA	3	4	3	1	0	4	0.64269706538093	0.812856132593092	0.671450828424841	0.211215634688197	0	0.813655581626436	0.7090013421	0.3416237388	0.481837929655	0.214690847413
ath-miR822-5p	TGCGGGAAGCATTTGCACATG	1603	2924	1742	1372	1946	1346	343.414465268543	594.197832925551	389.889114372024	289.787850792206	391.259590484309	273.795103217296	442.5004708554	318.2808481646	0.719277987545	0.219285429025
ath-miR5644	GTGGGTTGCGGATAACGGTA	11	13	19	24	16	22	2.35655590639674	2.64178243092755	4.25252191335733	5.06917523251673	3.21693394026154	4.4751056989454	3.0836200836	4.2537382906	1.37946250682	0.219294511475
ath-miR838	TTTTCTTCTACTTCTTGCACA	3	3	4	6	3	8	0.64269706538093	0.609642099444819	0.895267771233122	1.26729380812918	0.603175113799038	1.62731116325287	0.7158689787	1.1659266951	1.6286872735	0.224121049315
ath-miR5028	AATTGGGTTTATGCTAGAGTT	1	0	3	6	3	2	0.214232355126977	0	0.671450828424841	1.26729380812918	0.603175113799038	0.406827790813218	0.2952277279	0.7590989042	2.57123173897	0.229125372529
ath-miR5654-5p	ATAAATCCCAACATCTTCCA	19	11	17	10	7	16	4.07041474741256	2.235354364631	3.80488802774077	2.11215634688197	1.40740859886442	3.25462232650575	3.3702190466	2.2580624241	0.670004647436	0.229913422435
ath-miR829-3p.1	AGCTCTGATACCAAATGATGGAAT	1531	1092	2024	1139	1145	1230	327.989735699401	221.909724197914	453.00549224396	240.574607909857	230.211835099966	250.199091350129	334.3016507138	240.3285114533	0.718897172479	0.233589219849
ath-miR830-5p	TCTTCTCCAAATAGTTTAGGTT	1	6	2	1	1	1	0.214232355126977	1.21928419888964	0.447633885616561	0.211215634688197	0.201058371266346	0.203413895406609	0.6270501465	0.2052293005	0.327293282117	0.237183208792
ath-miR5641	TGGAAGAAGATGATAGAATTA	28	35	38	22	34	30	5.99850594355534	7.11249116018956	8.50504382671466	4.64674396314034	6.83598462305577	6.10241686219827	7.2053469768	5.8617151495	0.813522952937	0.237966044278
ath-miR172d-3p, ath-miR172c	AGAATCTTGATGATGCTGCAG	32	26	34	26	18	31	6.85543536406325	5.2835648618551	7.60977605548153	5.49160650189313	3.61905068279423	6.30583075760488	6.5829254271	5.1388293141	0.780630036145	0.240971470091
ath-miR167c-3p	TAGGTCATGCTGGTAGTTTCACC	17	23	29	13	22	18	3.6419500371586	4.67392276241028	6.49069134144013	2.74580325094656	4.42328416785961	3.66145011731896	4.9355213803	3.6101791787	0.731468653567	0.241008672625
ath-miR1888a	TAAGTTAAGATTTGTGAAGAA	48	28	30	30	29	21	10.2831530460949	5.68999292815165	6.71450828424841	6.33646904064591	5.83069276672404	4.27169180353879	7.5625514195	5.4796178703	0.724572643059	0.243601562068
ath-miR822-3p	TGTGCAAATGCTTTCTACAGG	18	26	16	19	17	6	3.85618239228558	5.2835648618551	3.58107108493249	4.01309705907575	3.41799231152788	1.22048337243965	4.2402727797	2.883857581	0.680111335008	0.246404280452
ath-miR5999	TCTTCACTATTAGACGGACAA	22	3	15	11	2	2	4.71311181279348	0.609642099444819	3.35725414212421	2.32337198157017	0.402116742532692	0.406827790813218	2.8933360181	1.044105505	0.360865623097	0.247271262118
ath-miR860	TCAATAGATTGGACTATGTAT	6	9	8	6	3	8	1.28539413076186	1.82892629833446	1.79053554246624	1.26729380812918	0.603175113799038	1.62731116325287	1.6349519905	1.1659266951	0.713125952245	0.248250795304
ath-miR5638a	ATACCAAAACTCTCTCACTTT	1	1	0	3	4	0	0.214232355126977	0.203214033148273	0	0.633646904064591	0.804233485065384	0	0.1391487961	0.479293463	3.4444671922	0.252139612031
ath-miR164c-5p	TGGAGAAGCAGGGCACGTGCG	3884	4668	4348	4597	3395	3332	832.078467313177	948.603106736139	973.156067330403	970.958272661642	682.593170449245	677.775099494822	917.9458804599	777.1088475352	0.84657370775	0.255648563797
ath-miR159b-3p	TTTGGATTGAAGGGAGCTCTT	479	656	609	523	398	587	102.617298105822	133.308405745267	136.304518170243	110.465776941927	80.0212317640057	119.40395660368	124.0767406738	103.2969884365	0.832524999251	0.265397960337
ath-miR834	TGGTAGCAGTAGCGGTGGTAA	2	10	12	2	5	5	0.428464710253953	2.03214033148273	2.68580331369937	0.422431269376394	1.00529185633173	1.01706947703305	1.7154694518	0.8149308676	0.475048312137	0.266949024125
ath-miR170-3p	TGATTGAGCCGTGTCAATATC	19	26	21	14	25	16	4.07041474741256	5.2835648618551	4.70015579897389	2.95701888563476	5.02645928165865	3.25462232650575	4.6847118027	3.7460334979	0.799629444813	0.270556542893
ath-miR8181	TGGGGGTGGGGGGGTGACAG	18	0	16	9	1	1	3.85618239228558	0	3.58107108493249	1.90094071219377	0.201058371266346	0.203413895406609	2.4790844924	0.768470993	0.309981767606	0.278408885261
ath-miR841b-5p	TACGAGCCACTGGAAACTGAA	49	36	33	39	32	28	10.4973854012219	7.31570519333783	7.38595911267325	8.23740975283969	6.43386788052307	5.69558907138506	8.3996832357	6.7889555682	0.808239474954	0.28067239698
ath-miR835-3p	TGGAGAAGATACGCAAGAAAG	1	6	4	3	8	9	0.214232355126977	1.21928419888964	0.895267771233122	0.633646904064591	1.60846697013077	1.83072505865948	0.7762614417	1.3576129776	1.74891203488	0.285604414384
ath-miR156f-5p, ath-miR156e, ath-miR156d-5p, ath-miR156c-5p, ath-miR156b-5p, ath-miR156a-5p	TGACAGAAGAGAGTGAGCAC	1495489	1625974	1340614	1843384	1505989	1749732	320382.130536487	330420.73433423	300052.12696598	389351.521534068	302791.695485033	355919.802037597	316951.663945566	349354.339685566	1.10223223105	0.292265332768
ath-miR5643b, ath-miR5643a	AGGCTTTTAAGATCTGGTTGC	36	23	40	49	43	38	7.71236478457116	4.67392276241028	8.95267771233122	10.3495660997217	8.64550996445288	7.72972802545115	7.1129884198	8.9082680299	1.25239456388	0.293206016323
ath-miR169n, ath-miR169m, ath-miR169l, ath-miR169k, ath-miR169j, ath-miR169i, ath-miR169h	TAGCCAAGGATGACTTGCCTG	58	77	83	283	98	85	12.4254765973646	15.647480552417	18.5768062530873	59.7740246167598	19.7037203841019	17.2901811095618	15.5499211343	32.2559753701	2.07434977268	0.295421515715
ath-miR862-3p	ATATGCTGGATCTACTTGAAG	1	1	1	0	1	1	0.214232355126977	0.203214033148273	0.22381694280828	0	0.201058371266346	0.203413895406609	0.2137544437	0.1348240889	0.630742858797	0.308300319851
ath-miR858b	TTCGTTGTCTGTTCGACCTTG	4	9	5	1	7	3	0.856929420507906	1.82892629833446	1.1190847140414	0.211215634688197	1.40740859886442	0.610241686219827	1.2683134776	0.7429553066	0.585782079684	0.313456912032
ath-miR5656	ACTGAAGTAGAGATTGGGTTT	101	92	120	111	83	73	21.6374678678246	18.6956910496411	26.8580331369937	23.4449354503899	16.6878448151067	14.8492143646825	22.3970640182	18.3273315434	0.818291697899	0.314248972702
ath-miR164b-5p, ath-miR164a	TGGAGAAGCAGGGCACGTGCA	42649	40118	26958	18796	28293	40804	9136.79571381042	8152.54058184242	6033.65714422562	3970.00906959935	5688.54449823873	8300.10058817128	7774.3311466262	5986.2180520031	0.769997822205	0.314674440439
ath-miR167a-3p	GATCATGTTCGCAGTTTCACC	623	1528	581	365	904	420	133.466757244106	310.511042650561	130.037643771611	77.093706661192	181.756767624777	85.4338360707758	191.3384812221	114.7614367856	0.599782312751	0.325627444816
ath-miR824-5p	TAGACCATTTGTGAGAAGGGA	255	226	353	243	257	204	54.629250557379	45.9263714915097	79.007380811323	51.3253992292319	51.6720014154509	41.4964346629483	59.8543342867	48.1646117692	0.804697142541	0.325829634396
ath-miR158a-5p	CTTTGTCTACAATTTTGGAAA	14	3	9	6	7	2	2.99925297177767	0.609642099444819	2.01435248527452	1.26729380812918	1.40740859886442	0.406827790813218	1.8744158522	1.0271767326	0.547998317126	0.327764992396
ath-miR837-3p	AAACGAACAAAAAACTGATGG	284	126	302	152	159	220	60.8419888560613	25.6049681766824	67.5927167281007	32.104776472606	31.968281031349	44.751056989454	51.3465579203	36.2747048311	0.706468092514	0.332723153138
ath-miR5655	AAGTAGACACATAAGAAGGAG	11	7	14	10	5	9	2.35655590639674	1.42249823203791	3.13343719931593	2.11215634688197	1.00529185633173	1.83072505865948	2.3041637793	1.6493910873	0.715830663652	0.333459211654
ath-miR159a	TTTGGATTGAAGGGAGCTCTA	2202	3249	2832	2607	2182	2693	471.739645989602	660.242393698739	633.84958203305	550.63915963213	438.709366103167	547.793620329998	588.6105405738	512.3807153551	0.870491912795	0.334314692451
ath-miR5629	TTAGGGTAGTTAACGGAAGTTA	49	64	38	48	35	47	10.4973854012219	13.0056981214895	8.50504382671466	10.1383504650335	7.03704299432211	9.56045308411063	10.6693757831	8.9119488478	0.835283059569	0.337179893977
ath-miR3440b-5p	TTTTCTTGGCCCATCCACTTC	1	0	3	0	0	1	0.214232355126977	0	0.671450828424841	0	0	0.203413895406609	0.2952277279	0.0678046318	0.22966891451	0.33832298622
ath-miR773a	TTTGCTTCCAGCTTTTGTCTC	54	81	78	51	82	42	11.5685471768567	16.4603366850101	17.4577215390459	10.7719973690981	16.4867864438404	8.54338360707758	15.1622018003	11.9340558067	0.787092532066	0.340265395144
ath-miR169b-3p	GGCAAGTTGTCCTTCGGCTACA	42	55	41	112	83	29	8.99775891533302	11.176771823155	9.1764946551395	23.6561510850781	16.6878448151067	5.89900296679166	9.7836751312	15.4143329557	1.57551561647	0.340821211102
ath-miR156d-3p	GCTCACTCTCTTTTTGTCATAAC	21	7	42	31	73	29	4.49887945766651	1.42249823203791	9.40031159794778	6.54768467533411	14.6772611024433	5.89900296679166	5.1072297626	9.0413162482	1.77029753281	0.342569713144
ath-miR8167f, ath-miR8167e, ath-miR8167d, ath-miR8167c, ath-miR8167b, ath-miR8167a	AGATGTGGAGATCGTGGGGATG	205	80	198	185	52	66	43.9176328010302	16.2571226518618	44.3157546760395	39.0748924173165	10.45503530585	13.4253170968362	34.830170043	20.9850816067	0.602497248242	0.346635117062
ath-miR866-5p	TCAAGGAACGGATTTTGTTAA	33	21	25	18	19	29	7.06966771919023	4.26749469611373	5.59542357020701	3.80188142438755	3.82010905406057	5.89900296679166	5.6441953285	4.5069978151	0.798519107293	0.34674547536
ath-miR165b, ath-miR165a-3p	TCGGACCAGGCTTCATCCCCC	56731	56527	57848	54599	44051	61389	12153.6157387085	11487.0796517724	12947.3625075734	11532.1624383409	8856.82231265381	12487.3756251163	12196.0192993514	10958.786792037	0.898554399026	0.348340432424
ath-miR775	TTCGATGTCTAGCAGTGCCA	1562	228	1696	1342	105	125	334.630938708337	46.3327995578063	379.593535002844	283.451381751561	21.1111289829663	25.4267369258261	253.5190910897	109.9964158868	0.433878235418	0.349960749377
ath-miR5664	ATAGTCAATTTTATCGGTCTG	1	0	0	10	1	0	0.214232355126977	0	0	2.11215634688197	0.201058371266346	0	0.071410785	0.7710715727	10.7976907508	0.359660453926
ath-miR841a-3p	ATTTCTAGTGGGTCGTATTCA	185	78	169	164	84	41	39.6329856984907	15.8506945855653	37.8250633345994	34.6393640888643	16.8889031863731	8.33996971167097	31.1029145396	19.9560789956	0.641614436814	0.36358296219
ath-miR851-5p	TCTCGGTTCGCGATCCACAAG	2	1	0	0	1	0	0.428464710253953	0.203214033148273	0	0	0.201058371266346	0	0.2105595811	0.0670194571	0.318292127814	0.36539901012
ath-miR3932b-3p, ath-miR3932a	AACTTTGTGATGACAACGAAG	1	0	0	0	0	0	0.214232355126977	0	0	0	0	0	0.071410785	0	0.0	0.3739009663
ath-miR5649b, ath-miR5649a	ATTGAATATGTTGGTTACTAT	2	0	0	0	0	0	0.428464710253953	0	0	0	0	0	0.1428215701	0	0.0	0.3739009663
ath-miR172d-5p	GCAACATCTTCAAGATTCAGA	1	0	0	0	0	0	0.214232355126977	0	0	0	0	0	0.071410785	0	0.0	0.3739009663
ath-miR826a	TAGTCCGGTTTTGGATACGTG	0	1	0	0	0	0	0	0.203214033148273	0	0	0	0	0.067738011	0	0.0	0.3739009663
ath-miR3434-3p	TCAGAGTATCAGCCATGTGA	0	1	0	0	0	0	0	0.203214033148273	0	0	0	0	0.067738011	0	0.0	0.3739009663
ath-miR8168	AGGTGCTGAGTGTGCTAGTGC	0	0	0	1	0	0	0	0	0	0.211215634688197	0	0	0	0.0704052116	Inf	0.3739009663
ath-miR5646	GTTCGAGGCACGTTGGGAGG	0	0	0	1	0	0	0	0	0	0.211215634688197	0	0	0	0.0704052116	Inf	0.3739009663
ath-miR845b	TCGCTCTGATACCAAATTGATG	0	0	0	1	0	0	0	0	0	0.211215634688197	0	0	0	0.0704052116	Inf	0.3739009663
ath-miR8182	TTGTGTTGCGTTTCTGTTGATT	0	0	0	1	0	0	0	0	0	0.211215634688197	0	0	0	0.0704052116	Inf	0.3739009663
ath-miR394b-3p	AGGTGGGCATACTGCCAATAG	0	0	0	0	1	0	0	0	0	0	0.201058371266346	0	0	0.0670194571	Inf	0.3739009663
ath-miR2112-5p	CGCAAATGCGGATATCAATGT	0	0	0	0	1	0	0	0	0	0	0.201058371266346	0	0	0.0670194571	Inf	0.3739009663
ath-miR2933b, ath-miR2933a	GAAATCGGAGAGGAAATTCGCC	0	0	0	0	1	0	0	0	0	0	0.201058371266346	0	0	0.0670194571	Inf	0.3739009663
ath-miR159b-5p	GAGCTCCTTGAAGTTCAATGG	0	0	0	0	1	0	0	0	0	0	0.201058371266346	0	0	0.0670194571	Inf	0.3739009663
ath-miR868-5p	TCATGTCGTAATAGTAGTCAC	0	0	0	0	1	0	0	0	0	0	0.201058371266346	0	0	0.0670194571	Inf	0.3739009663
ath-miR836	TCCTGTGTTTCCTTTGATGCGTGG	0	0	0	0	1	0	0	0	0	0	0.201058371266346	0	0	0.0670194571	Inf	0.3739009663
ath-miR832-5p	TGCTGGGATCGGGAATCGAAA	0	0	0	0	1	0	0	0	0	0	0.201058371266346	0	0	0.0670194571	Inf	0.3739009663
ath-miR8184	TTTGGTCTGATTACGAATGTA	0	0	0	0	1	0	0	0	0	0	0.201058371266346	0	0	0.0670194571	Inf	0.3739009663
ath-miR163.2	GGACAAAACACGGGGGATAAT	0	0	0	0	0	1	0	0	0	0	0	0.203413895406609	0	0.0678046318	Inf	0.3739009663
ath-miR5630b, ath-miR5630a	GCTAAGAGCGGTTCTGATGGA	0	0	0	0	0	2	0	0	0	0	0	0.406827790813218	0	0.1356092636	Inf	0.3739009663
ath-miR869.1	ATTGGTTCAATTCTGGTGTTG	0	0	1	0	0	0	0	0	0.22381694280828	0	0	0	0.0746056476	0	0.0	0.3739009663
ath-miR163	TTGAAGAGGACTTGGAACTTCGAT	166	185	241	290	269	189	35.5625709510781	37.5945961324305	53.9398832167956	61.2525340595772	54.0847018706471	38.4452262318491	42.3656834334	51.2608207207	1.20996090624	0.374043357469
ath-miR160c-5p, ath-miR160b, ath-miR160a-5p	TGCCTGGCTCCCTGTATGCCA	1215	1069	618	684	721	1003	260.292311479277	217.235801435504	138.318870655517	144.471494126727	144.963085683036	204.024137092829	205.2823278568	164.4862389675	0.801268383327	0.374162035832
ath-miR861-3p	GATGGATATGTCTTCAAGGAC	2	1	1	0	2	0	0.428464710253953	0.203214033148273	0.22381694280828	0	0.402116742532692	0	0.2851652287	0.1340389142	0.470039474346	0.376668157042
ath-miR8165	AATGGAGGCAAGTGTGAAGGA	61	64	64	76	33	46	13.0681736627456	13.0056981214895	14.3242843397299	16.052388236303	6.63492625178942	9.35703918870402	13.4660520413	10.6814512256	0.793213273856	0.380972158504
ath-miR5645c	AACCTATTTAACGACATGACT	1	0	0	1	2	0	0.214232355126977	0	0	0.211215634688197	0.402116742532692	0	0.071410785	0.2044441257	2.86293065816	0.384407640369
ath-miR1886.2	TGAGATGAAATCTTTGATTGG	29	28	27	24	33	20	6.21273829868232	5.68999292815165	6.04305745582357	5.06917523251673	6.63492625178942	4.06827790813218	5.9819295609	5.2574597975	0.878890288489	0.395901395081
ath-miR447c-5p	CCCCTTACAATGTCGAGTAAA	4	6	10	5	7	2	0.856929420507906	1.21928419888964	2.2381694280828	1.05607817344099	1.40740859886442	0.406827790813218	1.4381276825	0.956771521	0.665289690646	0.396006196412
ath-miR172e-3p	GGAATCTTGATGATGCTGCAT	45	54	60	21	54	57	9.64045598071395	10.9735577900067	13.4290165684968	4.43552832845214	10.8571520483827	11.5945920381767	11.3476767797	8.9624241383	0.789802557148	0.399128039317
ath-miR8179	TGACTGCATTAACTTGATCGT	5	6	2	3	4	3	1.07116177563488	1.21928419888964	0.447633885616561	0.633646904064591	0.804233485065384	0.610241686219827	0.9126932867	0.6827073584	0.748014002457	0.399632367298
ath-miR5996	TGACATCCAGATAGAAGCTTTG	870	493	829	758	618	433	186.38214896047	100.184518342099	185.544245588064	160.101451093653	124.254073442602	88.0782167110618	157.3703042969	124.1445804158	0.78886916417	0.400527711143
ath-miR406	TAGAATGCTATTGTAATCCAG	0	0	1	2	0	1	0	0	0.22381694280828	0.422431269376394	0	0.203413895406609	0.0746056476	0.2086150549	2.79623676774	0.401690214421
ath-miR168b-5p, ath-miR168a-5p	TCGCTTGGTGCAGGTCGGGAA	136656	197903	141446	112509	182930	128610	29276.1367222321	40216.6668021427	31658.01129246	23763.6598431344	36779.6078557527	26161.061088244	33716.9382722783	28901.4429290437	0.857178747834	0.406749753458
ath-miR162b-5p, ath-miR162a-5p	TGGAGGCAGCGGTTCATCGATC	550	1262	563	523	757	528	117.827795319837	256.456109833121	126.008938801062	110.465776941927	152.201187048624	107.40253677469	166.764281318	123.3565002551	0.739705764809	0.409571191593
ath-miR5653	TGGGTTGAGTTGAGTTGAGTTGGC	134	173	171	158	139	157	28.7071355870149	35.1560277346512	38.272697220216	33.3720702807352	27.9471136060221	31.9359815788376	34.0452868473	31.0850551552	0.913050176214	0.413994210515
ath-miR5651	TTGTGCGGTTCAAATAGTAAC	10	3	8	10	0	1	2.14232355126977	0.609642099444819	1.79053554246624	2.11215634688197	0	0.203413895406609	1.5141670644	0.7718567474	0.509756661301	0.414935882995
ath-miR8175	GATCCCCGGCAACGGCGCCA	702	1169	484	384	935	428	150.391113299138	237.557204750331	108.327400319208	81.1068037202677	187.989577134034	87.0611472340287	165.4252394562	118.7191760294	0.717660596531	0.415625626676
ath-miR5638b	ACAGTGGTCATCTGGTGGGCT	3	10	6	4	2	7	0.64269706538093	2.03214033148273	1.34290165684968	0.844862538752789	0.402116742532692	1.42389726784626	1.3392463512	0.890292183	0.664771034995	0.418630799361
ath-miR393a-3p	ATCATGCTATCTCTTTGGATT	30	59	29	33	38	24	6.4269706538093	11.9896279557481	6.49069134144013	6.97011594471051	7.64021810812115	4.88193348975862	8.3024299837	6.4974225142	0.782592870636	0.422507918328
ath-miR167b, ath-miR167a-5p	TGAAGCTGCCAGCATGATCTA	617928	972916	619034	639548	721240	656103	132380.170738902	197710.184274485	138550.297374381	135082.536733567	145011.339692139	133460.467017962	156213.550795923	137851.447814556	0.882455120649	0.433983919478
ath-miR169a-3p	GGCAAGTTGTCCTTGGCTAC	0	2	5	2	1	0	0	0.406428066296546	1.1190847140414	0.422431269376394	0.201058371266346	0	0.5085042601	0.2078298802	0.408708238077	0.437613092866
ath-miR8174	ATGTGTATAGGGAAGCTAATC	2	1	2	1	2	1	0.428464710253953	0.203214033148273	0.447633885616561	0.211215634688197	0.402116742532692	0.203413895406609	0.3597708763	0.2722487575	0.75672817183	0.438737979292
ath-miR398a-5p	AAGGAGTGGCATGTGAACACA	39	58	43	37	53	38	8.35506184995209	11.7864139225998	9.62412854075606	7.81497848346329	10.6560936771163	7.72972802545115	9.9218681044	8.733600062	0.880237468398	0.440349868343
ath-miR857	TTTTGTATGTTGAAGGTGTAT	58	120	46	65	46	61	12.4254765973646	24.3856839777928	10.2955793691809	13.7290162547328	9.24868507825192	12.4082476198032	15.7022466481	11.7953163176	0.751186539222	0.441894719861
ath-miR395e, ath-miR395d, ath-miR395a	CTGAAGTGTTTGGGGGAACTC	31	54	34	69	66	26	6.64120300893627	10.9735577900067	7.60977605548153	14.5738787934856	13.2698525035788	5.28876128057184	8.4081789515	11.0441641925	1.31350251418	0.454444966775
ath-miR869.2	TCTGGTGTTGAGATAGTTGAC	912	833	982	726	843	1021	195.379907875803	169.277289612511	219.788237837731	153.342550783631	169.49220697753	207.685587210148	194.8151451087	176.8401149904	0.907732891566	0.454658618631
ath-miR5024-3p	CCGTATCTTGGCCTTGTCATT	6	9	4	7	5	3	1.28539413076186	1.82892629833446	0.895267771233122	1.47850944281738	1.00529185633173	0.610241686219827	1.3365294001	1.0313476618	0.771661036205	0.454890400647
ath-miR848	TGACATGGGACTGCCTAAGCTA	131	104	106	112	98	116	28.0644385216339	21.1342594474204	23.7245959376777	23.6561510850781	19.7037203841019	23.5960118671667	24.3077646356	22.3186277788	0.918168663938	0.455144379401
ath-miR829-3p.2	CAAATTAAAGCTTCAAGGTAG	1	3	1	2	1	0	0.214232355126977	0.609642099444819	0.22381694280828	0.422431269376394	0.201058371266346	0	0.3492304658	0.2078298802	0.595108103538	0.472475606898
ath-miR5998b, ath-miR5998a	ACAGTTTGTGTTTTGTTTTGT	7	1	2	12	8	0	1.49962648588884	0.203214033148273	0.447633885616561	2.53458761625837	1.60846697013077	0	0.7168248016	1.3810181955	1.92657702749	0.473604396927
ath-miR5648-3p	ATCTGAAGAAAATAGCGGCAT	203	158	183	321	172	196	43.4891680907762	32.1078172374271	40.9585005339153	67.8002187349113	34.5820398578115	39.8691234996954	38.8518286207	47.4171273641	1.22046063332	0.474684682165
ath-miR156b-3p	TGCTCACCTCTCTTTCTGTCAGT	813	1187	904	986	1390	995	174.170904718232	241.215057347	202.330516298685	208.258615802562	279.471136060221	202.396825929576	205.905492788	230.0421925975	1.11722222405	0.486083249525
ath-miR5665	TTGGTGGACAAGATCTGGGAT	0	1	4	0	0	2	0	0.203214033148273	0.895267771233122	0	0	0.406827790813218	0.3661606015	0.1356092636	0.370354601354	0.48912871905
ath-miR2111b-3p	ATCCTCGGGATACAGTTTACC	20	77	21	16	34	28	4.28464710253953	15.647480552417	4.70015579897389	3.37945015501115	6.83598462305577	5.69558907138506	8.2107611513	5.3036746165	0.645941894883	0.492931268953
ath-miR5650	TTGTTTTGGATCTTAGATACA	2	2	4	4	2	5	0.428464710253953	0.406428066296546	0.895267771233122	0.844862538752789	0.402116742532692	1.01706947703305	0.5767201826	0.7546829194	1.30857726532	0.504234053715
ath-miR5023	ATTGGTAGTGGATAAGGGGGC	190	310	228	130	229	284	40.7041474741255	62.9963502759647	51.0302629602879	27.4580325094656	46.0423670199932	57.769546295477	51.5769202368	43.7566486083	0.848376529801	0.513674783238
ath-miR8170-3p	TTGCTTAAAGATTTTCTATGT	0	0	1	4	0	0	0	0	0.22381694280828	0.844862538752789	0	0	0.0746056476	0.2816208463	3.7747925976	0.516584299603
ath-miR826b	TGGTTTTGGACACGTGAAAAT	0	2	0	0	2	2	0	0.406428066296546	0	0	0.402116742532692	0.406827790813218	0.1354760221	0.2696481778	1.99037566663	0.521393906095
ath-miR397a	TCATTGAGTGCAGCGTTGATG	37	85	49	30	59	55	7.92659713969813	17.2731928176032	10.9670301976057	6.33646904064591	11.8624439047144	11.1877642473635	12.0556067183	9.7955590642	0.812531404938	0.525884053177
ath-miR5632-5p	TTGATTCTCTTATCCAACTGT	1	0	0	1	0	1	0.214232355126977	0	0	0.211215634688197	0	0.203413895406609	0.071410785	0.1382098434	1.93541974647	0.538383312435
ath-miR3932b-5p	TTTGACGTGCTCGATCTGCTC	1	0	0	1	1	0	0.214232355126977	0	0	0.211215634688197	0.201058371266346	0	0.071410785	0.1374246687	1.92442456276	0.541946251874
ath-miR166g, ath-miR166f, ath-miR166e-3p, ath-miR166d, ath-miR166c, ath-miR166b-3p, ath-miR166a-3p	TCGGACCAGGCTTCATTCCCC	338539	504561	308424	344848	370902	371488	72526.0072723315	102533.875779326	69030.5167687011	72837.2891909554	74572.9520194303	75565.8211768104	81363.4666067862	74325.3541290654	0.913497878455	0.545294134363
ath-miR845a	CGGCTCTGATACCAATTGATG	9	26	9	11	16	6	1.92809119614279	5.2835648618551	2.01435248527452	2.32337198157017	3.21693394026154	1.22048337243965	3.0753361811	2.2535964314	0.73279677365	0.545676438028
ath-miR777	TACGCATTGAGTTTCGTTGCTT	17	5	28	18	7	12	3.6419500371586	1.01607016574137	6.26687439863185	3.80188142438755	1.40740859886442	2.44096674487931	3.6416315338	2.5500855894	0.70025909149	0.548304027896
ath-miR399f	TGCCAAAGGAGATTTGCCCGG	219	1427	367	342	803	103	46.9168857728079	289.986425302586	82.1408180106389	72.2357470633634	161.449872126876	20.9516312268807	139.681376362	84.8790834724	0.607662135662	0.559635149289
ath-miR408-5p	ACAGGGAACAAGCAGAGCATG	56504	75711	28777	39874	44602	55779	12104.9849940947	15385.5376636889	6440.78016319389	8422.01221755717	8967.60547522157	11346.2236718853	11310.4342736592	9578.6137882214	0.846882936275	0.564719267864
ath-miR156i	TGACAGAAGAGAGAGAGCAG	0	0	2	2	0	2	0	0	0.447633885616561	0.422431269376394	0	0.406827790813218	0.1492112952	0.2764196867	1.85253861867	0.565678395832
ath-miR846-5p	CATTCAAGGACTTCTATTCAG	9	9	15	9	5	14	1.92809119614279	1.82892629833446	3.35725414212421	1.90094071219377	1.00529185633173	2.84779453569253	2.3714238789	1.9180090347	0.808800590972	0.566018628755
ath-miR399c-5p	GGGCATCTTTCTATTGGCAGG	49	305	61	59	168	23	10.4973854012219	61.9802801102233	13.6528335113051	12.4617224466036	33.7778063727461	4.67851959435201	28.7101663409	16.9726828046	0.59117326605	0.566128770744
ath-miR8177	GTGTGATGATGTGTCATTTATA	0	0	1	1	1	0	0	0	0.22381694280828	0.211215634688197	0.201058371266346	0	0.0746056476	0.1374246687	1.84201428606	0.569371855932
ath-miR827	TTAGATGACCATCAACAAACT	287	1317	347	261	773	299	61.4846859214423	267.632881656276	77.6644791544733	55.1272806536195	155.418120988886	60.8207547265761	135.5940155774	90.4553854564	0.667104555251	0.573554285108
ath-miR851-3p	TGGGTGGCAAACAAAGACGAC	7	576	9	5	196	32	1.49962648588884	117.051283093405	2.01435248527452	1.05607817344099	39.4074407682038	6.50924465301149	40.1884206882	15.6575878649	0.389604458119	0.575187107531
ath-miR169a-5p	CAGCCAAGGATGACTTGCCGA	165	123	177	253	130	181	35.3483385959511	24.9953260772376	39.6155988770656	53.4375555761139	26.137588264625	36.8179150685962	33.3197545168	38.7976863031	1.16440492632	0.577702977882
ath-miR394b-5p, ath-miR394a	TTGGCATTCTGTCCACCTCC	50	52	11	43	16	115	10.7116177563488	10.5671297237102	2.46198637089108	9.08227229159248	3.21693394026154	23.3925979717601	7.9135779503	11.8972680679	1.50339936532	0.577726840488
ath-miR5635c, ath-miR5635b, ath-miR5635d, ath-miR5635a	TGTTAAGGAGTGTTAACGGTG	7	14	11	9	15	14	1.49962648588884	2.84499646407582	2.46198637089108	1.90094071219377	3.01587556899519	2.84779453569253	2.2688697736	2.5882036056	1.14074577383	0.579123475507
ath-miR771	TGAGCCTCTGTGGTAGCCCTCA	1	29	4	3	11	4	0.214232355126977	5.89320696129992	0.895267771233122	0.633646904064591	2.21164208392981	0.813655581626436	2.3342356959	1.2196481899	0.522504300676	0.581003226808
ath-miR319b, ath-miR319a	TTGGACTGAAGGGAGCTCCCT	28	28	33	16	26	39	5.99850594355534	5.68999292815165	7.38595911267325	3.37945015501115	5.227517652925	7.93314192085776	6.3581526615	5.5133699096	0.867133930738	0.584283022181
ath-miR5995b, ath-miR5595a	ACATATGATCTGCATCTTTGC	1	1	1	0	2	0	0.214232355126977	0.203214033148273	0.22381694280828	0	0.402116742532692	0	0.2137544437	0.1340389142	0.627069603232	0.584395251682
ath-miR844-3p	TTATAAGCCATCTTACTAGTT	2	0	2	1	1	1	0.428464710253953	0	0.447633885616561	0.211215634688197	0.201058371266346	0.203413895406609	0.2920328653	0.2052293005	0.702760972773	0.584524672763
ath-miR5662	AGAGGTGACCATTGGAGATG	1	2	1	0	1	2	0.214232355126977	0.406428066296546	0.22381694280828	0	0.201058371266346	0.406827790813218	0.2814924547	0.2026287207	0.719837129972	0.585249353432
ath-miR171c-5p	AGATATTGGTGCGGTTCAATC	104	58	145	124	195	82	22.2801649332056	11.7864139225998	32.4534567072007	26.1907387013364	39.2063823969375	16.6799394233419	22.1733451877	27.3590201739	1.2338697631	0.589152482158
ath-miR5654-3p	TGGAAGATGCTTTGGGATTTATT	194	171	174	200	118	191	41.5610768946335	34.7495996683547	38.9441480486408	42.2431269376394	23.7248878094288	38.8520540226623	38.4182748705	34.9400229232	0.909463609206	0.594856243686
ath-miR831-5p	AGAAGCGTACAAGGAGATGAGG	2	13	1	3	17	6	0.428464710253953	2.64178243092755	0.22381694280828	0.633646904064591	3.41799231152788	1.22048337243965	1.0980213613	1.757374196	1.60049181003	0.596419165243
ath-miR390b-5p, ath-miR390a-5p	AAGCTCAGGAGGGATAGCGCC	15615	41901	16866	27457	42266	23154	3345.23822530774	8514.87120294579	3774.89655740446	5799.34768163383	8497.93311994338	4709.84533424463	5211.668661886	6335.7087119406	1.21567757334	0.604576268172
ath-miR854e, ath-miR854d, ath-miR854c, ath-miR854b, ath-miR854a	GATGAGGATAGGGAGGAGGAG	1	1	2	4	1	1	0.214232355126977	0.203214033148273	0.447633885616561	0.844862538752789	0.201058371266346	0.203413895406609	0.2883600913	0.4164449351	1.44418367057	0.605102821121
ath-miR408-3p	ATGCACTGCCTCTTCCCTGGC	1246	2166	722	1024	1532	965	266.933514488213	440.161595799159	161.595832707578	216.284809920714	308.021424780042	196.294409067378	289.563647665	240.2002145894	0.829524757428	0.605525964491
ath-miR850	TAAGATCCGGACTACAACAAAG	59	99	75	76	83	62	12.6397089524916	20.118189281679	16.786270710621	16.052388236303	16.6878448151067	12.6116615152098	16.5147229816	15.1172981889	0.91538309215	0.606890062305
ath-miR156a-3p	GCTCACTGCTCTTTCTGTCAGA	175	205	128	181	196	180	37.4906621472209	41.658876795396	28.6485686794599	38.2300298785637	39.4074407682038	36.6145011731896	35.9327025407	38.0839906067	1.0598699211	0.612354497381
ath-miR396b-5p	TTCCACAGCTTTCTTGAACTT	440	878	512	565	562	556	94.2622362558697	178.421921104184	114.59427471784	119.336833598831	112.994804651686	113.098125846075	129.0928106926	115.1432546989	0.891941650981	0.612628208939
ath-miR781b, ath-miR781a	TTAGAGTTTTCTGGATACTTA	5	0	6	2	1	5	1.07116177563488	0	1.34290165684968	0.422431269376394	0.201058371266346	1.01706947703305	0.8046878108	0.5468530392	0.679584096914	0.617420030912
ath-miR839-5p	TACCAACCTTTCATCGTTCCC	18	18	22	21	22	11	3.85618239228558	3.65785259666892	4.92397274178217	4.43552832845214	4.42328416785961	2.2375528494727	4.1460025769	3.6987884486	0.892133658867	0.618481721124
ath-miR2111a-3p	GTCCTCGGGATGCGGATTACC	10	42	7	15	78	7	2.14232355126977	8.53498939222747	1.56671859965796	3.16823452032296	15.682552958775	1.42389726784626	4.0813438477	6.758228249	1.65588308684	0.621783718646
ath-miR780.2	TTCTTCGTGAATATCTGGCAT	5	4	4	3	6	3	1.07116177563488	0.812856132593092	0.895267771233122	0.633646904064591	1.20635022759808	0.610241686219827	0.9264285598	0.8167462726	0.881607398606	0.627905508492
ath-miR2111b-5p, ath-miR2111a-5p	TAATCTGCATCCTGAGGTTTA	37	168	44	30	115	33	7.92659713969813	34.1399575689099	9.84794548356434	6.33646904064591	23.1217126956298	6.7126585484181	17.3048333974	12.0569467616	0.696738678999	0.630404914357
ath-miR837-5p	ATCAGTTTCTTGTTCGTTTCA	20	11	33	21	15	20	4.28464710253953	2.235354364631	7.38595911267325	4.43552832845214	3.01587556899519	4.06827790813218	4.6353201933	3.8398939352	0.828398853816	0.636225114303
ath-miR8172	ATGGATCATCTAGATGGAGAT	7	7	11	10	6	7	1.49962648588884	1.42249823203791	2.46198637089108	2.11215634688197	1.20635022759808	1.42389726784626	1.7947036963	1.5808012808	0.880814634783	0.646220770567
ath-miR779.2	TGATTGGAAATTTCGTTGACT	2	5	3	5	2	1	0.428464710253953	1.01607016574137	0.671450828424841	1.05607817344099	0.402116742532692	0.203413895406609	0.7053285681	0.5538696038	0.785264667915	0.649562952673
ath-miR402	TTCGAGGCCTATTAAACCTCTG	1	2	0	1	2	1	0.214232355126977	0.406428066296546	0	0.211215634688197	0.402116742532692	0.203413895406609	0.2068868071	0.2722487575	1.31593097364	0.651626895377
ath-miR5634	AGGGACTTTGTGAATTTAGGG	11	4	10	15	3	15	2.35655590639674	0.812856132593092	2.2381694280828	3.16823452032296	0.603175113799038	3.05120843109914	1.8025271557	2.2742060217	1.26167642718	0.652946092973
ath-miR852	AAGATAAGCGCCTTAGTTCTG	149	202	147	174	196	169	31.9206209139195	41.0492346959512	32.9010905928172	36.7515204357463	39.4074407682038	34.3769483237169	35.2903154009	36.8453031759	1.04406273385	0.65611185367
ath-miR858a	TTTCGTTGTCTGTTCGACCTT	4	4	5	2	6	4	0.856929420507906	0.812856132593092	1.1190847140414	0.422431269376394	1.20635022759808	0.813655581626436	0.9296234224	0.8141456929	0.875780098998	0.662781655271
ath-miR840-5p	ACACTGAAGGACCTAAACTAAC	2	3	10	5	4	3	0.428464710253953	0.609642099444819	2.2381694280828	1.05607817344099	0.804233485065384	0.610241686219827	1.0920920793	0.8235177816	0.754073577869	0.67242659975
ath-miR778	TGGCTTGGTTTATGTACACCG	0	2	0	0	1	0	0	0.406428066296546	0	0	0.201058371266346	0	0.1354760221	0.0670194571	0.494696080245	0.674089972771
ath-miR5027	ACCGGTTGGAACTTGCCTTAA	0	1	0	0	0	2	0	0.203214033148273	0	0	0	0.406827790813218	0.067738011	0.1356092636	2.00196701376	0.677518778516
ath-miR5660	CAGGTGGTTAGTGCAATGGAA	1	0	0	2	0	0	0.214232355126977	0	0	0.422431269376394	0	0	0.071410785	0.1408104231	1.97183693051	0.682957913761
ath-miR5639-5p	TAGTCCACTGTGGTCTAAGGC	7	3	2	7	5	3	1.49962648588884	0.609642099444819	0.447633885616561	1.47850944281738	1.00529185633173	0.610241686219827	0.8523008237	1.0313476618	1.21007469795	0.686450605539
ath-miR398c-5p, ath-miR398b-5p	AGGGTTGATATGAGAACACAC	198	293	206	232	263	260	42.4180063151414	59.541711712444	46.1062902185058	49.0020272476617	52.878351643049	52.8876128057184	49.355336082	51.5893305655	1.04526348437	0.698316026594
ath-miR395f, ath-miR395c, ath-miR395b	CTGAAGTGTTTGGGGGGACTC	56	205	87	117	140	31	11.9970118871107	41.658876795396	19.4720740243204	24.7122292585191	28.1481719772884	6.30583075760488	24.3759875689	19.7220773311	0.809078084543	0.698937664724
ath-miR5645e, ath-miR5645f, ath-miR5645d, ath-miR5645b, ath-miR5645a	ATTTGAGTCATGTCGTTAAG	0	0	1	2	0	0	0	0	0.22381694280828	0.422431269376394	0	0	0.0746056476	0.1408104231	1.88739629813	0.699125835285
ath-miR8169	ATAGACAGAGTCACTCACAGA	2	3	2	1	1	4	0.428464710253953	0.609642099444819	0.447633885616561	0.211215634688197	0.201058371266346	0.813655581626436	0.4952468984	0.4086431959	0.8251302476	0.701883512337
ath-miR5652	TTGAATGTGAATGAATCGGGC	46	43	45	35	38	58	9.85468833584092	8.73820342537574	10.0717624263726	7.3925472140869	7.64021810812115	11.7980059335833	9.5548847292	8.9435904186	0.936022848216	0.702171617693
ath-miR1886.3.3	AATTAAAGATTTCATCTTACT	2	0	1	2	0	0	0.428464710253953	0	0.22381694280828	0.422431269376394	0	0	0.2174272177	0.1408104231	0.647620958358	0.703667719658
ath-miR5020a	TGGAAGAAGGTGAGACTTGCA	41	32	15	16	17	44	8.78352656020604	6.50284906074474	3.35725414212421	3.37945015501115	3.41799231152788	8.9502113978908	6.2145432544	5.2492179548	0.844666734129	0.711329690504
ath-miR833a-5p	TGTTTGTTGTACTCGGTCTAGT	73	13	60	91	6	15	15.6389619242693	2.64178243092755	13.4290165684968	19.2206227566259	1.20635022759808	3.05120843109914	10.5699203079	7.8260604718	0.740408654354	0.714687475353
ath-miR169c, ath-miR169b-5p	CAGCCAAGGATGACTTGCCGG	39	43	42	90	36	26	8.35506184995209	8.73820342537574	9.40031159794778	19.0094071219377	7.23810136558846	5.28876128057184	8.8311922911	10.5120899227	1.19033643207	0.715584082787
ath-miR844-5p	TGGTAAGATTGCTTATAAGCT	1	3	7	4	1	4	0.214232355126977	0.609642099444819	1.56671859965796	0.844862538752789	0.201058371266346	0.813655581626436	0.7968643514	0.6198588305	0.777872456474	0.71585413661
ath-miR5633	TATGATCATCAGAAAACAGTG	7	15	4	10	9	3	1.49962648588884	3.0482104972241	0.895267771233122	2.11215634688197	1.80952534139711	0.610241686219827	1.8143682514	1.5106411248	0.832598963102	0.719615671673
ath-miR831-3p	TGATCTCTTCGTACTCTTCTTG	0	5	1	3	1	0	0	1.01607016574137	0.22381694280828	0.633646904064591	0.201058371266346	0	0.4132957028	0.2782350918	0.673210705834	0.726935421786
ath-miR8173	ATGTGCTGATTCGAGGTGGGA	10	8	12	9	15	10	2.14232355126977	1.62571226518618	2.68580331369937	1.90094071219377	3.01587556899519	2.03413895406609	2.1512797101	2.3169850784	1.07702641712	0.740165702944
ath-miR5020b	ATGGCATGAAAGAAGGTGAGA	9	13	10	1	8	19	1.92809119614279	2.64178243092755	2.2381694280828	0.211215634688197	1.60846697013077	3.86486401272557	2.2693476851	1.8948488725	0.834975127408	0.747196307686
ath-miR862-5p	TCCAATAGGTCGAGCATGTGC	5	8	10	9	6	7	1.07116177563488	1.62571226518618	2.2381694280828	1.90094071219377	1.20635022759808	1.42389726784626	1.6450144896	1.5103960692	0.918165814799	0.750119182605
ath-miR397b	TCATTGAGTGCATCGTTGATG	29	98	30	37	47	54	6.21273829868232	19.9149752485308	6.71450828424841	7.81497848346329	9.44974344951826	10.9843503519569	10.9474072772	9.4163574283	0.860144981352	0.754876296212
ath-miR393b-5p, ath-miR393a-5p	TCCAAAGGGATCGCATTGATCC	19	18	10	9	23	12	4.07041474741256	3.65785259666892	2.2381694280828	1.90094071219377	4.62434253912596	2.44096674487931	3.3221455907	2.9887499987	0.899644496938	0.755699463135
ath-miR5642b, ath-miR5642a	TCTCGCGCTTGTACGGCTTT	32	56	44	51	34	43	6.85543536406325	11.3799858563033	9.84794548356434	10.7719973690981	6.83598462305577	8.74679750248419	9.3611222346	8.7849264982	0.938448006344	0.758258841773
ath-miR5659	CGATGAAGGTCTTTGGAACGGTA	39	35	76	74	35	27	8.35506184995209	7.11249116018956	17.0100876534293	15.6299569669266	7.03704299432211	5.49217517597845	10.8258802212	9.3863917124	0.867032658833	0.761564601435
ath-miR172e-5p, ath-miR172b-5p	GCAGCACCATTAAGATTCAC	596	378	601	336	1126	451	127.682483655678	76.8149045300472	134.513982627777	70.9684532552342	226.391726045906	91.7396668283807	113.0037902712	129.6999487098	1.14774865868	0.764249920158
ath-miR390b-3p	CGCTATCCATCCTGAGTTCC	8	0	2	7	0	0	1.71385884101581	0	0.447633885616561	1.47850944281738	0	0	0.7204975755	0.4928364809	0.684022400156	0.76501481498
ath-miR399c-3p, ath-miR399b	TGCCAAAGGAGAGTTGCCCTG	304	1224	341	533	833	215	65.1266359586009	248.733976573486	76.3215774976236	112.577933288809	167.481623264866	43.733987512421	130.0607300099	107.9311813554	0.829852187875	0.765699067732
ath-miR8176	GGCCGGTGGTCGCGAGAGGGA	1	2	1	2	3	0	0.214232355126977	0.406428066296546	0.22381694280828	0.422431269376394	0.603175113799038	0	0.2814924547	0.3418687944	1.21448652954	0.765779950516
ath-miR833b	TGTTTGTTGACATCGGTCTAG	8	35	8	10	30	22	1.71385884101581	7.11249116018956	1.79053554246624	2.11215634688197	6.03175113799038	4.4751056989454	3.5389618479	4.2063377279	1.18857956335	0.768575447949
ath-miR5997	TGAAACCAAGTAGCTAAATAG	59	100	63	48	113	90	12.6397089524916	20.3214033148273	14.1004673969217	10.1383504650335	22.7195959530971	18.3072505865948	15.6871932214	17.0550656682	1.08719676156	0.770099123225
ath-miR160a-3p	GCGTATGAGGAGCCATGCATA	3361	917	3629	2068	3178	2234	720.034945581768	186.347268396966	812.23168545125	436.793932535192	638.963503884448	454.426642338365	572.87129981	510.061359586	0.890359422361	0.7751421956
ath-miR829-5p	ACTTTGAAGCTTTGATTTGAA	3	4	3	3	5	3	0.64269706538093	0.812856132593092	0.671450828424841	0.633646904064591	1.00529185633173	0.610241686219827	0.7090013421	0.7497268155	1.05744061539	0.783115362347
ath-miR8183	TTTAGTTGACGGAATTGTGGC	19	1872	22	26	1190	1334	4.07041474741256	380.416670053567	4.92397274178217	5.49160650189313	239.259461806952	271.354136472417	129.8036858476	172.0350682604	1.32534809884	0.793242944142
ath-miR157c-3p	GCTCTCTATACTTCTGTCACC	99	14	100	89	74	89	21.2090031575707	2.84499646407582	22.381694280828	18.7981914872495	14.8783194737096	18.1038366911882	15.4785646342	17.260115884	1.11509796237	0.795766834781
ath-miR172b-3p, ath-miR172a	AGAATCTTGATGATGCTGCAT	11759	16058	13145	12878	16812	11383	2519.15826393812	3263.21094429497	2942.07371321485	2720.0349435146	3380.19333772981	2315.46037141343	2908.1476404827	2805.229550886	0.964610431684	0.79877084581
ath-miR159c	TTTGGATTGAAGGGAGCTCCT	3	4	2	5	3	0	0.64269706538093	0.812856132593092	0.447633885616561	1.05607817344099	0.603175113799038	0	0.6343956945	0.5530844291	0.871828787451	0.813972186108
ath-miR399d	TGCCAAAGGAGATTTGCCCCG	19	171	53	49	146	14	4.07041474741256	34.7495996683547	11.8622979688389	10.3495660997217	29.3545222048865	2.84779453569253	16.8941041282	14.1839609468	0.839580532899	0.834070538442
ath-miR779.1	TTCTGCTATGTTGCTGCTCAT	1	2	0	0	0	4	0.214232355126977	0.406428066296546	0	0	0	0.813655581626436	0.2068868071	0.2712185272	1.31095129265	0.838330308803
ath-miR5648-5p	TTTGGAAATATTTGGCTTGACT	19	6	7	26	7	5	4.07041474741256	1.21928419888964	1.56671859965796	5.49160650189313	1.40740859886442	1.01706947703305	2.2854725153	2.6386948593	1.15455112308	0.844599838078
ath-miR319c	TTGGACTGAAGGGAGCTCCTT	1	6	8	6	2	6	0.214232355126977	1.21928419888964	1.79053554246624	1.26729380812918	0.402116742532692	1.22048337243965	1.0746840322	0.9632979744	0.896354598689	0.846550365512
ath-miR168a-3p	CCCGCCTTGCATCAACTGAAT	2678	3195	2594	2426	4705	2128	573.714247030043	649.268835908733	580.581149644679	512.409129753566	945.979636808158	432.864769425264	601.1880775278	630.417845329	1.04862000577	0.864976436762
ath-miR863-3p	TTGAGAGCAACAAGACATAAT	88	127	112	93	156	100	18.8524472511739	25.8081822098307	25.0674975945274	19.6430540260023	31.36510591755	20.3413895406609	23.2427090185	23.7831831614	1.02325349177	0.907964362821
ath-miR447a.2-3p	TATGGAAGAAATTGTAGTATT	13	14	20	28	7	11	2.7850206166507	2.84499646407582	4.47633885616561	5.91403777126952	1.40740859886442	2.2375528494727	3.3687853123	3.1863330732	0.94584034832	0.908537207751
ath-miR8121	AAAGTATAATGGTTTAGTGGTTTG	8	1	4	3	6	4	1.71385884101581	0.203214033148273	0.895267771233122	0.633646904064591	1.20635022759808	0.813655581626436	0.9374468818	0.8845509044	0.943574427067	0.91549026449
ath-miR833a-3p	TAGACCGATGTCAACAAACAAG	1	1	7	1	3	5	0.214232355126977	0.203214033148273	1.56671859965796	0.211215634688197	0.603175113799038	1.01706947703305	0.6613883293	0.6104867418	0.923038273817	0.925148468005
ath-miR157c-5p, ath-miR157b-5p, ath-miR157a-5p	TTGACAGAAGATAGAGAGCAC	1565007	1089554	1588316	1335931	1669239	1511354	335275.135400204	221412.662672834	355492.031333477	282169.514064638	335614.474594264	307430.40447836	304059.943135505	308404.797712421	1.01428946718	0.926912059208
ath-miR393b-3p	ATCATGCGATCTCTTTGGATT	134	88	130	128	127	109	28.7071355870149	17.882834917048	29.0962025650765	27.0356012400892	25.5344131508259	22.1721145993204	25.2287243564	24.9140429967	0.98752686203	0.940268079369
ath-miR4228-5p	ATAGCCTTGAACGCCGTCGTT	0	0	1	0	1	0	0	0	0.22381694280828	0	0.201058371266346	0	0.0746056476	0.0670194571	0.898316136324	0.943334287436
ath-miR870-3p	TAATTTGGTGTTTCTTCGATC	0	0	1	0	1	0	0	0	0.22381694280828	0	0.201058371266346	0	0.0746056476	0.0670194571	0.898316136324	0.943334287436
ath-miR780.1	TCTAGCAGCTGTTGAGCAGGT	0	1	3	1	0	3	0	0.203214033148273	0.671450828424841	0.211215634688197	0	0.610241686219827	0.2915549539	0.273819107	0.939168082508	0.950311192165
ath-miR169f-3p	GCAAGTTGACCTTGGCTCTGC	17	2	24	28	8	11	3.6419500371586	0.406428066296546	5.37160662739873	5.91403777126952	1.60846697013077	2.2375528494727	3.1399949103	3.2533525303	1.03610121138	0.957089692805
ath-miR169g-5p, ath-miR169f-5p, ath-miR169e, ath-miR169d	TGAGCCAAGGATGACTTGCCG	245	166	356	463	177	177	52.4869270061093	33.7335295026133	79.6788316397478	97.7928388606353	35.5873317141432	36.0042594869698	55.2997627162	56.4614766872	1.02100757605	0.964592991126
ath-miR2112-3p	CTTTATATCCGCATTTGCGCA	0	0	1	1	0	0	0	0	0.22381694280828	0.211215634688197	0	0	0.0746056476	0.0704052116	0.943698149736	0.969300144795
ath-miR830-3p	TAACTATTTTGAGAAGAAGTG	0	1	0	1	0	0	0	0.203214033148273	0	0.211215634688197	0	0	0.067738011	0.0704052116	1.03937524236	0.979528296275
ath-miR1888b	TTAGGCTAAGATTTGTGAAGA	8	6	6	5	11	5	1.71385884101581	1.21928419888964	1.34290165684968	1.05607817344099	2.21164208392981	1.01706947703305	1.4253482323	1.4282632448	1.00204512303	0.994783281294
ath-miR399a	TGCCAAAGGAGATTTGCCCTG	13	54	8	31	37	8	2.7850206166507	10.9735577900067	1.79053554246624	6.54768467533411	7.4391597368548	1.62731116325287	5.183037983	5.2047185251	1.00418297959	0.995252477649
ath-miR849	TAACTAAACATTGGTGTAGTA	0	2	1	3	0	0	0	0.406428066296546	0.22381694280828	0.633646904064591	0	0	0.2100816697	0.2112156347	1.00539773414	0.996481469429
ath-miR5663-3p	TGAGAATGCAAATCCTTAGCT	0	1	0	0	0	1	0	0.203214033148273	0	0	0	0.203413895406609	0.067738011	0.0678046318	1.00098350688	0.99947867356
ath-miR415	AACAGAGCAGAAACAGAACAT	0	0	0	0	0	0	0	0	0	0	0	0	0	0	Inf	nan
ath-miR870-5p	AAGAACATCAAATTAGAATGT	0	0	0	0	0	0	0	0	0	0	0	0	0	0	Inf	nan
ath-miR5029	AATGAGAGAGAACACTGCAAA	0	0	0	0	0	0	0	0	0	0	0	0	0	0	Inf	nan
ath-miR782	ACAAACACCTTGGATGTTCTT	0	0	0	0	0	0	0	0	0	0	0	0	0	0	Inf	nan
ath-miR4245	ACAAAGTTTTATACTGACAAT	0	0	0	0	0	0	0	0	0	0	0	0	0	0	Inf	nan
ath-miR5025	ACTGTATATATGTAAGTGACA	0	0	0	0	0	0	0	0	0	0	0	0	0	0	Inf	nan
ath-miR855	AGCAAAAGCTAAGGAAAAGGAA	0	0	0	0	0	0	0	0	0	0	0	0	0	0	Inf	nan
ath-miR2937	ATAAGAGCTGTTGAAGGAGTC	0	0	0	0	0	0	0	0	0	0	0	0	0	0	Inf	nan
ath-miR8170-5p	ATAGCAAATCGATAAGCAATG	0	0	0	0	0	0	0	0	0	0	0	0	0	0	Inf	nan
ath-miR413	ATAGTTTCTCTTGTTCTGCAC	0	0	0	0	0	0	0	0	0	0	0	0	0	0	Inf	nan
ath-miR865-5p	ATGAATTTGGATCTAATTGAG	0	0	0	0	0	0	0	0	0	0	0	0	0	0	Inf	nan
ath-miR405d, ath-miR405b, ath-miR405a	ATGAGTTGGGTCTAACCCATAACT	0	0	0	0	0	0	0	0	0	0	0	0	0	0	Inf	nan
ath-miR404	ATTAACGCTGGCGGTTGCGGCAGC	0	0	0	0	0	0	0	0	0	0	0	0	0	0	Inf	nan
ath-miR5017-5p	ATTTGTTACTAATTTGGAATG	0	0	0	0	0	0	0	0	0	0	0	0	0	0	Inf	nan
ath-miR2934-3p	CATCCAAGGTGTTTGTAGAAA	0	0	0	0	0	0	0	0	0	0	0	0	0	0	Inf	nan
ath-miR774b-3p	CATCCATATTTTCATCTCGAA	0	0	0	0	0	0	0	0	0	0	0	0	0	0	Inf	nan
ath-miR401	CGAAACTGGTGTCGACCGACA	0	0	0	0	0	0	0	0	0	0	0	0	0	0	Inf	nan
ath-miR868-3p	CTTCTTAAGTGCTGATAATGC	0	0	0	0	0	0	0	0	0	0	0	0	0	0	Inf	nan
ath-miR417	GAAGGTAGTGAATTTGTTCGA	0	0	0	0	0	0	0	0	0	0	0	0	0	0	Inf	nan
ath-miR2938	GATCTTTTGAGAGGGTTCCAG	0	0	0	0	0	0	0	0	0	0	0	0	0	0	Inf	nan
ath-miR773b-5p	GGCAATAACTTGAGCAAACA	0	0	0	0	0	0	0	0	0	0	0	0	0	0	Inf	nan
ath-miR416	GGTTCGTACGTACACTGTTCA	0	0	0	0	0	0	0	0	0	0	0	0	0	0	Inf	nan
ath-miR5022	GTCATGGGGTATGATCGAATG	0	0	0	0	0	0	0	0	0	0	0	0	0	0	Inf	nan
ath-miR420	TAAACTAATCACGGAAATGCA	0	0	0	0	0	0	0	0	0	0	0	0	0	0	Inf	nan
ath-miR8178	TAACAGAGTAATTGTACAGTG	0	0	0	0	0	0	0	0	0	0	0	0	0	0	Inf	nan
ath-miR2939	TAACGCACAACACTAAGCCAT	0	0	0	0	0	0	0	0	0	0	0	0	0	0	Inf	nan
ath-miR856	TAATCCTACCAATAACTTCAGC	0	0	0	0	0	0	0	0	0	0	0	0	0	0	Inf	nan
ath-miR418	TAATGTGATGATGAACTGACC	0	0	0	0	0	0	0	0	0	0	0	0	0	0	Inf	nan
ath-miR1887	TACTAAGTAGAGTCTAAGAGA	0	0	0	0	0	0	0	0	0	0	0	0	0	0	Inf	nan
ath-miR4227	TCACTGGTACCAATCATTCCA	0	0	0	0	0	0	0	0	0	0	0	0	0	0	Inf	nan
ath-miR414	TCATCTTCATCATCATCGTCA	0	0	0	0	0	0	0	0	0	0	0	0	0	0	Inf	nan
ath-miR169g-3p	TCCGGCAAGTTGACCTTGGCT	0	0	0	0	0	0	0	0	0	0	0	0	0	0	Inf	nan
ath-miR776	TCTAAGTCTTCTATTGATGTT	0	0	0	0	0	0	0	0	0	0	0	0	0	0	Inf	nan
ath-miR859	TCTCTCTGTTGTGAAGTCAAA	0	0	0	0	0	0	0	0	0	0	0	0	0	0	Inf	nan
ath-miR2934-5p	TCTTTCTGCAAACGCCTTGGA	0	0	0	0	0	0	0	0	0	0	0	0	0	0	Inf	nan
ath-miR157d	TGACAGAAGATAGAGAGCAC	0	0	0	0	0	0	0	0	0	0	0	0	0	0	Inf	nan
ath-miR4240	TGACTAGACCCGTAACATTAC	0	0	0	0	0	0	0	0	0	0	0	0	0	0	Inf	nan
ath-miR774b-5p	TGAGATGAAGATATGGGTGAT	0	0	0	0	0	0	0	0	0	0	0	0	0	0	Inf	nan
ath-miR399e	TGCCAAAGGAGATTTGCCTCG	0	0	0	0	0	0	0	0	0	0	0	0	0	0	Inf	nan
ath-miR5019	TGTTGGGAAAGAAAAACTCTT	0	0	0	0	0	0	0	0	0	0	0	0	0	0	Inf	nan
ath-miR5018	TTAAAGCTCCACCATGAGTCCAAT	0	0	0	0	0	0	0	0	0	0	0	0	0	0	Inf	nan
ath-miR5017-3p	TTATACCAAATTAATAGCAAA	0	0	0	0	0	0	0	0	0	0	0	0	0	0	Inf	nan
ath-miR419	TTATGAATGCTGAGGATGTTG	0	0	0	0	0	0	0	0	0	0	0	0	0	0	Inf	nan
ath-miR863-5p	TTATGTCTTGTTGATCTCAAT	0	0	0	0	0	0	0	0	0	0	0	0	0	0	Inf	nan
ath-miR5016	TTCTTGTGGATTCCTTGGAAA	0	0	0	0	0	0	0	0	0	0	0	0	0	0	Inf	nan
ath-miR4243	TTGAAATTGTAGATTTCGTAC	0	0	0	0	0	0	0	0	0	0	0	0	0	0	Inf	nan
ath-miR867	TTGAACATGGTTTATTAGGAA	0	0	0	0	0	0	0	0	0	0	0	0	0	0	Inf	nan
ath-miR832-3p	TTGATTCCCAATCCAAGCAAG	0	0	0	0	0	0	0	0	0	0	0	0	0	0	Inf	nan
ath-miR447c-3p	TTGGGGACGACATCTTTTGTTG	0	0	0	0	0	0	0	0	0	0	0	0	0	0	Inf	nan
ath-miR5015	TTGGTGTTATGTGTAGTCTTC	0	0	0	0	0	0	0	0	0	0	0	0	0	0	Inf	nan
ath-miR774a	TTGGTTACCCATATGGCCATC	0	0	0	0	0	0	0	0	0	0	0	0	0	0	Inf	nan
ath-miR407	TTTAAATCATATACTTTTGGT	0	0	0	0	0	0	0	0	0	0	0	0	0	0	Inf	nan
ath-miR5639-3p	TTTAGCCTCAGACCACGGTGGACT	0	0	0	0	0	0	0	0	0	0	0	0	0	0	Inf	nan
ath-miR773b-3p	TTTGATTCCAGCTTTTGTCTC	0	0	0	0	0	0	0	0	0	0	0	0	0	0	Inf	nan
ath-miR5013	TTTGTGACATCTAGGTGCTTT	0	0	0	0	0	0	0	0	0	0	0	0	0	0	Inf	nan
ath-miR4239	TTTGTTATTTTCGCATGCTCC	0	0	0	0	0	0	0	0	0	0	0	0	0	0	Inf	nan
ath-miR4221	TTTTCCTCTGTTGAATTCTTGC	0	0	0	0	0	0	0	0	0	0	0	0	0	0	Inf	nan
ath-miR426	TTTTGGAAATTTGTCCTTACG	0	0	0	0	0	0	0	0	0	0	0	0	0	0	Inf	nan
ath-miR865-3p	TTTTTCCTCAAATTTATCCAA	0	0	0	0	0	0	0	0	0	0	0	0	0	0	Inf	nan

## Sheet: TableS3D
TableS3D: Small RNA NGS results for 6h heat stress application in Arabidopsis
name	sequence	control_1(reads)	control_2(reads)	control_3(reads)	condition_1(reads)	condition_2(reads)	condition_3(reads)	control_1(norm)	control_2(norm)	control_3(norm)	condition_1(norm)	condition_2(norm)	condition_3(norm)	norm_average_control	norm_average_condition	fc	anova
ath-miR862-3p	ATATGCTGGATCTACTTGAAG	1	1	1	0	0	0	0.214232355126977	0.203214033148273	0.22381694280828	0	0	0	0.2137544437	0	0.0	3.58923e-06
ath-miR3434-5p	ACTTGGCTGATTCTATTATT	5	6	6	0	0	0	1.07116177563488	1.21928419888964	1.34290165684968	0	0	0	1.2111158771	0	0.0	0.000103259163067
ath-miR165a-5p	GGAATGTTGTCTGGATCGAGG	791	817	913	105	62	87	169.457792905438	166.025865082139	204.34486878396	26.014477924114	12.3096765175846	18.9513168986932	179.9428422572	19.0918237801	0.106099378784	0.000235380495244
ath-miR319b.2	AATGAATGATGCGAGAGACAA	1851	1727	1738	936	955	929	396.544089340034	350.950635247068	388.993846600791	231.900488923531	189.60872700473	202.365211481448	378.8295237293	207.9581424699	0.5489491432	0.000823574486094
ath-miR166e-5p	GGAATGTTGTCTGGCACGAGG	636	858	605	119	26	85	136.251777860757	174.357640441218	135.40925039901	29.4830749806626	5.16212241059998	18.515654441252	148.672889567	17.7202839442	0.119189745997	0.000864822780635
ath-miR164c-3p	CACGTGTTCTACTACTCCAAC	2	3	2	0	0	0	0.428464710253953	0.609642099444819	0.447633885616561	0	0	0	0.4952468984	0	0.0	0.000996456839215
ath-miR173-3p	TGATTCTCTGTGTAAGCGAAA	114	106	124	28	40	53	24.4224884844753	21.5406875137169	27.7533009082268	6.93719411309708	7.94172678553843	11.5450551221924	24.5721589688	8.8079920069	0.358454135759	0.00227980993081
ath-miR171b-5p	AGATATTAGTGCGGTTCAATC	448	354	475	102	91	103	95.9760950968855	71.9377677344887	106.313047833933	25.2712071262822	18.0674284370999	22.436616558223	91.4089702218	21.9250840405	0.239857029209	0.00260550283152
ath-miR168a-3p	CCCGCCTTGCATCAACTGAAT	2678	3195	2594	1267	559	771	573.714247030043	649.268835908733	580.581149644679	313.908033617643	110.9856318279	167.947877343592	601.1880775278	197.6138475964	0.328705533232	0.00343623667472
ath-miR156g	CGACAGAAGAGAGTGAGCAC	1758	1647	1605	1143	1430	1295	376.620480313225	334.693512595206	359.22619320729	283.186173973927	283.916732582999	282.091441193192	356.8467287052	283.0647825834	0.793239113079	0.00374104333722
ath-miR166b-5p, ath-miR166a-5p	GGACTGTTGTCTGGCTCGAGG	880	1604	952	129	44	94	188.524472511739	325.95530916983	213.073729553483	31.9606443067687	8.73589946409228	20.4761354997375	242.5178370784	20.3908930902	0.0840799725738	0.00658577657574
ath-miR861-5p	CCTTGGAGAAATATGCGTCAA	40	77	47	3	13	3	8.56929420507906	15.647480552417	10.5193963119892	0.743270797831829	2.58106120529999	0.653493686161836	11.5787236898	1.3259418964	0.114515375954	0.00962185304118
ath-miR472-5p	ATGGTCGAAGTAGGCAAAATC	2430	1692	2158	784	585	1091	520.584622958553	343.838144086878	482.996962580269	194.241435166718	116.1477542385	237.653870534188	449.1399098752	182.6810199798	0.406735219835	0.0144413567312
ath-miR391-3p	ACGGTATCTCTCCTACGTAGC	118	92	101	45	48	70	25.2794179049832	18.6956910496411	22.6055112236363	11.1490619674774	9.53007214264612	15.2481860104428	22.1935400594	11.9757733735	0.539606270178	0.0162329020396
ath-miR861-3p	GATGGATATGTCTTCAAGGAC	2	1	1	0	0	0	0.428464710253953	0.203214033148273	0.22381694280828	0	0	0	0.2851652287	0	0.0	0.0165892718127
ath-miR394b-5p, ath-miR394a	TTGGCATTCTGTCCACCTCC	50	52	11	72	88	83	10.7116177563488	10.5671297237102	2.46198637089108	17.8384991479639	17.4717989281846	18.0799919838108	7.9135779503	17.7967633533	2.24888962554	0.0224014259152
ath-miR822-3p	TGTGCAAATGCTTTCTACAGG	18	26	16	7	8	13	3.85618239228558	5.2835648618551	3.58107108493249	1.73429852827427	1.58834535710769	2.83180597336795	4.2402727797	2.0514832862	0.483809271899	0.0291461618855
ath-miR172e-3p	GGAATCTTGATGATGCTGCAT	45	54	60	24	38	37	9.64045598071395	10.9735577900067	13.4290165684968	5.94616638265464	7.54464044626151	8.05975546266264	11.3476767797	7.1835207639	0.633038894512	0.0312081672921
ath-miR396a-3p	GTTCAATAAAGCTGTGGGAAG	417	436	330	271	184	150	89.3348920879492	88.6013184526471	73.8595911267325	67.1421287374753	36.5319432134768	32.6746843080918	83.9319338891	45.4495854197	0.541505280693	0.0327867096781
ath-miR842	TCATGGTCAGATCCGTCATCC	47	58	71	24	38	35	10.0689206909679	11.7864139225998	15.8910029393879	5.94616638265464	7.54464044626151	7.62409300522141	12.5821125177	7.0382999447	0.559389366038	0.0376490680246
ath-miR167a-3p	GATCATGTTCGCAGTTTCACC	623	1528	581	69	50	34	133.466757244106	310.511042650561	130.037643771611	17.0952283501321	9.92715848192304	7.4062617765008	191.3384812221	11.4762162029	0.0599786103119	0.0393744798311
ath-miR398c-5p, ath-miR398b-5p	AGGGTTGATATGAGAACACAC	198	293	206	139	14	74	42.4180063151414	59.541711712444	46.1062902185058	34.4382136328748	2.77960437493845	16.1195109253253	49.355336082	17.7791096444	0.360226695952	0.0402091871369
ath-miR5020b	ATGGCATGAAAGAAGGTGAGA	9	13	10	4	8	1	1.92809119614279	2.64178243092755	2.2381694280828	0.991027730442439	1.58834535710769	0.217831228720612	2.2693476851	0.9324014388	0.410867600818	0.0403800784075
ath-miR3440b-3p	TGGATTGGTCAAGGGAAGCGT	238	278	308	186	206	175	50.9873005202204	56.4935012152199	68.9356183849504	46.0827894655734	40.8998929455229	38.1204650261071	58.8054733735	41.7010491457	0.7091355065	0.0419823284905
ath-miR824-3p	CCTTCTCATCGATGGTCTAGA	138	125	140	310	211	388	29.5640650075228	25.4017541435341	31.3343719931593	76.804649109289	41.8926087937152	84.5185167435974	28.7667303814	67.7385915489	2.35475462977	0.0421560192042
ath-miR164b-3p	CATGTGCCCATCTTCACCATC	7	17	8	1	3	3	1.49962648588884	3.45463856352064	1.79053554246624	0.24775693261061	0.595629508915382	0.653493686161836	2.248266864	0.4989600426	0.221930968512	0.0482095956058
ath-miR168b-5p, ath-miR168a-5p	TCGCTTGGTGCAGGTCGGGAA	136656	197903	141446	102790	110117	64973	29276.1367222321	40216.6668021427	31658.01129246	25466.9351030446	21862.9782110784	14153.1484236643	33716.9382722783	20494.3539125958	0.60783555574	0.0484022089203
ath-miR396a-5p	TTCCACAGCTTTCTTGAACTG	446	540	449	221	352	413	95.5476303866316	109.735577900067	100.493807320918	54.7542821069448	69.8871957127382	89.9642974616127	101.9256718692	71.5352584271	0.701837497023	0.0508709726889
ath-miR8174	ATGTGTATAGGGAAGCTAATC	2	1	2	0	0	1	0.428464710253953	0.203214033148273	0.447633885616561	0	0	0.217831228720612	0.3597708763	0.0726104096	0.201824034082	0.0548897334546
ath-miR5645c	AACCTATTTAACGACATGACT	1	0	0	2	1	2	0.214232355126977	0	0	0.49551386522122	0.198543169638461	0.435662457441224	0.071410785	0.3765731641	5.27333741115	0.0573437447537
ath-miR160a-3p	GCGTATGAGGAGCCATGCATA	3361	917	3629	321	143	394	720.034945581768	186.347268396966	812.23168545125	79.5299753680058	28.3916732582999	85.8255041159211	572.87129981	64.5823842474	0.112734543114	0.0604151650165
ath-miR5014b	ATTTGTACACCTAGATCTGTA	3	4	3	2	2	0	0.64269706538093	0.812856132593092	0.671450828424841	0.49551386522122	0.397086339276922	0	0.7090013421	0.2975334015	0.419651393915	0.0622115221748
ath-miR319a.2	AATGAATGATGCGGTAGACAA	232	284	251	199	140	159	49.7019063894586	57.7127854141096	56.1780526448784	49.3036295895114	27.7960437493845	34.6351653665773	54.5309148161	37.2449462352	0.683006077576	0.0639101908004
ath-miR398c-3p, ath-miR398b-3p	TGTGTTCTCAGGTCACCCCTG	17	15	19	12	8	3	3.6419500371586	3.0482104972241	4.25252191335733	2.97308319132732	1.58834535710769	0.653493686161836	3.6475608159	1.7383074115	0.476567081191	0.0654866581167
ath-miR156h	TGACAGAAGAAAGAGAGCAC	1547	1135	1471	4002	4129	9592	331.417453381433	230.64792762329	329.23472287098	991.523244307661	819.784747437205	2089.43714588811	297.1000346252	1300.248379211	4.37646660274	0.0658016579209
ath-miR5014a-5p	ACACTTAGTTTTGTACAACAT	2	7	4	0	0	2	0.428464710253953	1.42249823203791	0.895267771233122	0	0	0.435662457441224	0.9154102378	0.1452208191	0.158640151818	0.0748709970819
ath-miR393b-5p, ath-miR393a-5p	TCCAAAGGGATCGCATTGATCC	19	18	10	27	22	23	4.07041474741256	3.65785259666892	2.2381694280828	6.68943718048647	4.36794973204614	5.01011826057407	3.3221455907	5.3558350577	1.61216145153	0.0836221408796
ath-miR168b-3p	CCCGTCTTGTATCAACTGAAT	4	17	18	1	0	5	0.856929420507906	3.45463856352064	4.02870497054905	0.24775693261061	0	1.08915614360306	2.7800909849	0.4456376921	0.160296081862	0.086047847221
ath-miR391-5p	TTCGCAGGAGAGATAGCGCCA	5193	3114	4109	1889	1818	3180	1112.50862017439	632.808499223722	919.663817999224	468.012845701442	360.951482402722	692.703307331546	888.3269791324	507.2225451452	0.570986311415	0.0887407569024
ath-miR5656	ACTGAAGTAGAGATTGGGTTT	101	92	120	65	96	64	21.6374678678246	18.6956910496411	26.8580331369937	16.1042006196896	19.0601442852922	13.9411986381192	22.3970640182	16.3685145144	0.730833045845	0.0985082088054
ath-miR156j	TGACAGAAGAGAGAGAGCAC	2505	2298	2835	2656	3138	3384	536.652049593076	466.985848174732	634.521032861475	658.04241301378	623.02846632549	737.140877990551	546.0529768764	672.7372524433	1.2319999724	0.0989445489782
ath-miR158a-5p	CTTTGTCTACAATTTTGGAAA	14	3	9	0	0	4	2.99925297177767	0.609642099444819	2.01435248527452	0	0	0.871324914882447	1.8744158522	0.2904416383	0.154950481217	0.102827153271
ath-miR5661	AGAGGTACATCATGTAGTCTG	19	24	19	8	20	15	4.07041474741256	4.87713679555855	4.25252191335733	1.98205546088488	3.97086339276922	3.26746843080918	4.4000244854	3.0734624282	0.698510301113	0.103547110589
ath-miR156f-3p	GCTCACTCTCTATCCGTCACC	15	11	20	44	26	27	3.21348532690465	2.235354364631	4.47633885616561	10.9013050348668	5.16212241059998	5.88144317545652	3.3083928492	7.3149568736	2.211030312	0.104978709887
ath-miR2936	CTTGAGAGAGAGAACACAGACG	1	1	2	0	0	1	0.214232355126977	0.203214033148273	0.447633885616561	0	0	0.217831228720612	0.2883600913	0.0726104096	0.25180464215	0.115973435509
ath-miR5658	ATGATGATGATGATGATGAAA	1	0	1	0	0	0	0.214232355126977	0	0.22381694280828	0	0	0	0.1460164326	0	0.0	0.116306907496
ath-miR5628	GAAATAGCGAAGATATGATTA	1	0	1	0	0	0	0.214232355126977	0	0.22381694280828	0	0	0	0.1460164326	0	0.0	0.116306907496
ath-miR5021	TGAGAAGAAGAAGAAGAAAA	0	1	1	0	0	0	0	0.203214033148273	0.22381694280828	0	0	0	0.1423436587	0	0.0	0.117041574199
ath-miR5995b, ath-miR5595a	ACATATGATCTGCATCTTTGC	1	1	1	0	0	1	0.214232355126977	0.203214033148273	0.22381694280828	0	0	0.217831228720612	0.2137544437	0.0726104096	0.339690760777	0.124755941677
ath-miR167c-5p	TAAGCTGCCAGCATGATCTTG	1011	1319	1254	893	1031	1019	216.588911033373	268.039309722572	280.666446281584	221.246940821275	204.698007897253	221.970022066303	255.0982223458	215.9716569283	0.846621567733	0.127463243925
ath-miR164b-5p, ath-miR164a	TGGAGAAGCAGGGCACGTGCA	42649	40118	26958	26466	30285	23209	9136.79571381042	8152.54058184242	6033.65714422562	6557.1349784724	6012.87989250079	5055.64498737668	7774.3311466262	5875.2199527833	0.755720311108	0.134753239222
ath-miR160c-3p	CGTACAAGGAGTCAAGCATGA	2050	470	2698	337	250	692	439.176328010302	95.5105955796884	603.858111696741	83.4940862897755	49.6357924096152	150.739210274663	379.5150117622	94.623029658	0.249326184012	0.135442048979
ath-miR838	TTTTCTTCTACTTCTTGCACA	3	3	4	4	11	5	0.64269706538093	0.609642099444819	0.895267771233122	0.991027730442439	2.18397486602307	1.08915614360306	0.7158689787	1.4213862467	1.98553965738	0.146932446107
ath-miR162b-5p, ath-miR162a-5p	TGGAGGCAGCGGTTCATCGATC	550	1262	563	441	379	297	117.827795319837	256.456109833121	126.008938801062	109.260807281279	75.2478612929767	64.6958749300217	166.764281318	83.0681811681	0.498117345702	0.148743505961
ath-miR171a-5p, ath-miR170-5p	TATTGGCCTGGTTCACTCAGA	7	5	6	5	1	3	1.49962648588884	1.01607016574137	1.34290165684968	1.23878466305305	0.198543169638461	0.653493686161836	1.2861994362	0.6969405063	0.541860373038	0.151586639064
ath-miR1886.3.3	AATTAAAGATTTCATCTTACT	2	0	1	0	0	0	0.428464710253953	0	0.22381694280828	0	0	0	0.2174272177	0	0.0	0.153701376078
ath-miR851-5p	TCTCGGTTCGCGATCCACAAG	2	1	0	0	0	0	0.428464710253953	0.203214033148273	0	0	0	0	0.2105595811	0	0.0	0.164045789669
ath-miR840-3p	TTGTTTAGGTCCCTTAGTTTC	8	7	5	5	5	5	1.71385884101581	1.42249823203791	1.1190847140414	1.23878466305305	0.992715848192304	1.08915614360306	1.4184805957	1.1068855516	0.780331824739	0.169255188776
ath-miR8169	ATAGACAGAGTCACTCACAGA	2	3	2	1	2	2	0.428464710253953	0.609642099444819	0.447633885616561	0.24775693261061	0.397086339276922	0.435662457441224	0.4952468984	0.3601685764	0.727250544251	0.171333022921
ath-miR157b-3p, ath-miR157a-3p	GCTCTCTAGCCTTCTGTCATC	40173	15110	36610	34397	48787	50632	8606.35640251603	3070.56404087041	8193.93827621115	8522.09521100715	9686.32561715159	11029.230772582	6623.6195731992	9745.8838669136	1.47138339683	0.179635020667
ath-miR399c-5p	GGGCATCTTTCTATTGGCAGG	49	305	61	6	12	8	10.4973854012219	61.9802801102233	13.6528335113051	1.48654159566366	2.38251803566153	1.74264982976489	28.7101663409	1.8705698204	0.0651535695819	0.182509387171
ath-miR397a	TCATTGAGTGCAGCGTTGATG	37	85	49	17	55	17	7.92659713969813	17.2731928176032	10.9670301976057	4.21186785438037	10.9198743301153	3.7031308882504	12.0556067183	6.2782910242	0.520777690489	0.184123641137
ath-miR5654-5p	ATAAATCCCAACATCTTCCA	19	11	17	8	14	11	4.07041474741256	2.235354364631	3.80488802774077	1.98205546088488	2.77960437493845	2.39614351592673	3.3702190466	2.3859344506	0.707946402774	0.185972257032
ath-miR5020c	TGGCATGGAAGAAGGTGAGAC	3	2	3	2	2	0	0.64269706538093	0.406428066296546	0.671450828424841	0.49551386522122	0.397086339276922	0	0.57352532	0.2975334015	0.518779888393	0.186214096135
ath-miR163	TTGAAGAGGACTTGGAACTTCGAT	166	185	241	308	201	484	35.5625709510781	37.5945961324305	53.9398832167956	76.3091352440678	39.9071770973306	105.430314700776	42.3656834334	73.8822090141	1.7439163735	0.187120305579
ath-miR171c-5p	AGATATTGGTGCGGTTCAATC	104	58	145	47	49	73	22.2801649332056	11.7864139225998	32.4534567072007	11.6445758326987	9.72861531228458	15.9016796966047	22.1733451877	12.4249569472	0.560355545905	0.193203082774
ath-miR398a-5p	AAGGAGTGGCATGTGAACACA	39	58	43	25	49	32	8.35506184995209	11.7864139225998	9.62412854075606	6.19392331526525	9.72861531228458	6.97059931905958	9.9218681044	7.6310459822	0.76911383037	0.193538022878
ath-miR5024-5p	ATGACAAGGCCAAGATATAACA	8	10	11	15	10	14	1.71385884101581	2.03214033148273	2.46198637089108	3.71635398915915	1.98543169638461	3.04963720208857	2.0693285145	2.9171409625	1.40970413449	0.197191892813
ath-miR825	TTCTCAAGAAGGTGCATGAAC	248	203	214	125	184	218	53.1296240714902	41.2524487290994	47.896825760972	30.9696165763262	36.5319432134768	47.4872078610934	47.4262995205	38.329589217	0.8081927033	0.200784372067
ath-miR844-3p	TTATAAGCCATCTTACTAGTT	2	0	2	2	5	2	0.428464710253953	0	0.447633885616561	0.49551386522122	0.992715848192304	0.435662457441224	0.2920328653	0.6412973903	2.19597677693	0.202192726181
ath-miR393a-3p	ATCATGCTATCTCTTTGGATT	30	59	29	10	33	27	6.4269706538093	11.9896279557481	6.49069134144013	2.4775693261061	6.55192459806921	5.88144317545652	8.3024299837	4.9703123665	0.598657546798	0.210063445605
ath-miR5641	TGGAAGAAGATGATAGAATTA	28	35	38	19	28	32	5.99850594355534	7.11249116018956	8.50504382671466	4.70738171960159	5.5592087498769	6.97059931905958	7.2053469768	5.7457299295	0.797425848887	0.210786386826
ath-miR167d	TGAAGCTGCCAGCATGATCTGG	1042	1530	1026	836	990	1049	223.23011404231	310.917470716858	229.636183321296	207.12479566247	196.557737942076	228.504958927922	254.5945893602	210.7291641775	0.827704802003	0.214313419878
ath-miR839-5p	TACCAACCTTTCATCGTTCCC	18	18	22	15	15	17	3.85618239228558	3.65785259666892	4.92397274178217	3.71635398915915	2.97814754457691	3.7031308882504	4.1460025769	3.465877474	0.835956420604	0.215514136575
ath-miR171a-3p	TGATTGAGCCGCGCCAATATC	1006	1297	873	889	892	701	215.517749257738	263.56860099331	195.392191071629	220.255913090832	177.100507317507	152.699691333149	224.8261804409	183.3520372472	0.815527964259	0.216229184746
ath-miR172e-5p, ath-miR172b-5p	GCAGCACCATTAAGATTCAC	596	378	601	217	562	297	127.682483655678	76.8149045300472	134.513982627777	53.7632543765023	111.581261336815	64.6958749300217	113.0037902712	76.6801302144	0.678562462643	0.226109037908
ath-miR850	TAAGATCCGGACTACAACAAAG	59	99	75	118	86	97	12.6397089524916	20.118189281679	16.786270710621	29.235318048052	17.0747125889076	21.1296291858994	16.5147229816	22.4798866076	1.36120276632	0.22657112203
ath-miR171c-3p, ath-miR171b-3p	TTGAGCCGTGCCAATATCACG	56	77	35	44	32	32	11.9970118871107	15.647480552417	7.83359299828981	10.9013050348668	6.35338142843075	6.97059931905958	11.8260284793	8.0750952608	0.682823931545	0.23263071555
ath-miR169n, ath-miR169m, ath-miR169l, ath-miR169k, ath-miR169j, ath-miR169i, ath-miR169h	TAGCCAAGGATGACTTGCCTG	58	77	83	144	69	113	12.4254765973646	15.647480552417	18.5768062530873	35.6769982959278	13.6994787050538	24.6149288454291	15.5499211343	24.6638019488	1.58610463267	0.238762359717
ath-miR395e, ath-miR395d, ath-miR395a	CTGAAGTGTTTGGGGGAACTC	31	54	34	50	39	73	6.64120300893627	10.9735577900067	7.60977605548153	12.3878466305305	7.74318361589997	15.9016796966047	8.4081789515	12.0109033143	1.42847855446	0.253416760702
ath-miR3932b-5p	TTTGACGTGCTCGATCTGCTC	1	0	0	0	2	2	0.214232355126977	0	0	0	0.397086339276922	0.435662457441224	0.071410785	0.2775829322	3.88712898479	0.258053191156
ath-miR841b-5p	TACGAGCCACTGGAAACTGAA	49	36	33	48	39	61	10.4973854012219	7.31570519333783	7.38595911267325	11.8923327653093	7.74318361589997	13.2877049519573	8.3996832357	10.9744071111	1.30652630619	0.260882593202
ath-miR5014a-3p	TTGTACAAATTTAAGTGTACG	1	0	2	2	1	5	0.214232355126977	0	0.447633885616561	0.49551386522122	0.198543169638461	1.08915614360306	0.2206220802	0.5944043928	2.69421987256	0.269686145122
ath-miR5652	TTGAATGTGAATGAATCGGGC	46	43	45	38	54	50	9.85468833584092	8.73820342537574	10.0717624263726	9.41476343920317	10.7213311604769	10.8915614360306	9.5548847292	10.3425520119	1.08243608427	0.274850394526
ath-miR2111b-3p	ATCCTCGGGATACAGTTTACC	20	77	21	10	18	20	4.28464710253953	15.647480552417	4.70015579897389	2.4775693261061	3.57377705349229	4.35662457441224	8.2107611513	3.4693236513	0.422533744116	0.275836864245
ath-miR156f-5p, ath-miR156e, ath-miR156d-5p, ath-miR156c-5p, ath-miR156b-5p, ath-miR156a-5p	TGACAGAAGAGAGTGAGCAC	1495489	1625974	1340614	1628128	1758774	1409235	320382.130536487	330420.73433423	300052.12696598	403379.999177447	349192.564637714	306975.391606091	316951.663945566	353182.651807084	1.11431076717	0.2838414149
ath-miR173-5p	TTCGCTTGCAGAGAGAAATCAC	6938	8035	7792	4087	6215	8061	1486.34407987096	1632.82475634637	1743.98161836212	1012.58258357956	1233.94579930303	1755.93753471685	1621.0501515265	1334.1553058665	0.823019142628	0.285024988635
ath-miR156a-3p	GCTCACTGCTCTTTCTGTCAGA	175	205	128	219	243	150	37.4906621472209	41.658876795396	28.6485686794599	54.2587682417236	48.245990222146	32.6746843080918	35.9327025407	45.0598142573	1.25400571266	0.28985951465
ath-miR408-5p	ACAGGGAACAAGCAGAGCATG	56504	75711	28777	41929	41015	17337	12104.9849940947	15385.5376636889	6440.78016319389	10388.2004274303	8143.24810272147	3776.54001232925	11310.4342736592	7435.996180827	0.657445682536	0.299703127864
ath-miR169b-3p	GGCAAGTTGTCCTTCGGCTACA	42	55	41	56	41	75	8.99775891533302	11.176771823155	9.1764946551395	13.8743882261942	8.14026995517689	16.3373421540459	9.7836751312	12.7840001118	1.30666645615	0.300752598788
ath-miR3933	AGAAGCAAAATGACGACTCGG	4	2	1	1	0	2	0.856929420507906	0.406428066296546	0.22381694280828	0.24775693261061	0	0.435662457441224	0.4957248099	0.2278064634	0.459542187219	0.302408304466
ath-miR5664	ATAGTCAATTTTATCGGTCTG	1	0	0	10	0	2	0.214232355126977	0	0	2.4775693261061	0	0.435662457441224	0.071410785	0.9710772612	13.5984678113	0.305894083559
ath-miR403-5p	TGTTTTGTGCTTGAATCTAATT	6	9	11	6	4	8	1.28539413076186	1.82892629833446	2.46198637089108	1.48654159566366	0.794172678553843	1.74264982976489	1.8587689333	1.341121368	0.721510535265	0.307056518072
ath-miR5657	TGGACAAGGTTAGATTTGGTG	46	27	34	14	29	35	9.85468833584092	5.48677889500337	7.60977605548153	3.46859705654854	5.75775191951536	7.62409300522141	7.6504144288	5.6168139938	0.734184277999	0.307874252306
ath-miR862-5p	TCCAATAGGTCGAGCATGTGC	5	8	10	5	7	5	1.07116177563488	1.62571226518618	2.2381694280828	1.23878466305305	1.38980218746923	1.08915614360306	1.6450144896	1.2392476647	0.753335409831	0.308422024538
ath-miR866-5p	TCAAGGAACGGATTTTGTTAA	33	21	25	12	10	30	7.06966771919023	4.26749469611373	5.59542357020701	2.97308319132732	1.98543169638461	6.53493686161836	5.6441953285	3.8311505831	0.678777108183	0.320782779396
ath-miR5012	TTTTACTGCTACTTGTGTTCC	6	5	2	1	3	4	1.28539413076186	1.01607016574137	0.447633885616561	0.24775693261061	0.595629508915382	0.871324914882447	0.9163660607	0.5715704521	0.623735946379	0.322591627661
ath-miR835-3p	TGGAGAAGATACGCAAGAAAG	1	6	4	4	13	4	0.214232355126977	1.21928419888964	0.895267771233122	0.991027730442439	2.58106120529999	0.871324914882447	0.7762614417	1.4811379502	1.90804008886	0.322875328764
ath-miR169c, ath-miR169b-5p	CAGCCAAGGATGACTTGCCGG	39	43	42	51	34	93	8.35506184995209	8.73820342537574	9.40031159794778	12.6356035631411	6.75046776770767	20.2583042710169	8.8311922911	13.2147918673	1.49637686868	0.326294834938
ath-miR3440b-5p	TTTTCTTGGCCCATCCACTTC	1	0	3	0	1	0	0.214232355126977	0	0.671450828424841	0	0.198543169638461	0	0.2952277279	0.0661810565	0.224169514736	0.334226602601
ath-miR5637	AATGCGCAACTCTATATTTCC	0	1	1	1	1	1	0	0.203214033148273	0.22381694280828	0.24775693261061	0.198543169638461	0.217831228720612	0.1423436587	0.2213771103	1.5552298734	0.338933683014
ath-miR5644	GTGGGTTGCGGATAACGGTA	11	13	19	30	16	16	2.35655590639674	2.64178243092755	4.25252191335733	7.4327079783183	3.17669071421537	3.48529965952979	3.0836200836	4.698232784	1.52360947738	0.340010641027
ath-miR156b-3p	TGCTCACCTCTCTTTCTGTCAGT	813	1187	904	1262	1234	875	174.170904718232	241.215057347	202.330516298685	312.66924895459	245.002271333861	190.602325130535	205.905492788	249.4246151397	1.21135483936	0.34099577024
ath-miR8173	ATGTGCTGATTCGAGGTGGGA	10	8	12	12	15	9	2.14232355126977	1.62571226518618	2.68580331369937	2.97308319132732	2.97814754457691	1.96048105848551	2.1512797101	2.6372372648	1.22589231536	0.346855722704
ath-miR829-3p.1	AGCTCTGATACCAAATGATGGAAT	1531	1092	2024	1065	956	1418	327.989735699401	221.909724197914	453.00549224396	263.861133230299	189.807270174369	308.884682325828	334.3016507138	254.1843619102	0.760344321865	0.347129596786
ath-miR406	TAGAATGCTATTGTAATCCAG	0	0	1	1	0	2	0	0	0.22381694280828	0.24775693261061	0	0.435662457441224	0.0746056476	0.2278064634	3.0534747801	0.354910488561
ath-miR5642b, ath-miR5642a	TCTCGCGCTTGTACGGCTTT	32	56	44	71	58	38	6.85543536406325	11.3799858563033	9.84794548356434	17.5907422153533	11.5155038390307	8.27758669138325	9.3611222346	12.4612775819	1.33117347147	0.364911298392
ath-miR869.2	TCTGGTGTTGAGATAGTTGAC	912	833	982	731	756	890	195.379907875803	169.277289612511	219.788237837731	181.110317738356	150.098636246676	193.869793561345	194.8151451087	175.0262491821	0.898422189324	0.368351609307
ath-miR4228-5p	ATAGCCTTGAACGCCGTCGTT	0	0	1	0	0	0	0	0	0.22381694280828	0	0	0	0.0746056476	0	0.0	0.3739009663
ath-miR869.1	ATTGGTTCAATTCTGGTGTTG	0	0	1	0	0	0	0	0	0.22381694280828	0	0	0	0.0746056476	0	0.0	0.3739009663
ath-miR156i	TGACAGAAGAGAGAGAGCAG	0	0	2	0	0	0	0	0	0.447633885616561	0	0	0	0.1492112952	0	0.0	0.3739009663
ath-miR8170-3p	TTGCTTAAAGATTTTCTATGT	0	0	1	0	0	0	0	0	0.22381694280828	0	0	0	0.0746056476	0	0.0	0.3739009663
ath-miR404	ATTAACGCTGGCGGTTGCGGCAGC	0	0	0	1	0	0	0	0	0	0.24775693261061	0	0	0	0.0825856442	Inf	0.3739009663
ath-miR419	TTATGAATGCTGAGGATGTTG	0	0	0	1	0	0	0	0	0	0.24775693261061	0	0	0	0.0825856442	Inf	0.3739009663
ath-miR5639-3p	TTTAGCCTCAGACCACGGTGGACT	0	0	0	1	0	0	0	0	0	0.24775693261061	0	0	0	0.0825856442	Inf	0.3739009663
ath-miR8178	TAACAGAGTAATTGTACAGTG	0	0	0	0	1	0	0	0	0	0	0.198543169638461	0	0	0.0661810565	Inf	0.3739009663
ath-miR8168	AGGTGCTGAGTGTGCTAGTGC	0	0	0	0	0	1	0	0	0	0	0	0.217831228720612	0	0.0726104096	Inf	0.3739009663
ath-miR2934-3p	CATCCAAGGTGTTTGTAGAAA	0	0	0	0	0	1	0	0	0	0	0	0.217831228720612	0	0.0726104096	Inf	0.3739009663
ath-miR4245	ACAAAGTTTTATACTGACAAT	0	0	0	0	0	2	0	0	0	0	0	0.435662457441224	0	0.1452208191	Inf	0.3739009663
ath-miR3932b-3p, ath-miR3932a	AACTTTGTGATGACAACGAAG	1	0	0	0	0	0	0.214232355126977	0	0	0	0	0	0.071410785	0	0.0	0.3739009663
ath-miR866-3p	ACAAAATCCGTCTTTGAAGA	1	0	0	0	0	0	0.214232355126977	0	0	0	0	0	0.071410785	0	0.0	0.3739009663
ath-miR172d-5p	GCAACATCTTCAAGATTCAGA	1	0	0	0	0	0	0.214232355126977	0	0	0	0	0	0.071410785	0	0.0	0.3739009663
ath-miR5027	ACCGGTTGGAACTTGCCTTAA	0	1	0	0	0	0	0	0.203214033148273	0	0	0	0	0.067738011	0	0.0	0.3739009663
ath-miR826a	TAGTCCGGTTTTGGATACGTG	0	1	0	0	0	0	0	0.203214033148273	0	0	0	0	0.067738011	0	0.0	0.3739009663
ath-miR3434-3p	TCAGAGTATCAGCCATGTGA	0	1	0	0	0	0	0	0.203214033148273	0	0	0	0	0.067738011	0	0.0	0.3739009663
ath-miR826b	TGGTTTTGGACACGTGAAAAT	0	2	0	0	0	0	0	0.406428066296546	0	0	0	0	0.1354760221	0	0.0	0.3739009663
ath-miR849	TAACTAAACATTGGTGTAGTA	0	2	1	0	0	1	0	0.406428066296546	0.22381694280828	0	0	0.217831228720612	0.2100816697	0.0726104096	0.345629438797	0.376007893917
ath-miR8180	TGCGGTGCGGGAGAAGTGC	7	6	3	8	9	4	1.49962648588884	1.21928419888964	0.671450828424841	1.98205546088488	1.78688852674615	0.871324914882447	1.1301205044	1.5467563008	1.36866492978	0.377316961625
ath-miR390b-3p	CGCTATCCATCCTGAGTTCC	8	0	2	0	2	1	1.71385884101581	0	0.447633885616561	0	0.397086339276922	0.217831228720612	0.7204975755	0.2049725227	0.284487456544	0.382454430906
ath-miR159a	TTTGGATTGAAGGGAGCTCTA	2202	3249	2832	5764	2504	3139	471.739645989602	660.242393698739	633.84958203305	1428.07095956756	497.152096774706	683.772226954001	588.6105405738	869.6650944321	1.47748814281	0.387933116818
ath-miR5647	TCAAGTTTGATGACGATTCCA	2	6	6	1	3	5	0.428464710253953	1.21928419888964	1.34290165684968	0.24775693261061	0.595629508915382	1.08915614360306	0.996883522	0.6441808617	0.646194713308	0.401722652833
ath-miR5666	ATGGGACATCGAGCATTTAAT	2	3	2	3	3	2	0.428464710253953	0.609642099444819	0.447633885616561	0.743270797831829	0.595629508915382	0.435662457441224	0.4952468984	0.5915209214	1.19439601401	0.414277436384
ath-miR852	AAGATAAGCGCCTTAGTTCTG	149	202	147	183	181	166	31.9206209139195	41.0492346959512	32.9010905928172	45.3395186677416	35.9363137045614	36.1599839676216	35.2903154009	39.1452721133	1.1092355415	0.414561477451
ath-miR159c	TTTGGATTGAAGGGAGCTCCT	3	4	2	6	3	3	0.64269706538093	0.812856132593092	0.447633885616561	1.48654159566366	0.595629508915382	0.653493686161836	0.6343956945	0.9118882636	1.4374124407	0.416536535971
ath-miR5998b, ath-miR5998a	ACAGTTTGTGTTTTGTTTTGT	7	1	2	2	4	19	1.49962648588884	0.203214033148273	0.447633885616561	0.49551386522122	0.794172678553843	4.13879334569163	0.7168248016	1.8094932965	2.52431736801	0.425822138172
ath-miR5636	CGTAGTTGCAGAGCTTGACGG	0	1	1	5	0	1	0	0.203214033148273	0.22381694280828	1.23878466305305	0	0.217831228720612	0.1423436587	0.4855386306	3.4110309868	0.426879976827
ath-miR159b-3p	TTTGGATTGAAGGGAGCTCTT	479	656	609	1474	466	634	102.617298105822	133.308405745267	136.304518170243	365.193718668039	92.5211170515228	138.104999008868	124.0767406738	198.6066115761	1.60067560203	0.430141621956
ath-miR5638b	ACAGTGGTCATCTGGTGGGCT	3	10	6	5	4	4	0.64269706538093	2.03214033148273	1.34290165684968	1.23878466305305	0.794172678553843	0.871324914882447	1.3392463512	0.9680940855	0.722864829635	0.430701894824
ath-miR5026	ACTCATAAGATCGTGACACGT	5683	4363	5693	2931	3609	6070	1217.48247418661	886.622826625915	1274.18985540754	726.175569481697	716.542299225205	1322.23555833411	1126.0983854067	921.651142347	0.818446375815	0.431494080379
ath-miR834	TGGTAGCAGTAGCGGTGGTAA	2	10	12	7	3	4	0.428464710253953	2.03214033148273	2.68580331369937	1.73429852827427	0.595629508915382	0.871324914882447	1.7154694518	1.0670843174	0.622036327304	0.437874527213
ath-miR8175	GATCCCCGGCAACGGCGCCA	702	1169	484	351	899	513	150.391113299138	237.557204750331	108.327400319208	86.9626833463241	178.490309504976	111.747420333674	165.4252394562	125.7334710617	0.760062197734	0.444620898393
ath-miR319c.2	TGTGAATGATGCGGGAGATAT	242	512	277	281	280	231	51.8442299407283	104.045584971916	61.9972931578937	69.6196980635814	55.592087498769	50.3190138344613	72.6290360235	58.5102664656	0.805604337729	0.452589253976
ath-miR1888b	TTAGGCTAAGATTTGTGAAGA	8	6	6	6	7	3	1.71385884101581	1.21928419888964	1.34290165684968	1.48654159566366	1.38980218746923	0.653493686161836	1.4253482323	1.1766124898	0.825491247077	0.456589157811
ath-miR837-3p	AAACGAACAAAAAACTGATGG	284	126	302	167	136	229	60.8419888560613	25.6049681766824	67.5927167281007	41.3754077459718	27.0018710708307	49.8833513770201	51.3465579203	39.4202100646	0.767728386502	0.460717477639
ath-miR831-3p	TGATCTCTTCGTACTCTTCTTG	0	5	1	1	0	1	0	1.01607016574137	0.22381694280828	0.24775693261061	0	0.217831228720612	0.4132957028	0.1551960538	0.37550851061	0.462497214419
ath-miR848	TGACATGGGACTGCCTAAGCTA	131	104	106	76	86	127	28.0644385216339	21.1342594474204	23.7245959376777	18.8295268784063	17.0747125889076	27.6645660475177	24.3077646356	21.1896018383	0.871721532439	0.463457267583
ath-miR5633	TATGATCATCAGAAAACAGTG	7	15	4	6	8	3	1.49962648588884	3.0482104972241	0.895267771233122	1.48654159566366	1.58834535710769	0.653493686161836	1.8143682514	1.2427935463	0.684973155445	0.463696474372
ath-miR830-5p	TCTTCTCCAAATAGTTTAGGTT	1	6	2	2	1	2	0.214232355126977	1.21928419888964	0.447633885616561	0.49551386522122	0.198543169638461	0.435662457441224	0.6270501465	0.3765731641	0.600547127214	0.473561299771
ath-miR158b	CCCCAAATGTAGACAAAGCA	759	458	704	504	411	643	162.602357541375	93.0720271819091	157.567127737029	124.869494035747	81.6012427214074	140.065480067353	137.7471708201	115.5120722748	0.838580361303	0.47774613933
ath-miR857	TTTTGTATGTTGAAGGTGTAT	58	120	46	66	64	26	12.4254765973646	24.3856839777928	10.2955793691809	16.3519575523002	12.7067628568615	5.66361194673591	15.7022466481	11.5741107853	0.737099030775	0.486560802374
ath-miR824-5p	TAGACCATTTGTGAGAAGGGA	255	226	353	236	253	636	54.629250557379	45.9263714915097	79.007380811323	58.4706360961039	50.2314219185306	138.540661466309	59.8543342867	82.414239827	1.37691348186	0.491894824452
ath-miR5660	CAGGTGGTTAGTGCAATGGAA	1	0	0	1	1	0	0.214232355126977	0	0	0.24775693261061	0.198543169638461	0	0.071410785	0.1487667007	2.08325256052	0.498650218285
ath-miR5023	ATTGGTAGTGGATAAGGGGGC	190	310	228	225	231	149	40.7041474741255	62.9963502759647	51.0302629602879	55.7453098373872	45.8634721864845	32.4568530793712	51.5769202368	44.6885450344	0.866444619594	0.501253899691
ath-miR393b-3p	ATCATGCGATCTCTTTGGATT	134	88	130	82	77	131	28.7071355870149	17.882834917048	29.0962025650765	20.31606847407	15.2878240621615	28.5358909624002	25.2287243564	21.3799278329	0.847443871155	0.510212764628
ath-miR780.2	TTCTTCGTGAATATCTGGCAT	5	4	4	6	6	3	1.07116177563488	0.812856132593092	0.895267771233122	1.48654159566366	1.19125901783076	0.653493686161836	0.9264285598	1.1104314332	1.19861528604	0.511218097818
ath-miR5635c, ath-miR5635b, ath-miR5635d, ath-miR5635a	TGTTAAGGAGTGTTAACGGTG	7	14	11	10	6	9	1.49962648588884	2.84499646407582	2.46198637089108	2.4775693261061	1.19125901783076	1.96048105848551	2.2688697736	1.8764364675	0.8270357732	0.513172235173
ath-miR5024-3p	CCGTATCTTGGCCTTGTCATT	6	9	4	3	8	4	1.28539413076186	1.82892629833446	0.895267771233122	0.743270797831829	1.58834535710769	0.871324914882447	1.3365294001	1.0676470233	0.798820454844	0.51555390717
ath-miR156c-3p	GCTCACTGCTCTATCTGTCAGA	345	412	299	347	329	217	73.9101625188069	83.7241816570885	66.9212658996758	85.9716556158816	65.3207028110536	47.2693766323728	74.8518700252	66.1872450198	0.884243038918	0.516677292069
ath-miR8181	TGGGGGTGGGGGGGTGACAG	18	0	16	11	2	6	3.85618239228558	0	3.58107108493249	2.72532625871671	0.397086339276922	1.30698737232367	2.4790844924	1.4764666568	0.595569316547	0.517650906204
ath-miR396b-5p	TTCCACAGCTTTCTTGAACTT	440	878	512	737	533	795	94.2622362558697	178.421921104184	114.59427471784	182.596859334019	105.8235094173	173.175826832886	129.0928106926	153.8653985281	1.19189750152	0.518491073051
ath-miR169a-5p	CAGCCAAGGATGACTTGCCGA	165	123	177	169	137	211	35.3483385959511	24.9953260772376	39.6155988770656	41.8709216111931	27.2004142404691	45.9623892600491	33.3197545168	38.3445750372	1.15080604864	0.521567741082
ath-miR822-5p	TGCGGGAAGCATTTGCACATG	1603	2924	1742	1271	2105	1921	343.414465268543	594.197832925551	389.889114372024	314.899061348085	417.93337208896	418.453790372295	442.5004708554	383.7620746031	0.867258002825	0.524645597897
ath-miR8165	AATGGAGGCAAGTGTGAAGGA	61	64	64	124	46	65	13.0681736627456	13.0056981214895	14.3242843397299	30.7218596437156	9.1329858033692	14.1590298668398	13.4660520413	18.0046251046	1.33703813481	0.525665835461
ath-miR851-3p	TGGGTGGCAAACAAAGACGAC	7	576	9	8	172	9	1.49962648588884	117.051283093405	2.01435248527452	1.98205546088488	34.1494251778153	1.96048105848551	40.1884206882	12.6973205657	0.315944750957	0.528710938434
ath-miR396b-3p	GCTCAAGAAAGCTGTGGGAAA	527	314	558	310	363	497	112.900451151917	63.8092064085577	124.88985408702	76.804649109289	72.0711705787613	108.262120674144	100.5331705492	85.7126467874	0.852580758362	0.535089180206
ath-miR447a.2-3p	TATGGAAGAAATTGTAGTATT	13	14	20	12	15	33	2.7850206166507	2.84499646407582	4.47633885616561	2.97308319132732	2.97814754457691	7.18843054778019	3.3687853123	4.3798870946	1.30013838478	0.539681682447
ath-miR399f	TGCCAAAGGAGATTTGCCCGG	219	1427	367	199	590	452	46.9168857728079	289.986425302586	82.1408180106389	49.3036295895114	117.140470086692	98.4597153817165	139.681376362	88.301271686	0.632162096235	0.548448318998
ath-miR5650	TTGTTTTGGATCTTAGATACA	2	2	4	3	2	5	0.428464710253953	0.406428066296546	0.895267771233122	0.743270797831829	0.397086339276922	1.08915614360306	0.5767201826	0.7431710936	1.28861641403	0.550398376536
ath-miR8171	ATAGGTGGGCCAGTGGTAGGA	7	10	8	17	8	6	1.49962648588884	2.03214033148273	1.79053554246624	4.21186785438037	1.58834535710769	1.30698737232367	1.7741007866	2.3690668613	1.33536204887	0.560232038524
ath-miR447c-5p	CCCCTTACAATGTCGAGTAAA	4	6	10	3	6	7	0.856929420507906	1.21928419888964	2.2381694280828	0.743270797831829	1.19125901783076	1.52481860104428	1.4381276825	1.1531161389	0.801817636175	0.578064872862
ath-miR172d-3p, ath-miR172c	AGAATCTTGATGATGCTGCAG	32	26	34	26	17	34	6.85543536406325	5.2835648618551	7.60977605548153	6.44168024787586	3.37523388385383	7.4062617765008	6.5829254271	5.7410586361	0.872113576202	0.578761867702
ath-miR5020a	TGGAAGAAGGTGAGACTTGCA	41	32	15	13	27	31	8.78352656020604	6.50284906074474	3.35725414212421	3.22084012393793	5.36066558023844	6.75276809033897	6.2145432544	5.1114245982	0.822494009448	0.588634165033
ath-miR397b	TCATTGAGTGCATCGTTGATG	29	98	30	46	43	20	6.21273829868232	19.9149752485308	6.71450828424841	11.3968189000881	8.53735629445382	4.35662457441224	10.9474072772	8.0969332563	0.739621085731	0.594121619661
ath-miR854e, ath-miR854d, ath-miR854c, ath-miR854b, ath-miR854a	GATGAGGATAGGGAGGAGGAG	1	1	2	0	3	3	0.214232355126977	0.203214033148273	0.447633885616561	0	0.595629508915382	0.653493686161836	0.2883600913	0.4163743984	1.44393905732	0.597531611258
ath-miR863-3p	TTGAGAGCAACAAGACATAAT	88	127	112	62	161	151	18.8524472511739	25.8081822098307	25.0674975945274	15.3609298218578	31.9654503117922	32.8925155368124	23.2427090185	26.7396318902	1.15045246528	0.597601354734
ath-miR823	TGGGTGGTGATCATATAAGAT	625	856	575	645	608	569	133.89522195436	173.951212374922	128.694742114761	159.803221533843	120.714247140184	123.945969142028	145.5137254813	134.8211459387	0.926518412561	0.603795015803
ath-miR156d-3p	GCTCACTCTCTTTTTGTCATAAC	21	7	42	12	16	24	4.49887945766651	1.42249823203791	9.40031159794778	2.97308319132732	3.17669071421537	5.22794948929468	5.1072297626	3.7925744649	0.74258935689	0.617507607591
ath-miR8167f, ath-miR8167e, ath-miR8167d, ath-miR8167c, ath-miR8167b, ath-miR8167a	AGATGTGGAGATCGTGGGGATG	205	80	198	320	54	227	43.9176328010302	16.2571226518618	44.3157546760395	79.2822184353952	10.7213311604769	49.4476889195789	34.830170043	46.4837461718	1.33458280894	0.623016110077
ath-miR398a-3p	TGTGTTCTCAGGTCACCCCTT	1	1	0	1	0	0	0.214232355126977	0.203214033148273	0	0.24775693261061	0	0	0.1391487961	0.0825856442	0.593505991533	0.62824257733
ath-miR169f-3p	GCAAGTTGACCTTGGCTCTGC	17	2	24	11	3	16	3.6419500371586	0.406428066296546	5.37160662739873	2.72532625871671	0.595629508915382	3.48529965952979	3.1399949103	2.2687518091	0.722533594452	0.633900620177
ath-miR864-5p	TCAGGTATGATTGACTTCAAA	25	1	17	8	0	20	5.35580887817441	0.203214033148273	3.80488802774077	1.98205546088488	0	4.35662457441224	3.1213036464	2.1128933451	0.676926561611	0.63713764905
ath-miR167c-3p	TAGGTCATGCTGGTAGTTTCACC	17	23	29	44	15	22	3.6419500371586	4.67392276241028	6.49069134144013	10.9013050348668	2.97814754457691	4.79228703185346	4.9355213803	6.2239132038	1.26104472541	0.638307726325
ath-miR399c-3p, ath-miR399b	TGCCAAAGGAGAGTTGCCCTG	304	1224	341	297	589	493	65.1266359586009	248.733976573486	76.3215774976236	73.5838089853511	116.941926917053	107.390795759262	130.0607300099	99.3055105539	0.763531855821	0.639906243177
ath-miR167b, ath-miR167a-5p	TGAAGCTGCCAGCATGATCTA	617928	972916	619034	591394	800804	593199	132380.170738902	197710.184274485	138550.297374381	146521.963404319	158994.164419158	129217.267045838	156213.550795923	144911.131623105	0.927647639304	0.64245129118
ath-miR833b	TGTTTGTTGACATCGGTCTAG	8	35	8	1	26	8	1.71385884101581	7.11249116018956	1.79053554246624	0.24775693261061	5.16212241059998	1.74264982976489	3.5389618479	2.384176391	0.673693725298	0.642553262001
ath-miR5028	AATTGGGTTTATGCTAGAGTT	1	0	3	2	0	4	0.214232355126977	0	0.671450828424841	0.49551386522122	0	0.871324914882447	0.2952277279	0.4556129267	1.54325926613	0.643302105008
ath-miR5649b, ath-miR5649a	ATTGAATATGTTGGTTACTAT	2	0	0	0	1	0	0.428464710253953	0	0	0	0.198543169638461	0	0.1428215701	0.0661810565	0.463382782122	0.651815712105
ath-miR8166	AGAGAGTGTAGAAAGTTTCTCA	0	1	0	0	0	2	0	0.203214033148273	0	0	0	0.435662457441224	0.067738011	0.1452208191	2.14386010094	0.653992476955
ath-miR771	TGAGCCTCTGTGGTAGCCCTCA	1	29	4	2	16	2	0.214232355126977	5.89320696129992	0.895267771233122	0.49551386522122	3.17669071421537	0.435662457441224	2.3342356959	1.3692890123	0.586611289813	0.65555233758
ath-miR5631	TGGCAGGAAAGACATAATTTT	30	34	27	22	34	39	6.4269706538093	6.90927712704129	6.04305745582357	5.45065251743342	6.75046776770767	8.49541792010386	6.4597684122	6.8988460684	1.06797111416	0.657058380277
ath-miR319b, ath-miR319a	TTGGACTGAAGGGAGCTCCCT	28	28	33	27	19	32	5.99850594355534	5.68999292815165	7.38595911267325	6.68943718048647	3.77232022313076	6.97059931905958	6.3581526615	5.8107855742	0.913910986974	0.658330085986
ath-miR5653	TGGGTTGAGTTGAGTTGAGTTGGC	134	173	171	262	136	130	28.7071355870149	35.1560277346512	38.272697220216	64.9123163439798	27.0018710708307	28.3180597336795	34.0452868473	40.0774157162	1.1771795578	0.660519896929
ath-miR5655	AAGTAGACACATAAGAAGGAG	11	7	14	8	9	11	2.35655590639674	1.42249823203791	3.13343719931593	1.98205546088488	1.78688852674615	2.39614351592673	2.3041637793	2.0550291679	0.891876344191	0.6605713578
ath-miR837-5p	ATCAGTTTCTTGTTCGTTTCA	20	11	33	14	13	25	4.28464710253953	2.235354364631	7.38595911267325	3.46859705654854	2.58106120529999	5.4457807180153	4.6353201933	3.8318129933	0.826655513213	0.664697623596
ath-miR164c-5p	TGGAGAAGCAGGGCACGTGCG	3884	4668	4348	5147	2986	2541	832.078467313177	948.603106736139	973.156067330403	1275.20493214681	592.849904540444	553.509152179075	917.9458804599	807.1879962888	0.879341596788	0.666247780197
ath-miR5665	TTGGTGGACAAGATCTGGGAT	0	1	4	1	0	2	0	0.203214033148273	0.895267771233122	0.24775693261061	0	0.435662457441224	0.3661606015	0.2278064634	0.622149030963	0.667522080678
ath-miR162b-3p, ath-miR162a-3p	TCGATAAACCTCTGCATCCAG	1372	2108	1344	1583	1431	1219	293.926791234212	428.37518187656	300.809971134329	392.199224322595	284.115275752637	265.536267810426	341.0373147484	313.9502559619	0.920574501337	0.669539609581
ath-miR5997	TGAAACCAAGTAGCTAAATAG	59	100	63	51	151	59	12.6397089524916	20.3214033148273	14.1004673969217	12.6356035631411	29.9800186154076	12.8520424945161	15.6871932214	18.4892215577	1.17861884511	0.675202293786
ath-miR843	TTTAGGTCGAGCTTCATTGGA	918	210	920	667	105	759	196.665302006565	42.6749469611374	205.911587383618	165.253874051277	20.8470328120384	165.333902598944	148.4172787838	117.1449364874	0.789294463875	0.684661178458
ath-miR830-3p	TAACTATTTTGAGAAGAAGTG	0	1	0	0	2	0	0	0.203214033148273	0	0	0.397086339276922	0	0.067738011	0.1323621131	1.95403011021	0.686251638023
ath-miR2112-3p	CTTTATATCCGCATTTGCGCA	0	0	1	0	0	2	0	0	0.22381694280828	0	0	0.435662457441224	0.0746056476	0.1452208191	1.94651241255	0.687660281019
ath-miR870-3p	TAATTTGGTGTTTCTTCGATC	0	0	1	0	0	2	0	0	0.22381694280828	0	0	0.435662457441224	0.0746056476	0.1452208191	1.94651241255	0.687660281019
ath-miR5654-3p	TGGAAGATGCTTTGGGATTTATT	194	171	174	245	139	182	41.5610768946335	34.7495996683547	38.9441480486408	60.7004484895994	27.5975005797461	39.6452836271514	38.4182748705	42.6477442322	1.11009003855	0.69047352583
ath-miR170-3p	TGATTGAGCCGTGTCAATATC	19	26	21	13	26	22	4.07041474741256	5.2835648618551	4.70015579897389	3.22084012393793	5.16212241059998	4.79228703185346	4.6847118027	4.3917498555	0.937464254038	0.693209843071
ath-miR4228-3p	TCGGATGCGAAACGGTGGTGT	281	185	231	312	212	213	60.1992917906804	37.5945961324305	51.7017137887128	77.3001629745103	42.0911519633537	46.3980517174903	49.8318672373	55.2631222185	1.1089916008	0.695371627527
ath-miR845a	CGGCTCTGATACCAATTGATG	9	26	9	12	19	18	1.92809119614279	5.2835648618551	2.01435248527452	2.97308319132732	3.77232022313076	3.92096211697101	3.0753361811	3.5554551771	1.15611919079	0.696015579815
ath-miR5651	TTGTGCGGTTCAAATAGTAAC	10	3	8	7	1	8	2.14232355126977	0.609642099444819	1.79053554246624	1.73429852827427	0.198543169638461	1.74264982976489	1.5141670644	1.2251638426	0.809133860725	0.697505961535
ath-miR161.1	TGAAAGTGACTACATCGGGGT	60288	74456	58150	63249	69329	59551	12915.6402258952	15130.5040520878	13014.9552243015	15670.3782306885	13764.7994078649	12972.0675015412	13687.0331674282	14135.7483800315	1.03278396473	0.698687356982
ath-miR779.1	TTCTGCTATGTTGCTGCTCAT	1	2	0	1	1	0	0.214232355126977	0.406428066296546	0	0.24775693261061	0.198543169638461	0	0.2068868071	0.1487667007	0.719072921011	0.698718104409
ath-miR8172	ATGGATCATCTAGATGGAGAT	7	7	11	7	6	9	1.49962648588884	1.42249823203791	2.46198637089108	1.73429852827427	1.19125901783076	1.96048105848551	1.7947036963	1.6286795349	0.907492160549	0.702759784679
ath-miR403-3p	TTAGATTCACGCACAAACTCG	912	1035	920	714	814	1112	195.379907875803	210.326524308463	205.911587383618	176.898449883975	161.614140085707	242.22832633732	203.8726731893	193.5803054357	0.949515707071	0.702946962862
ath-miR841a-5p	TACGAGCCACTTGAAACTGAA	85	80	99	60	77	158	18.209750185793	16.2571226518618	22.1578773380198	14.8654159566366	15.2878240621615	34.4173341378567	18.8749167252	21.5235247189	1.14032422141	0.71188112122
ath-miR844-5p	TGGTAAGATTGCTTATAAGCT	1	3	7	4	1	3	0.214232355126977	0.609642099444819	1.56671859965796	0.991027730442439	0.198543169638461	0.653493686161836	0.7968643514	0.6143548621	0.770965423438	0.713270148483
ath-miR402	TTCGAGGCCTATTAAACCTCTG	1	2	0	0	2	2	0.214232355126977	0.406428066296546	0	0	0.397086339276922	0.435662457441224	0.2068868071	0.2775829322	1.34171403238	0.71764677425
ath-miR5639-5p	TAGTCCACTGTGGTCTAAGGC	7	3	2	3	4	3	1.49962648588884	0.609642099444819	0.447633885616561	0.743270797831829	0.794172678553843	0.653493686161836	0.8523008237	0.7303123875	0.856871619963	0.730063820771
ath-miR779.2	TGATTGGAAATTTCGTTGACT	2	5	3	3	5	0	0.428464710253953	1.01607016574137	0.671450828424841	0.743270797831829	0.992715848192304	0	0.7053285681	0.5786622153	0.820415110732	0.730963876742
ath-miR158a-3p	TCCCAAATGTAGACAAAGCA	153456	127380	152420	104339	131819	166045	32875.2402883653	25885.403542427	34114.1784228381	25850.7105916584	26171.7620785723	36169.786372914	30958.2740845435	29397.4196810482	0.949581995455	0.731846159635
ath-miR319c	TTGGACTGAAGGGAGCTCCTT	1	6	8	8	3	6	0.214232355126977	1.21928419888964	1.79053554246624	1.98205546088488	0.595629508915382	1.30698737232367	1.0746840322	1.2948907807	1.204903713	0.736497936867
ath-miR781b, ath-miR781a	TTAGAGTTTTCTGGATACTTA	5	0	6	6	2	5	1.07116177563488	0	1.34290165684968	1.48654159566366	0.397086339276922	1.08915614360306	0.8046878108	0.9909280262	1.23144406178	0.737848424825
ath-miR858b	TTCGTTGTCTGTTCGACCTTG	4	9	5	8	1	11	0.856929420507906	1.82892629833446	1.1190847140414	1.98205546088488	0.198543169638461	2.39614351592673	1.2683134776	1.5255807155	1.20284199643	0.743662830688
ath-miR853	TCCCCTCTTTAGCTTGGAGAAG	0	2	1	0	0	2	0	0.406428066296546	0.22381694280828	0	0	0.435662457441224	0.2100816697	0.1452208191	0.691258877118	0.745950123433
ath-miR775	TTCGATGTCTAGCAGTGCCA	1562	228	1696	992	85	1627	334.630938708337	46.3327995578063	379.593535002844	245.774877149725	16.8761694192692	354.411409128435	253.5190910897	205.6874852325	0.81132937306	0.756777935016
ath-miR2111b-5p, ath-miR2111a-5p	TAATCTGCATCCTGAGGTTTA	37	168	44	21	109	72	7.92659713969813	34.1399575689099	9.84794548356434	5.20289558482281	21.6412054905922	15.6838484678841	17.3048333974	14.1759831811	0.819192121389	0.763375356058
ath-miR831-5p	AGAAGCGTACAAGGAGATGAGG	2	13	1	2	18	2	0.428464710253953	2.64178243092755	0.22381694280828	0.49551386522122	3.57377705349229	0.435662457441224	1.0980213613	1.5016511254	1.36759736953	0.770587394572
ath-miR395f, ath-miR395c, ath-miR395b	CTGAAGTGTTTGGGGGGACTC	56	205	87	176	64	130	11.9970118871107	41.658876795396	19.4720740243204	43.6052201394673	12.7067628568615	28.3180597336795	24.3759875689	28.2100142433	1.15728702944	0.776172466218
ath-miR860	TCAATAGATTGGACTATGTAT	6	9	8	5	6	14	1.28539413076186	1.82892629833446	1.79053554246624	1.23878466305305	1.19125901783076	3.04963720208857	1.6349519905	1.8265602943	1.11719506439	0.778310280504
ath-miR5996	TGACATCCAGATAGAAGCTTTG	870	493	829	555	508	1343	186.38214896047	100.184518342099	185.544245588064	137.505097598888	100.859930176338	292.547340171782	157.3703042969	176.9707893157	1.12455008654	0.779130073217
ath-miR399a	TGCCAAAGGAGATTTGCCCTG	13	54	8	16	42	28	2.7850206166507	10.9735577900067	1.79053554246624	3.96411092176976	8.33881312481535	6.09927440417713	5.183037983	6.1340661503	1.18348855834	0.779233467676
ath-miR833a-3p	TAGACCGATGTCAACAAACAAG	1	1	7	1	2	9	0.214232355126977	0.203214033148273	1.56671859965796	0.24775693261061	0.397086339276922	1.96048105848551	0.6613883293	0.8684414435	1.31305831238	0.785239386172
ath-miR1886.1	TGAGAGAAGTGAGATGAAATC	12	7	8	4	7	13	2.57078826152372	1.42249823203791	1.79053554246624	0.991027730442439	1.38980218746923	2.83180597336795	1.9279406787	1.7375452971	0.901244170164	0.785304025134
ath-miR5648-5p	TTTGGAAATATTTGGCTTGACT	19	6	7	20	6	9	4.07041474741256	1.21928419888964	1.56671859965796	4.9551386522122	1.19125901783076	1.96048105848551	2.2854725153	2.7022929095	1.18237821344	0.789109434773
ath-miR846-3p	TTGAATTGAAGTGCTTGAATT	176	129	201	153	162	203	37.7048945023479	26.2146102761272	44.9872055044644	37.9068106894233	32.1639934814307	44.2197394302842	36.302236761	38.096847867	1.04943527634	0.795519759746
ath-miR5629	TTAGGGTAGTTAACGGAAGTTA	49	64	38	45	49	46	10.4973854012219	13.0056981214895	8.50504382671466	11.1490619674774	9.72861531228458	10.0202365211481	10.6693757831	10.2993046003	0.96531463599	0.800741827915
ath-miR5632-3p	TTGGATTTATAGTTGGATAAG	1	0	2	2	0	0	0.214232355126977	0	0.447633885616561	0.49551386522122	0	0	0.2206220802	0.1651712884	0.748661640078	0.804548941237
ath-miR841a-3p	ATTTCTAGTGGGTCGTATTCA	185	78	169	154	75	231	39.6329856984907	15.8506945855653	37.8250633345994	38.1545676220339	14.8907377228846	50.3190138344613	31.1029145396	34.4547730598	1.10776670193	0.807839652244
ath-miR827	TTAGATGACCATCAACAAACT	287	1317	347	216	1096	327	61.4846859214423	267.632881656276	77.6644791544733	53.5154974438917	217.603313923753	71.2308117916401	135.5940155774	114.1165410531	0.841604554354	0.811167707987
ath-miR777	TACGCATTGAGTTTCGTTGCTT	17	5	28	5	7	30	3.6419500371586	1.01607016574137	6.26687439863185	1.23878466305305	1.38980218746923	6.53493686161836	3.6416315338	3.054507904	0.838774564546	0.811756032986
ath-miR161.2	TCAATGCATTGAAAGTGACTA	702	780	870	485	590	1080	150.391113299138	158.506945855653	194.720740243204	120.162112316146	117.140470086692	235.257727018261	167.8729331327	157.5201031404	0.938329367343	0.813966127965
ath-miR1888a	TAAGTTAAGATTTGTGAAGAA	48	28	30	28	41	40	10.2831530460949	5.68999292815165	6.71450828424841	6.93719411309708	8.14026995517689	8.71324914882447	7.5625514195	7.930237739	1.04861934804	0.816899192821
ath-miR858a	TTTCGTTGTCTGTTCGACCTT	4	4	5	1	4	10	0.856929420507906	0.812856132593092	1.1190847140414	0.24775693261061	0.794172678553843	2.17831228720612	0.9296234224	1.0734139661	1.15467611964	0.817151737713
ath-miR8183	TTTAGTTGACGGAATTGTGGC	19	1872	22	39	1328	36	4.07041474741256	380.416670053567	4.92397274178217	9.66252037181378	263.665329279876	7.84192423394203	129.8036858476	93.7232579619	0.7220384949	0.823350374933
ath-miR390a-3p	CGCTATCCATCCTGAGTTTCA	26	22	34	18	25	43	5.57004123330139	4.47070872926201	7.60977605548153	4.45962478699098	4.96357924096152	9.36674283498631	5.8835086727	6.263315621	1.06455449791	0.84401566317
ath-miR157c-3p	GCTCTCTATACTTCTGTCACC	99	14	100	80	34	70	21.2090031575707	2.84499646407582	22.381694280828	19.8205546088488	6.75046776770767	15.2481860104428	15.4785646342	13.939736129	0.900583255517	0.845315882285
ath-miR408-3p	ATGCACTGCCTCTTCCCTGGC	1246	2166	722	1506	1638	462	266.933514488213	440.161595799159	161.595832707578	373.121940511578	325.213711867799	100.638027668923	289.563647665	266.3245600161	0.91974445744	0.852029849087
ath-miR833a-5p	TGTTTGTTGTACTCGGTCTAGT	73	13	60	86	5	61	15.6389619242693	2.64178243092755	13.4290165684968	21.3070962045124	0.992715848192304	13.2877049519573	10.5699203079	11.8625056682	1.12228903555	0.865193619695
ath-miR773a	TTTGCTTCCAGCTTTTGTCTC	54	81	78	59	94	62	11.5685471768567	16.4603366850101	17.4577215390459	14.617659024026	18.6630579460153	13.5055361806779	15.1622018003	15.5954177169	1.02857209806	0.865613562465
ath-miR5640	TGAGAGAAGGAATTAGATTCA	2	4	2	1	0	8	0.428464710253953	0.812856132593092	0.447633885616561	0.24775693261061	0	1.74264982976489	0.5629849095	0.6634689208	1.17848437783	0.865962062341
ath-miR841b-3p	CAATTTCTAGTGGGTCGTATT	133	137	153	107	106	183	28.4929032318879	27.8403225413134	34.2439922496669	26.5099917893353	21.0455759816768	39.863114855872	30.1924060076	29.1395608756	0.965128809816	0.868098875079
ath-miR172b-3p, ath-miR172a	AGAATCTTGATGATGCTGCAT	11759	16058	13145	8134	13364	17278	2519.15826393812	3263.21094429497	2942.07371321485	2015.2548898547	2653.33091904839	3763.68796983473	2908.1476404827	2810.7579262459	0.966511427109	0.869092208168
ath-miR399d	TGCCAAAGGAGATTTGCCCCG	19	171	53	37	138	90	4.07041474741256	34.7495996683547	11.8622979688389	9.16700650659256	27.3989574101076	19.6048105848551	16.8941041282	18.7235915005	1.10829147011	0.871520743751
ath-miR472-3p	TTTTTCCTACTCCGCCCATACC	56	58	54	71	52	42	11.9970118871107	11.7864139225998	12.0861149116471	17.5907422153533	10.3242448212	9.1489116062657	11.9565135738	12.3546328809	1.03329727388	0.887491530553
ath-miR5638a	ATACCAAAACTCTCTCACTTT	1	1	0	2	0	0	0.214232355126977	0.203214033148273	0	0.49551386522122	0	0	0.1391487961	0.1651712884	1.18701198307	0.891597568941
ath-miR5662	AGAGGTGACCATTGGAGATG	1	2	1	1	1	2	0.214232355126977	0.406428066296546	0.22381694280828	0.24775693261061	0.198543169638461	0.435662457441224	0.2814924547	0.2939875199	1.04438863277	0.90226967394
ath-miR8179	TGACTGCATTAACTTGATCGT	5	6	2	4	5	3	1.07116177563488	1.21928419888964	0.447633885616561	0.991027730442439	0.992715848192304	0.653493686161836	0.9126932867	0.8790790883	0.963170323602	0.904088641442
ath-miR829-5p	ACTTTGAAGCTTTGATTTGAA	3	4	3	2	1	6	0.64269706538093	0.812856132593092	0.671450828424841	0.49551386522122	0.198543169638461	1.30698737232367	0.7090013421	0.6670148024	0.940780733114	0.90642290858
ath-miR5999	TCTTCACTATTAGACGGACAA	22	3	15	11	4	21	4.71311181279348	0.609642099444819	3.35725414212421	2.72532625871671	0.794172678553843	4.57445580313285	2.8933360181	2.6979849135	0.93248239977	0.910234177716
ath-miR390b-5p, ath-miR390a-5p	AAGCTCAGGAGGGATAGCGCC	15615	41901	16866	20532	30594	17653	3345.23822530774	8514.87120294579	3774.89655740446	5086.94534036104	6074.22973191907	3845.37468060496	5211.668661886	5002.1832509617	0.959804541594	0.91185665461
ath-miR5632-5p	TTGATTCTCTTATCCAACTGT	1	0	0	1	0	0	0.214232355126977	0	0	0.24775693261061	0	0	0.071410785	0.0825856442	1.15648699563	0.923401387218
ath-miR835-5p	TTCTTGCATATGTTCTTTATC	1	0	2	0	3	0	0.214232355126977	0	0.447633885616561	0	0.595629508915382	0	0.2206220802	0.1985431696	0.899924293253	0.930230452086
ath-miR169g-5p, ath-miR169f-5p, ath-miR169e, ath-miR169d	TGAGCCAAGGATGACTTGCCG	245	166	356	257	159	348	52.4869270061093	33.7335295026133	79.6788316397478	63.6735316809267	31.5683639725153	75.8052675947729	55.2997627162	57.0157210827	1.03103012169	0.931528379804
ath-miR5643b, ath-miR5643a	AGGCTTTTAAGATCTGGTTGC	36	23	40	24	40	36	7.71236478457116	4.67392276241028	8.95267771233122	5.94616638265464	7.94172678553843	7.84192423394203	7.1129884198	7.2432724674	1.01831635874	0.931653910586
ath-miR5659	CGATGAAGGTCTTTGGAACGGTA	39	35	76	57	36	56	8.35506184995209	7.11249116018956	17.0100876534293	14.1221451588048	7.14755410698459	12.1985488083543	10.8258802212	11.1560826914	1.03050121223	0.933955152525
ath-miR840-5p	ACACTGAAGGACCTAAACTAAC	2	3	10	5	4	5	0.428464710253953	0.609642099444819	2.2381694280828	1.23878466305305	0.794172678553843	1.08915614360306	1.0920920793	1.0407044951	0.952945740406	0.934786271989
ath-miR400	TATGAGAGTATTATAAGTCAC	78	36	56	42	40	79	16.7101236999042	7.31570519333783	12.5337487972637	10.4057911696456	7.94172678553843	17.2086670689283	12.1865258968	11.8520616747	0.972554588163	0.935468822534
ath-miR864-3p	TAAAGTCAATAATACCTTGAAG	1	0	1	1	0	1	0.214232355126977	0	0.22381694280828	0.24775693261061	0	0.217831228720612	0.1460164326	0.1551960538	1.06286704199	0.935713159273
ath-miR157c-5p, ath-miR157b-5p, ath-miR157a-5p	TTGACAGAAGATAGAGAGCAC	1565007	1089554	1588316	891498	1474193	1762570	335275.135400204	221412.662672834	355492.031333477	220874.809908493	292690.950878831	383942.788806089	304059.943135505	299169.516531138	0.983916241798	0.941847226547
ath-miR780.1	TCTAGCAGCTGTTGAGCAGGT	0	1	3	0	3	1	0	0.203214033148273	0.671450828424841	0	0.595629508915382	0.217831228720612	0.2915549539	0.2711535792	0.930025628352	0.942155300717
ath-miR5645e, ath-miR5645f, ath-miR5645d, ath-miR5645b, ath-miR5645a	ATTTGAGTCATGTCGTTAAG	0	0	1	1	0	0	0	0	0.22381694280828	0.24775693261061	0	0	0.0746056476	0.0825856442	1.10696236621	0.946281139831
ath-miR5663-5p	AGCTAAGGATTTGCATTCTCA	22	17	17	11	16	29	4.71311181279348	3.45463856352064	3.80488802774077	2.72532625871671	3.17669071421537	6.31710563289774	3.990879468	4.0730408686	1.02058729191	0.948277385016
ath-miR447b, ath-miR447a-3p	TTGGGGACGAGATGTTTTGTTG	162	199	185	177	163	189	34.7056415305702	40.4395925965063	41.4061344195319	43.8529770720779	32.3625366510691	41.1701022281956	38.8504561822	39.1285386504	1.00715776584	0.948576812977
ath-miR5634	AGGGACTTTGTGAATTTAGGG	11	4	10	15	2	5	2.35655590639674	0.812856132593092	2.2381694280828	3.71635398915915	0.397086339276922	1.08915614360306	1.8025271557	1.734198824	0.962093036167	0.954528526752
ath-miR1886.2	TGAGATGAAATCTTTGATTGG	29	28	27	19	20	44	6.21273829868232	5.68999292815165	6.04305745582357	4.70738171960159	3.97086339276922	9.58457406370692	5.9819295609	6.087606392	1.01766601061	0.955206385484
ath-miR5648-3p	ATCTGAAGAAAATAGCGGCAT	203	158	183	227	126	170	43.4891680907762	32.1078172374271	40.9585005339153	56.2408237026084	25.0164393744461	37.031308882504	38.8518286207	39.4295239865	1.01486919371	0.955483481184
ath-miR8121	AAAGTATAATGGTTTAGTGGTTTG	8	1	4	1	7	5	1.71385884101581	0.203214033148273	0.895267771233122	0.24775693261061	1.38980218746923	1.08915614360306	0.9374468818	0.9089050879	0.96955369477	0.961413810447
ath-miR5663-3p	TGAGAATGCAAATCCTTAGCT	0	1	0	0	0	1	0	0.203214033148273	0	0	0	0.217831228720612	0.067738011	0.0726104096	1.07193005121	0.963218263328
ath-miR846-5p	CATTCAAGGACTTCTATTCAG	9	9	15	14	8	9	1.92809119614279	1.82892629833446	3.35725414212421	3.46859705654854	1.58834535710769	1.96048105848551	2.3714238789	2.3391411574	0.986386777249	0.968061138009
ath-miR2111a-3p	GTCCTCGGGATGCGGATTACC	10	42	7	5	32	20	2.14232355126977	8.53498939222747	1.56671859965796	1.23878466305305	6.35338142843075	4.35662457441224	4.0813438477	3.982930222	0.975886955529	0.972502525991
ath-miR169a-3p	GGCAAGTTGTCCTTGGCTAC	0	2	5	2	1	4	0	0.406428066296546	1.1190847140414	0.49551386522122	0.198543169638461	0.871324914882447	0.5085042601	0.5217939832	1.02613492972	0.973818585454
ath-miR165b, ath-miR165a-3p	TCGGACCAGGCTTCATCCCCC	56731	56527	57848	64446	49636	50238	12153.6157387085	11487.0796517724	12947.3625075734	15966.9432790234	9854.88876817464	10943.4052684661	12196.0192993514	12255.0791052214	1.00484254775	0.977042912444
ath-miR829-3p.2	CAAATTAAAGCTTCAAGGTAG	1	3	1	0	1	4	0.214232355126977	0.609642099444819	0.22381694280828	0	0.198543169638461	0.871324914882447	0.3492304658	0.3566226948	1.02116719394	0.981149089414
ath-miR8177	GTGTGATGATGTGTCATTTATA	0	0	1	0	0	1	0	0	0.22381694280828	0	0	0.217831228720612	0.0746056476	0.0726104096	0.973256206947	0.985627157112
ath-miR847	TCACTCCTCTTCTTCTTGATG	5	2	4	2	5	4	1.07116177563488	0.406428066296546	0.895267771233122	0.49551386522122	0.992715848192304	0.871324914882447	0.7909525377	0.7865182094	0.994393685982	0.986638097945
ath-miR778	TGGCTTGGTTTATGTACACCG	0	2	0	0	2	0	0	0.406428066296546	0	0	0.397086339276922	0	0.1354760221	0.1323621131	0.977015054386	0.98767020197
ath-miR8176	GGCCGGTGGTCGCGAGAGGGA	1	2	1	0	1	3	0.214232355126977	0.406428066296546	0.22381694280828	0	0.198543169638461	0.653493686161836	0.2814924547	0.2840122853	1.00895168079	0.990703537119
ath-miR160c-5p, ath-miR160b, ath-miR160a-5p	TGCCTGGCTCCCTGTATGCCA	1215	1069	618	909	955	927	260.292311479277	217.235801435504	138.318870655517	225.211051743044	189.60872700473	201.929549024007	205.2823278568	205.5831092573	1.00146520845	0.993937340974
ath-miR166g, ath-miR166f, ath-miR166e-3p, ath-miR166d, ath-miR166c, ath-miR166b-3p, ath-miR166a-3p	TCGGACCAGGCTTCATTCCCC	338539	504561	308424	398399	419341	285334	72526.0072723315	102533.875779326	69030.5167687011	98706.1141951343	83257.2912993618	62154.6558157671	81363.4666067862	81372.6871034211	1.00011332478	0.999539268738
ath-miR415	AACAGAGCAGAAACAGAACAT	0	0	0	0	0	0	0	0	0	0	0	0	0	0	Inf	nan
ath-miR870-5p	AAGAACATCAAATTAGAATGT	0	0	0	0	0	0	0	0	0	0	0	0	0	0	Inf	nan
ath-miR5029	AATGAGAGAGAACACTGCAAA	0	0	0	0	0	0	0	0	0	0	0	0	0	0	Inf	nan
ath-miR782	ACAAACACCTTGGATGTTCTT	0	0	0	0	0	0	0	0	0	0	0	0	0	0	Inf	nan
ath-miR5025	ACTGTATATATGTAAGTGACA	0	0	0	0	0	0	0	0	0	0	0	0	0	0	Inf	nan
ath-miR855	AGCAAAAGCTAAGGAAAAGGAA	0	0	0	0	0	0	0	0	0	0	0	0	0	0	Inf	nan
ath-miR394b-3p	AGGTGGGCATACTGCCAATAG	0	0	0	0	0	0	0	0	0	0	0	0	0	0	Inf	nan
ath-miR2937	ATAAGAGCTGTTGAAGGAGTC	0	0	0	0	0	0	0	0	0	0	0	0	0	0	Inf	nan
ath-miR8170-5p	ATAGCAAATCGATAAGCAATG	0	0	0	0	0	0	0	0	0	0	0	0	0	0	Inf	nan
ath-miR413	ATAGTTTCTCTTGTTCTGCAC	0	0	0	0	0	0	0	0	0	0	0	0	0	0	Inf	nan
ath-miR865-5p	ATGAATTTGGATCTAATTGAG	0	0	0	0	0	0	0	0	0	0	0	0	0	0	Inf	nan
ath-miR405d, ath-miR405b, ath-miR405a	ATGAGTTGGGTCTAACCCATAACT	0	0	0	0	0	0	0	0	0	0	0	0	0	0	Inf	nan
ath-miR5017-5p	ATTTGTTACTAATTTGGAATG	0	0	0	0	0	0	0	0	0	0	0	0	0	0	Inf	nan
ath-miR774b-3p	CATCCATATTTTCATCTCGAA	0	0	0	0	0	0	0	0	0	0	0	0	0	0	Inf	nan
ath-miR401	CGAAACTGGTGTCGACCGACA	0	0	0	0	0	0	0	0	0	0	0	0	0	0	Inf	nan
ath-miR2112-5p	CGCAAATGCGGATATCAATGT	0	0	0	0	0	0	0	0	0	0	0	0	0	0	Inf	nan
ath-miR868-3p	CTTCTTAAGTGCTGATAATGC	0	0	0	0	0	0	0	0	0	0	0	0	0	0	Inf	nan
ath-miR2933b, ath-miR2933a	GAAATCGGAGAGGAAATTCGCC	0	0	0	0	0	0	0	0	0	0	0	0	0	0	Inf	nan
ath-miR417	GAAGGTAGTGAATTTGTTCGA	0	0	0	0	0	0	0	0	0	0	0	0	0	0	Inf	nan
ath-miR159b-5p	GAGCTCCTTGAAGTTCAATGG	0	0	0	0	0	0	0	0	0	0	0	0	0	0	Inf	nan
ath-miR2938	GATCTTTTGAGAGGGTTCCAG	0	0	0	0	0	0	0	0	0	0	0	0	0	0	Inf	nan
ath-miR5630b, ath-miR5630a	GCTAAGAGCGGTTCTGATGGA	0	0	0	0	0	0	0	0	0	0	0	0	0	0	Inf	nan
ath-miR163.2	GGACAAAACACGGGGGATAAT	0	0	0	0	0	0	0	0	0	0	0	0	0	0	Inf	nan
ath-miR773b-5p	GGCAATAACTTGAGCAAACA	0	0	0	0	0	0	0	0	0	0	0	0	0	0	Inf	nan
ath-miR416	GGTTCGTACGTACACTGTTCA	0	0	0	0	0	0	0	0	0	0	0	0	0	0	Inf	nan
ath-miR5022	GTCATGGGGTATGATCGAATG	0	0	0	0	0	0	0	0	0	0	0	0	0	0	Inf	nan
ath-miR5646	GTTCGAGGCACGTTGGGAGG	0	0	0	0	0	0	0	0	0	0	0	0	0	0	Inf	nan
ath-miR420	TAAACTAATCACGGAAATGCA	0	0	0	0	0	0	0	0	0	0	0	0	0	0	Inf	nan
ath-miR2939	TAACGCACAACACTAAGCCAT	0	0	0	0	0	0	0	0	0	0	0	0	0	0	Inf	nan
ath-miR856	TAATCCTACCAATAACTTCAGC	0	0	0	0	0	0	0	0	0	0	0	0	0	0	Inf	nan
ath-miR418	TAATGTGATGATGAACTGACC	0	0	0	0	0	0	0	0	0	0	0	0	0	0	Inf	nan
ath-miR1887	TACTAAGTAGAGTCTAAGAGA	0	0	0	0	0	0	0	0	0	0	0	0	0	0	Inf	nan
ath-miR4227	TCACTGGTACCAATCATTCCA	0	0	0	0	0	0	0	0	0	0	0	0	0	0	Inf	nan
ath-miR414	TCATCTTCATCATCATCGTCA	0	0	0	0	0	0	0	0	0	0	0	0	0	0	Inf	nan
ath-miR868-5p	TCATGTCGTAATAGTAGTCAC	0	0	0	0	0	0	0	0	0	0	0	0	0	0	Inf	nan
ath-miR169g-3p	TCCGGCAAGTTGACCTTGGCT	0	0	0	0	0	0	0	0	0	0	0	0	0	0	Inf	nan
ath-miR836	TCCTGTGTTTCCTTTGATGCGTGG	0	0	0	0	0	0	0	0	0	0	0	0	0	0	Inf	nan
ath-miR845b	TCGCTCTGATACCAAATTGATG	0	0	0	0	0	0	0	0	0	0	0	0	0	0	Inf	nan
ath-miR776	TCTAAGTCTTCTATTGATGTT	0	0	0	0	0	0	0	0	0	0	0	0	0	0	Inf	nan
ath-miR859	TCTCTCTGTTGTGAAGTCAAA	0	0	0	0	0	0	0	0	0	0	0	0	0	0	Inf	nan
ath-miR828	TCTTGCTTAAATGAGTATTCCA	0	0	0	0	0	0	0	0	0	0	0	0	0	0	Inf	nan
ath-miR2934-5p	TCTTTCTGCAAACGCCTTGGA	0	0	0	0	0	0	0	0	0	0	0	0	0	0	Inf	nan
ath-miR157d	TGACAGAAGATAGAGAGCAC	0	0	0	0	0	0	0	0	0	0	0	0	0	0	Inf	nan
ath-miR4240	TGACTAGACCCGTAACATTAC	0	0	0	0	0	0	0	0	0	0	0	0	0	0	Inf	nan
ath-miR774b-5p	TGAGATGAAGATATGGGTGAT	0	0	0	0	0	0	0	0	0	0	0	0	0	0	Inf	nan
ath-miR399e	TGCCAAAGGAGATTTGCCTCG	0	0	0	0	0	0	0	0	0	0	0	0	0	0	Inf	nan
ath-miR832-5p	TGCTGGGATCGGGAATCGAAA	0	0	0	0	0	0	0	0	0	0	0	0	0	0	Inf	nan
ath-miR5019	TGTTGGGAAAGAAAAACTCTT	0	0	0	0	0	0	0	0	0	0	0	0	0	0	Inf	nan
ath-miR5018	TTAAAGCTCCACCATGAGTCCAAT	0	0	0	0	0	0	0	0	0	0	0	0	0	0	Inf	nan
ath-miR5017-3p	TTATACCAAATTAATAGCAAA	0	0	0	0	0	0	0	0	0	0	0	0	0	0	Inf	nan
ath-miR863-5p	TTATGTCTTGTTGATCTCAAT	0	0	0	0	0	0	0	0	0	0	0	0	0	0	Inf	nan
ath-miR5016	TTCTTGTGGATTCCTTGGAAA	0	0	0	0	0	0	0	0	0	0	0	0	0	0	Inf	nan
ath-miR4243	TTGAAATTGTAGATTTCGTAC	0	0	0	0	0	0	0	0	0	0	0	0	0	0	Inf	nan
ath-miR867	TTGAACATGGTTTATTAGGAA	0	0	0	0	0	0	0	0	0	0	0	0	0	0	Inf	nan
ath-miR832-3p	TTGATTCCCAATCCAAGCAAG	0	0	0	0	0	0	0	0	0	0	0	0	0	0	Inf	nan
ath-miR447c-3p	TTGGGGACGACATCTTTTGTTG	0	0	0	0	0	0	0	0	0	0	0	0	0	0	Inf	nan
ath-miR5015	TTGGTGTTATGTGTAGTCTTC	0	0	0	0	0	0	0	0	0	0	0	0	0	0	Inf	nan
ath-miR774a	TTGGTTACCCATATGGCCATC	0	0	0	0	0	0	0	0	0	0	0	0	0	0	Inf	nan
ath-miR8182	TTGTGTTGCGTTTCTGTTGATT	0	0	0	0	0	0	0	0	0	0	0	0	0	0	Inf	nan
ath-miR407	TTTAAATCATATACTTTTGGT	0	0	0	0	0	0	0	0	0	0	0	0	0	0	Inf	nan
ath-miR773b-3p	TTTGATTCCAGCTTTTGTCTC	0	0	0	0	0	0	0	0	0	0	0	0	0	0	Inf	nan
ath-miR8184	TTTGGTCTGATTACGAATGTA	0	0	0	0	0	0	0	0	0	0	0	0	0	0	Inf	nan
ath-miR5013	TTTGTGACATCTAGGTGCTTT	0	0	0	0	0	0	0	0	0	0	0	0	0	0	Inf	nan
ath-miR4239	TTTGTTATTTTCGCATGCTCC	0	0	0	0	0	0	0	0	0	0	0	0	0	0	Inf	nan
ath-miR4221	TTTTCCTCTGTTGAATTCTTGC	0	0	0	0	0	0	0	0	0	0	0	0	0	0	Inf	nan
ath-miR426	TTTTGGAAATTTGTCCTTACG	0	0	0	0	0	0	0	0	0	0	0	0	0	0	Inf	nan
ath-miR865-3p	TTTTTCCTCAAATTTATCCAA	0	0	0	0	0	0	0	0	0	0	0	0	0	0	Inf	nan

## Sheet: TableS3E
TableS3E: Small RNA NGS results for salinity stress application in Arabidopsis
name	sequence	control_1(reads)	control_2(reads)	control_3(reads)	condition_1(reads)	condition_2(reads)	condition_3(reads)	control_1(norm)	control_2(norm)	control_3(norm)	condition_1(norm)	condition_2(norm)	condition_3(norm)	norm_average_control	norm_average_condition	fc	anova
ath-miR861-3p	GATGGATATGTCTTCAAGGAC	1	1	1	0	0	0	0.2325857794	0.255587592	0.2356799118	0	0	0	0.2412844277	0	0.0	4.74797e-06
ath-miR5632-3p	TTGGATTTATAGTTGGATAAG	1	1	1	0	0	0	0.2325857794	0.255587592	0.2356799118	0	0	0	0.2412844277	0	0.0	4.74797e-06
ath-miR5650	TTGTTTTGGATCTTAGATACA	1	1	1	0	0	0	0.2325857794	0.255587592	0.2356799118	0	0	0	0.2412844277	0	0.0	4.74797e-06
ath-miR319b, ath-miR319a	TTGGACTGAAGGGAGCTCCCT	9	11	8	15	18	11	2.0932720144	2.8114635124	1.8854392944	11.0084067533	10.3806827029	10.7981501787	2.2633916071	10.7290798783	4.74026670623	1.46892e-05
ath-miR3434-5p	ACTTGGCTGATTCTATTATT	4	3	4	0	0	0	0.9303431175	0.7667627761	0.9427196472	0	0	0	0.8799418469	0	0.0	0.000100648584161
ath-miR166b-5p, ath-miR166a-5p	GGACTGTTGTCTGGCTCGAGG	643	660	650	30	56	43	149.5526561412	168.6878107466	153.1919426694	22.0168135066	32.2954572979	42.2109506986	157.1441365191	32.1744071677	0.204744560506	0.000111823270084
ath-miR169c, ath-miR169b-5p	CAGCCAAGGATGACTTGCCGG	187	231	219	4	3	3	43.493540744	59.0407337613	51.613900684	2.9355751342	1.7301137838	2.9449500487	51.3827250631	2.5368796556	0.0493722287497	0.00041151241756
ath-miR2936	CTTGAGAGAGAGAACACAGACG	3	0	1	38	35	26	0.6977573381	0	0.2356799118	27.887963775	20.1846608112	25.5229004224	0.31114575	24.5318416695	78.8435698366	0.000450245561245
ath-miR159b-3p	TTTGGATTGAAGGGAGCTCTT	278	396	243	302	405	193	64.6588466676	101.212686448	57.2702185672	221.6359226329	233.5653608152	189.4584531355	74.3805838942	214.8865788612	2.88901441224	0.00175583448134
ath-miR823	TGGGTGGTGATCATATAAGAT	801	873	670	606	869	594	186.3012092832	223.1279678512	157.9055409054	444.7396328329	501.1562927122	583.1001096503	189.1115726799	509.6653450651	2.69505106347	0.00194922822942
ath-miR319c.2	TGTGAATGATGCGGGAGATAT	282	228	264	44	62	22	65.5891897851	58.2739709852	62.219496715	32.2913264763	35.7556848655	21.5963003574	62.0275524951	29.8811038998	0.481739206172	0.00250057199592
ath-miR319b.2	AATGAATGATGCGAGAGACAA	1792	1824	1696	350	285	164	416.7937166487	466.1917678815	399.7131304114	256.8628242434	164.3608094626	160.9906026644	427.5662049805	194.0714121235	0.453897922387	0.00328952222744
ath-miR851-3p	TGGGTGGCAAACAAAGACGAC	14	12	12	0	2	1	3.2562009113	3.0670511045	2.8281589416	0	1.1534091892	0.9816500162	3.0504703191	0.7116864018	0.233303827723	0.00353689307758
ath-miR399c-5p	GGGCATCTTTCTATTGGCAGG	7	7	1	12	15	6	1.6281004557	1.7891131443	0.2356799118	8.8067254026	8.6505689191	5.8899000975	1.2176311706	7.7823981397	6.39142486461	0.0035528420466
ath-miR159a	TTTGGATTGAAGGGAGCTCTA	1483	1876	1355	1229	1306	767	344.9247108203	479.4823226676	319.3462804878	901.9554599863	753.1762005548	752.9255624609	381.2511046586	802.6857410007	2.10539912198	0.00387814928614
ath-miR8176	GGCCGGTGGTCGCGAGAGGGA	4	4	7	81	149	111	0.9303431175	1.0223503682	1.6497593826	59.4453964678	85.9289845962	108.9631518033	1.2008176228	84.7791776224	70.6012103859	0.00428209893559
ath-miR5023	ATTGGTAGTGGATAAGGGGGC	116	116	88	7	17	10	26.9799504081	29.6481606767	20.7398322383	5.1372564849	9.8039781083	9.8165001625	25.789314441	8.2525782519	0.319999908132	0.00461752281258
ath-miR160a-3p	GCGTATGAGGAGCCATGCATA	1748	2572	2360	121	179	152	406.5599423559	657.3712867276	556.204591846	88.8011478099	103.2301224344	149.2108024694	540.0452736432	113.7473575712	0.210625595895	0.00475162151341
ath-miR172b-3p, ath-miR172a	AGAATCTTGATGATGCTGCAT	20346	22647	21332	3226	5786	2698	4732.190267262	5788.2921969364	5027.5238784995	2367.541345741	3336.8127843875	2648.4917438325	5182.6687808993	2784.281957987	0.53722938426	0.00491536841557
ath-miR165a-5p	GGAATGTTGTCTGGATCGAGG	507	627	610	55	88	73	117.9209901456	160.2534202093	143.7647461975	40.3641580954	50.7500043253	71.660451186	140.6463855174	54.2582045356	0.385777454117	0.00493492130754
ath-miR396a-3p	GTTCAATAAAGCTGTGGGAAG	172	127	171	219	183	165	40.0047540533	32.4596241891	40.3012649177	160.722738598	105.5369408128	161.9722526806	37.58854772	142.7439773638	3.79753903841	0.00499728869633
ath-miR824-3p	CCTTCTCATCGATGGTCTAGA	170	153	133	152	134	114	39.5395824946	39.1049015822	31.3454282693	111.5518551	77.2784156771	111.9081018521	36.6633041153	100.2461242097	2.73423595141	0.00571688637216
ath-miR161.1	TGAAAGTGACTACATCGGGGT	66639	62860	59975	14982	19056	8886	15499.2837520924	16066.2360356524	14134.902710154	10995.1966651866	10989.6827548025	8722.9420443647	15233.4741659663	10235.9404881179	0.671937364819	0.00623099385061
ath-miR158b	CCCCAAATGTAGACAAAGCA	917	1062	1054	212	217	159	213.2811596913	271.4340227468	248.4066270363	155.5854821132	125.1448970294	156.0823525832	244.3739364915	145.6042439086	0.595825585981	0.00750154934676
ath-miR166e-5p	GGAATGTTGTCTGGCACGAGG	336	368	285	15	53	37	78.1488218716	94.0562338708	67.1687748628	11.0084067533	30.5653435141	36.3210506011	79.7912768684	25.9649336228	0.325410679486	0.00791932103949
ath-miR780.2	TTCTTCGTGAATATCTGGCAT	5	5	7	0	1	0	1.1629288969	1.2779379602	1.6497593826	0	0.5767045946	0	1.3635420799	0.1922348649	0.140981981953	0.00839249609872
ath-miR156h	TGACAGAAGAAAGAGAGCAC	1493	1351	1369	553	745	481	347.2505686141	345.2988368464	322.645799253	405.8432623046	429.6449229811	472.1736578145	338.3984015712	435.8872810334	1.28808906605	0.00963063837661
ath-miR172e-5p, ath-miR172b-5p	GCAGCACCATTAAGATTCAC	753	751	711	1280	949	670	175.137091873	191.9462816223	167.5684172892	939.3840429475	547.2926602806	657.705510885	178.2172635948	714.794071371	4.01080151806	0.0101222901809
ath-miR171c-3p, ath-miR171b-3p	TTGAGCCGTGCCAATATCACG	67	75	40	66	55	48	15.5832472184	19.169069403	9.427196472	48.4369897145	31.7187527033	47.1192007798	14.7265043645	42.4249810659	2.88085889331	0.0103371357045
ath-miR3932b-5p	TTTGACGTGCTCGATCTGCTC	3	1	1	4	3	2	0.6977573381	0.255587592	0.2356799118	2.9355751342	1.7301137838	1.9633000325	0.396341614	2.2096629835	5.57514756323	0.0104387481309
ath-miR861-5p	CCTTGGAGAAATATGCGTCAA	40	66	49	3	3	3	9.3034311752	16.8687810747	11.5483156782	2.2016813507	1.7301137838	2.9449500487	12.5735093093	2.2922483944	0.182307766115	0.0105996035524
ath-miR167c-5p	TAAGCTGCCAGCATGATCTTG	1378	1359	1393	361	318	204	320.5032039854	347.3435375828	328.3021171362	264.9356558625	183.3920610846	200.2566033142	332.0496195681	216.1947734204	0.651091766651	0.0113424360007
ath-miR167a-3p	GATCATGTTCGCAGTTTCACC	270	216	330	544	359	320	62.7981604326	55.2069198807	77.7743708937	399.2382182527	207.0369494634	314.1280051988	65.259817069	306.8010576383	4.70122460371	0.0125127982698
ath-miR396b-5p	TTCCACAGCTTTCTTGAACTT	454	558	437	706	518	381	105.5939438384	142.6178763585	102.9921214562	518.1290111882	298.7329800057	374.0086561898	117.0679805511	396.9568824612	3.39082369571	0.013001998046
ath-miR408-3p	ATGCACTGCCTCTTCCCTGGC	4161	6706	2315	4927	7542	6461	967.7894279995	1713.9703922222	545.598995815	3615.8946715642	4349.5060525147	6342.4407549674	1075.7862720122	4769.2804930154	4.43329740962	0.0139021347276
ath-miR5028	AATTGGGTTTATGCTAGAGTT	1	2	1	1	2	1	0.2325857794	0.5111751841	0.2356799118	0.7338937836	1.1534091892	0.9816500162	0.3264802918	0.956317663	2.92917424733	0.0145968810541
ath-miR398c-5p, ath-miR398b-5p	AGGGTTGATATGAGAACACAC	60	86	88	88	66	54	13.9551467628	21.9805329155	20.7398322383	64.5826529526	38.062503244	53.0091008773	18.8918373055	51.884752358	2.74641113614	0.0150039840393
ath-miR2111b-3p	ATCCTCGGGATACAGTTTACC	11	2	3	14	10	13	2.5584435732	0.5111751841	0.7070397354	10.2745129697	5.7670459461	12.7614502112	1.2588861642	9.6010030423	7.62658556058	0.0177967499896
ath-miR408-5p	ACAGGGAACAAGCAGAGCATG	81228	89752	80455	11381	25076	12336	18892.4776874647	22939.4975607998	18961.6273038006	8352.4451506134	14461.4444143276	12109.6346004145	20264.5341840217	11641.1747217852	0.574460513924	0.0179277803491
ath-miR396b-3p	GCTCAAGAAAGCTGTGGGAAA	199	291	210	240	228	244	46.2845700966	74.3759892837	49.4927814778	176.1345080527	131.4886475701	239.5226039641	56.717780286	182.3819198623	3.21560397714	0.0181844303369
ath-miR5638b	ACAGTGGTCATCTGGTGGGCT	4	5	4	0	1	0	0.9303431175	1.2779379602	0.9427196472	0	0.5767045946	0	1.050333575	0.1922348649	0.183022679152	0.0184487112189
ath-miR858b	TTCGTTGTCTGTTCGACCTTG	2	4	2	4	3	2	0.4651715588	1.0223503682	0.4713598236	2.9355751342	1.7301137838	1.9633000325	0.6529605835	2.2096629835	3.3840679504	0.019582395176
ath-miR4228-3p	TCGGATGCGAAACGGTGGTGT	181	234	247	111	170	122	42.0980260677	59.8074965374	58.2129382144	81.4622099744	98.0397810829	119.7613019821	53.3728202732	99.7544310131	1.86901180231	0.0203692176667
ath-miR5638a	ATACCAAAACTCTCTCACTTT	3	1	2	0	0	0	0.6977573381	0.255587592	0.4713598236	0	0	0	0.4749015846	0	0.0	0.0204713917828
ath-miR850	TAAGATCCGGACTACAACAAAG	92	74	61	42	47	26	21.3978917029	18.913481811	14.3764746197	30.8235389092	27.1051159465	25.5229004224	18.2292827112	27.8171850927	1.52596158244	0.0207279133709
ath-miR399a	TGCCAAAGGAGATTTGCCCTG	5	12	5	8	10	10	1.1629288969	3.0670511045	1.178399559	5.8711502684	5.7670459461	9.8165001625	1.8027931868	7.151565459	3.9669361474	0.0222387404005
ath-miR5999	TCTTCACTATTAGACGGACAA	14	10	10	5	8	5	3.2562009113	2.5558759204	2.356799118	3.6694689178	4.6136367568	4.9082500812	2.7229586499	4.3971185853	1.61483120042	0.0223752985056
ath-miR447c-5p	CCCCTTACAATGTCGAGTAAA	12	15	7	8	12	10	2.7910293526	3.8338138806	1.6497593826	5.8711502684	6.9204551353	9.8165001625	2.7582008719	7.5360351887	2.7322285572	0.0233452395604
ath-miR833b	TGTTTGTTGACATCGGTCTAG	5	11	1	6	7	4	1.1629288969	2.8114635124	0.2356799118	4.4033627013	4.0369321622	3.926600065	1.4033574404	4.1222983095	2.93745427275	0.0238957919353
ath-miR3440b-5p	TTTTCTTGGCCCATCCACTTC	1	0	0	3	2	1	0.2325857794	0	0	2.2016813507	1.1534091892	0.9816500162	0.0775285931	1.4455801854	18.6457683236	0.02453795862
ath-miR843	TTTAGGTCGAGCTTCATTGGA	816	881	921	371	573	394	189.7899959739	225.1726685875	217.061198767	272.2745936981	330.451732709	386.770106401	210.6746211095	329.8321442694	1.56559979808	0.0265426257606
ath-miR396a-5p	TTCCACAGCTTTCTTGAACTG	567	477	441	2914	1716	1064	131.8761369084	121.9152814032	103.9348411034	2138.5664852726	989.625084343	1044.4756172861	119.2420864717	1390.8890623006	11.6644139956	0.0273343280707
ath-miR829-3p.1	AGCTCTGATACCAAATGATGGAAT	1598	1823	1651	410	177	138	371.672075449	465.9361802894	389.1075343804	300.8964512566	102.0767132452	135.467702242	408.9052633729	179.4802889146	0.438928781288	0.0278753034844
ath-miR397a	TCATTGAGTGCAGCGTTGATG	237	306	411	267	222	148	55.122829713	78.2098031643	96.8644437495	195.9496402086	128.0284200024	145.2842024045	76.7323588756	156.4207542052	2.03852398776	0.0282032091492
ath-miR5648-5p	TTTGGAAATATTTGGCTTGACT	1	2	1	3	2	3	0.2325857794	0.5111751841	0.2356799118	2.2016813507	1.1534091892	2.9449500487	0.3264802918	2.1000135295	6.43228268978	0.0282999315357
ath-miR8181	TGGGGGTGGGGGGGTGACAG	7	9	7	0	2	0	1.6281004557	2.3002883284	1.6497593826	0	1.1534091892	0	1.8593827222	0.3844697297	0.20677277739	0.0291702070512
ath-miR5653	TGGGTTGAGTTGAGTTGAGTTGGC	174	125	134	87	88	48	40.4699256121	31.948449005	31.5811081811	63.8487591691	50.7500043253	47.1192007798	34.6664942661	53.9059880914	1.55498815881	0.0302794403984
ath-miR171a-3p	TGATTGAGCCGCGCCAATATC	998	979	931	845	683	418	232.1206078211	250.2202526074	219.417997885	620.140247102	393.8892381156	410.329706791	233.9196194378	474.7863973362	2.02969891315	0.0304277984724
ath-miR841a-3p	ATTTCTAGTGGGTCGTATTCA	150	121	160	61	88	42	34.887866907	30.9260986369	37.7087858879	44.7675207967	50.7500043253	41.2293006823	34.5075838106	45.5822752681	1.32093500137	0.0312835308586
ath-miR771	TGAGCCTCTGTGGTAGCCCTCA	7	5	6	0	0	1	1.6281004557	1.2779379602	1.4140794708	0	0	0.9816500162	1.4400392956	0.3272166721	0.227227599344	0.0314639352521
ath-miR172d-3p, ath-miR172c	AGAATCTTGATGATGCTGCAG	35	38	37	9	3	4	8.1405022783	9.7123284975	8.7201567366	6.605044052	1.7301137838	3.926600065	8.8576625041	4.0872526336	0.461436934599	0.0323402323065
ath-miR156f-5p, ath-miR156e, ath-miR156d-5p, ath-miR156c-5p, ath-miR156b-5p, ath-miR156a-5p	TGACAGAAGAGAGTGAGCAC	1125596	939873	1113340	285479	407769	223584	261797.622926818	240219.87689368	262391.873002465	209511.263434843	235162.255837692	219481.237232414	254803.124274321	221384.918834983	0.868846955725	0.032842898906
ath-miR447a.2-3p	TATGGAAGAAATTGTAGTATT	36	21	18	16	21	19	8.3730880577	5.3673394328	4.2422384124	11.7423005368	12.1107964867	18.6513503087	5.9942219676	14.1681491107	2.36363437779	0.0331441225455
ath-miR169n, ath-miR169m, ath-miR169l, ath-miR169k, ath-miR169j, ath-miR169i, ath-miR169h	TAGCCAAGGATGACTTGCCTG	206	178	124	14	46	14	47.9126705522	45.4945913832	29.2243090631	10.2745129697	26.5284113519	13.7431002274	40.8771903328	16.8486748497	0.412177909307	0.0351200813799
ath-miR172e-3p	GGAATCTTGATGATGCTGCAT	67	92	62	15	8	7	15.5832472184	23.5140584677	14.6121545315	11.0084067533	4.6136367568	6.8715501137	17.9031534059	7.4978645413	0.418801334676	0.037134294391
ath-miR156b-3p	TGCTCACCTCTCTTTCTGTCAGT	726	836	742	798	539	410	168.8572758298	213.6712269457	174.874494555	585.6472392751	310.8437764924	402.476506661	185.8009991101	432.9891741428	2.33039206579	0.0393676501357
ath-miR5642b, ath-miR5642a	TCTCGCGCTTGTACGGCTTT	43	45	49	156	84	58	10.0011885133	11.5014416418	11.5483156782	114.4874302342	48.4431859469	56.9357009423	11.0169819444	73.2887723745	6.6523456918	0.039905872386
ath-miR775	TTCGATGTCTAGCAGTGCCA	1881	1857	1356	1217	1184	587	437.4938510135	474.6261584188	319.5819603996	893.1487345836	682.8182400129	576.2285595366	410.5673232773	717.3985113777	1.74733465306	0.0421691592959
ath-miR848	TGACATGGGACTGCCTAAGCTA	115	91	73	15	24	16	26.7473646287	23.2584708757	17.2046335613	11.0084067533	13.8409102705	15.7064002599	22.4034896886	13.5185724279	0.603413692054	0.0458304158544
ath-miR164c-3p	CACGTGTTCTACTACTCCAAC	4	0	0	2	3	1	0.9303431175	0	0	1.4677875671	1.7301137838	0.9816500162	0.3101143725	1.3931837891	4.49248378225	0.0463157457133
ath-miR834	TGGTAGCAGTAGCGGTGGTAA	6	8	9	4	11	7	1.3955146763	2.0447007363	2.1211192062	2.9355751342	6.3437505407	6.8715501137	1.8537782063	5.3836252629	2.90413666781	0.0481623444578
ath-miR831-5p	AGAAGCGTACAAGGAGATGAGG	0	0	0	8	4	10	0	0	0	5.8711502684	2.3068183784	9.8165001625	0	5.9981562698	Inf	0.0505547251976
ath-miR399d	TGCCAAAGGAGATTTGCCCCG	6	11	8	14	13	4	1.3955146763	2.8114635124	1.8854392944	10.2745129697	7.4971597299	3.926600065	2.0308058277	7.2327575882	3.56152099307	0.0507583494007
ath-miR156c-3p	GCTCACTGCTCTATCTGTCAGA	464	318	284	195	187	146	107.9198016322	81.2768542688	66.933094951	143.1092877928	107.8437591912	143.320902372	85.3765836173	131.4246497853	1.53935241043	0.052106587297
ath-miR157c-5p, ath-miR157b-5p, ath-miR157a-5p	TTGACAGAAGATAGAGAGCAC	1455798	1427446	1449986	639384	679206	405047	338597.912449596	364837.485907539	341732.572590002	469239.942903064	391701.220883627	397614.394130518	348389.323649046	419518.519305736	1.20416583066	0.0535940868203
ath-miR2111b-5p, ath-miR2111a-5p	TAATCTGCATCCTGAGGTTTA	26	22	28	20	17	22	6.0472302639	5.6229270249	6.5990375304	14.6778756711	9.8039781083	21.5963003574	6.0897316064	15.3593847123	2.52217761061	0.0540770426921
ath-miR156a-3p	GCTCACTGCTCTTTCTGTCAGA	151	95	75	102	92	41	35.1204526864	24.2808212438	17.6759933849	74.8571659224	53.0568227037	40.2476506661	25.6924224384	56.0538797641	2.18172809117	0.0549751681413
ath-miR162b-3p, ath-miR162a-3p	TCGATAAACCTCTGCATCCAG	1477	1442	1337	730	694	447	343.529196144	368.5573077221	315.1040420755	535.7424619935	400.2329886562	438.7975572621	342.3968486472	458.2576693039	1.33838167937	0.0549964555219
ath-miR773a	TTTGCTTCCAGCTTTTGTCTC	144	127	117	140	105	55	33.4923522307	32.4596241891	27.5745496805	102.7451296974	60.5539824336	53.9907508935	31.1755087001	72.4299543415	2.32329663128	0.0551359058478
ath-miR164c-5p	TGGAGAAGCAGGGCACGTGCG	4827	4403	3429	690	1282	764	1122.6915570664	1125.3521677534	808.1464175593	506.3867106514	739.3352902843	749.9806124122	1018.7300474597	665.2342044493	0.653003419412	0.0552575096054
ath-miR5656	ACTGAAGTAGAGATTGGGTTT	121	102	118	25	36	26	28.142879305	26.0699343881	27.8102295923	18.3473445888	20.7613654058	25.5229004224	27.3410144285	21.543870139	0.787968939314	0.0581575888531
ath-miR8171	ATAGGTGGGCCAGTGGTAGGA	5	6	8	0	2	0	1.1629288969	1.5335255522	1.8854392944	0	1.1534091892	0	1.5272979145	0.3844697297	0.251731981069	0.0592510724841
ath-miR858a	TTTCGTTGTCTGTTCGACCTT	4	5	2	5	10	2	0.9303431175	1.2779379602	0.4713598236	3.6694689178	5.7670459461	1.9633000325	0.8932136338	3.7999382988	4.25423230794	0.0610122444344
ath-miR472-5p	ATGGTCGAAGTAGGCAAAATC	1845	1685	1837	557	504	312	429.1207629558	430.6650925879	432.943997975	408.7788374389	290.6591156812	306.2748050688	430.9099511729	335.237586063	0.777975967254	0.0612384518138
ath-miR827	TTAGATGACCATCAACAAACT	359	333	258	214	160	145	83.4982947974	85.1106681494	60.8054172442	157.0532696803	92.2727351369	142.3392523557	76.4714600637	130.5550857243	1.70723934937	0.0625760385755
ath-miR842	TCATGGTCAGATCCGTCATCC	68	59	48	27	31	27	15.8158329978	15.0796679304	11.3126357664	19.8151321559	17.8778424328	26.5045504387	14.0693788982	21.3991750091	1.52097510231	0.0686126869488
ath-miR8167f, ath-miR8167e, ath-miR8167d, ath-miR8167c, ath-miR8167b, ath-miR8167a	AGATGTGGAGATCGTGGGGATG	236	156	256	46	65	39	54.8902439336	39.8716643583	60.3340574206	33.7591140434	37.4857986494	38.2843506336	51.6986552375	36.5097544421	0.706203174423	0.0727398567793
ath-miR5647	TCAAGTTTGATGACGATTCCA	2	4	6	0	1	0	0.4651715588	1.0223503682	1.4140794708	0	0.5767045946	0	0.9672004659	0.1922348649	0.198753900228	0.082218465786
ath-miR169b-3p	GGCAAGTTGTCCTTCGGCTACA	191	458	179	19	17	11	44.4238838615	117.0591171545	42.186704212	13.9439818875	9.8039781083	10.7981501787	67.8899017427	11.5153700582	0.16961830497	0.0839174296852
ath-miR397b	TCATTGAGTGCATCGTTGATG	375	303	496	195	201	124	87.2196672674	77.4430403882	116.8972362524	143.1092877928	115.9176235157	121.7246020145	93.853314636	126.9171711077	1.35229290089	0.0841668576515
ath-miR5024-5p	ATGACAAGGCCAAGATATAACA	19	27	19	4	7	2	4.4191298082	6.9008649851	4.4779183242	2.9355751342	4.0369321622	1.9633000325	5.2659710392	2.978602443	0.565632135237	0.0869906074043
ath-miR5651	TTGTGCGGTTCAAATAGTAAC	10	10	19	2	2	2	2.3258577938	2.5558759204	4.4779183242	1.4677875671	1.1534091892	1.9633000325	3.1198840128	1.5281655963	0.489814874537	0.0921273500993
ath-miR390b-5p, ath-miR390a-5p	AAGCTCAGGAGGGATAGCGCC	11742	16863	15070	2315	4175	2872	2731.022221478	4309.9735645754	3551.6962708132	1698.9641089245	2407.741682478	2819.2988466594	3530.8973522888	2308.6682126873	0.653847445095	0.094957640079
ath-miR854e, ath-miR854d, ath-miR854c, ath-miR854b, ath-miR854a	GATGAGGATAGGGAGGAGGAG	1	1	3	2	1	2	0.2325857794	0.255587592	0.7070397354	1.4677875671	0.5767045946	1.9633000325	0.3984043689	1.3359307314	3.35320301604	0.0969105465608
ath-miR163	TTGAAGAGGACTTGGAACTTCGAT	61	66	64	48	32	25	14.1877325422	16.8687810747	15.0835143551	35.2269016105	18.4545470274	24.5412504062	15.380009324	26.0742330147	1.6953327183	0.0975510924341
ath-miR391-3p	ACGGTATCTCTCCTACGTAGC	112	130	148	186	69	92	26.0496072905	33.2263869652	34.8806269463	136.5042437408	39.7926170278	90.3118014947	31.3855404007	88.8695540877	2.8315444932	0.109852255428
ath-miR825	TTCTCAAGAAGGTGCATGAAC	347	248	274	101	200	100	80.7072654448	63.385722826	64.576295833	74.1232721388	115.3409189211	98.1650016246	69.5564280346	95.8763975615	1.37839737132	0.116806738084
ath-miR852	AAGATAAGCGCCTTAGTTCTG	192	169	150	109	101	47	44.6564696409	43.1943030548	35.3519867699	79.9944224072	58.2471640552	46.1375507636	41.0675864885	61.4597124087	1.49655038593	0.119281950725
ath-miR157c-3p	GCTCTCTATACTTCTGTCACC	46	86	85	62	38	31	10.6989458515	21.9805329155	20.0327925029	45.5014145803	21.914774595	30.4311505036	17.57075709	32.615779893	1.85625353113	0.123299639584
ath-miR398a-3p	TGTGTTCTCAGGTCACCCCTT	0	0	0	1	0	1	0	0	0	0.7338937836	0	0.9816500162	0	0.5718479333	Inf	0.124345782656
ath-miR833a-3p	TAGACCGATGTCAACAAACAAG	6	0	3	3	4	1	1.3955146763	0	0.7070397354	2.2016813507	2.3068183784	0.9816500162	0.7008514706	1.8300499151	2.61118081629	0.126161906166
ath-miR167b, ath-miR167a-5p	TGAAGCTGCCAGCATGATCTA	832384	691563	750349	216192	306538	170593	193600.681383299	176754.921914157	176842.18613858	158661.964853827	176781.873021182	167462.621221506	182399.263145345	167635.486365505	0.919057914351	0.126340576596
ath-miR156d-3p	GCTCACTCTCTTTTTGTCATAAC	9	34	36	19	15	22	2.0932720144	8.6899781294	8.4844768248	13.9439818875	8.6505689191	21.5963003574	6.4225756562	14.7302837213	2.29351657494	0.127928184284
ath-miR5026	ACTCATAAGATCGTGACACGT	6459	3988	6500	2678	2698	1740	1502.2715490143	1019.2833170567	1531.9194266945	1965.3675523542	1555.9489962457	1708.0710282686	1351.1580975885	1743.1291922895	1.29010009665	0.127967864421
ath-miR831-3p	TGATCTCTTCGTACTCTTCTTG	5	0	2	6	2	2	1.1629288969	0	0.4713598236	4.4033627013	1.1534091892	1.9633000325	0.5447629068	2.506690641	4.60143414632	0.130479632302
ath-miR8180	TGCGGTGCGGGAGAAGTGC	5	13	8	2	1	0	1.1629288969	3.3226386965	1.8854392944	1.4677875671	0.5767045946	0	2.1236689626	0.6814973872	0.320905658651	0.132468794359
ath-miR833a-5p	TGTTTGTTGTACTCGGTCTAGT	39	49	43	41	19	23	9.0708453958	12.52379201	10.1342362074	30.0896451257	10.9573872975	22.5779503737	10.5762912044	21.2083275989	2.00527076922	0.133426705377
ath-miR156f-3p	GCTCACTCTCTATCCGTCACC	11	9	7	6	9	14	2.5584435732	2.3002883284	1.6497593826	4.4033627013	5.1903413514	13.7431002274	2.1694970947	7.7789347601	3.58559353645	0.135144062369
ath-miR1888a	TAAGTTAAGATTTGTGAAGAA	35	33	30	11	17	11	8.1405022783	8.4343905373	7.070397354	8.0728316191	9.8039781083	10.7981501787	7.8817633899	9.5583199687	1.21271338606	0.135193843815
ath-miR847	TCACTCCTCTTCTTCTTGATG	3	1	2	9	3	2	0.6977573381	0.255587592	0.4713598236	6.605044052	1.7301137838	1.9633000325	0.4749015846	3.4328192894	7.22848564991	0.136841251777
ath-miR170-3p	TGATTGAGCCGTGTCAATATC	20	29	26	16	15	7	4.6517155876	7.4120401692	6.1276777068	11.7423005368	8.6505689191	6.8715501137	6.0638111545	9.0881398566	1.4987504764	0.13734553511
ath-miR5995b, ath-miR5595a	ACATATGATCTGCATCTTTGC	0	1	2	1	1	2	0	0.255587592	0.4713598236	0.7338937836	0.5767045946	1.9633000325	0.2423158052	1.0912994702	4.50362480194	0.138070838122
ath-miR399f	TGCCAAAGGAGATTTGCCCGG	82	77	61	27	49	43	19.0720339091	19.6802445871	14.3764746197	19.8151321559	28.2585251357	42.2109506986	17.709584372	30.0948693301	1.6993549198	0.140061195447
ath-miR8175	GATCCCCGGCAACGGCGCCA	2318	2348	2095	1946	941	1088	539.1338366024	600.1196661106	493.7494152192	1428.1573027936	542.6790235238	1068.035217676	544.3343059774	1012.9571813311	1.86091005143	0.144579460295
ath-miR5659	CGATGAAGGTCTTTGGAACGGTA	89	78	53	17	22	14	20.7001343648	19.9358321791	12.4910353254	12.4761943204	12.6875010813	13.7431002274	17.7090006231	12.9689318764	0.732335615793	0.147877642206
ath-miR866-5p	TCAAGGAACGGATTTTGTTAA	19	19	25	7	15	12	4.4191298082	4.8561642488	5.891997795	5.1372564849	8.6505689191	11.779800195	5.0557639507	8.5225418663	1.68570802542	0.152885297202
ath-miR169a-5p	CAGCCAAGGATGACTTGCCGA	326	257	261	54	104	62	75.8229640778	65.6860111544	61.5124569796	39.6302643118	59.977277839	60.8623010073	67.6738107373	53.4899477194	0.790408388956	0.156099001625
ath-miR5663-3p	TGAGAATGCAAATCCTTAGCT	2	0	1	0	0	0	0.4651715588	0	0.2356799118	0	0	0	0.2336171569	0	0.0	0.156896694191
ath-miR398c-3p, ath-miR398b-3p	TGTGTTCTCAGGTCACCCCTG	12	22	10	13	12	27	2.7910293526	5.6229270249	2.356799118	9.5406191862	6.9204551353	26.5045504387	3.5902518318	14.32187492	3.98910037261	0.159702643952
ath-miR3932b-3p, ath-miR3932a	AACTTTGTGATGACAACGAAG	1	0	2	0	0	0	0.2325857794	0	0.4713598236	0	0	0	0.2346485343	0	0.0	0.159721486202
ath-miR5660	CAGGTGGTTAGTGCAATGGAA	1	0	2	0	0	0	0.2325857794	0	0.4713598236	0	0	0	0.2346485343	0	0.0	0.159721486202
ath-miR159c	TTTGGATTGAAGGGAGCTCCT	1	0	2	0	0	0	0.2325857794	0	0.4713598236	0	0	0	0.2346485343	0	0.0	0.159721486202
ath-miR837-5p	ATCAGTTTCTTGTTCGTTTCA	15	16	21	26	11	8	3.4887866907	4.0894014726	4.9492781478	19.0812383724	6.3437505407	7.85320013	4.1758221037	11.092729681	2.65641816283	0.162060133748
ath-miR167c-3p	TAGGTCATGCTGGTAGTTTCACC	15	14	21	13	6	11	3.4887866907	3.5782262886	4.9492781478	9.5406191862	3.4602275676	10.7981501787	4.0054303757	7.9329989775	1.98056094687	0.164935281841
ath-miR402	TTCGAGGCCTATTAAACCTCTG	0	0	1	2	0	1	0	0	0.2356799118	1.4677875671	0	0.9816500162	0.0785599706	0.8164791945	10.3930689926	0.167907203734
ath-miR8183	TTTAGTTGACGGAATTGTGGC	35	48	39	10	11	9	8.1405022783	12.2682044179	9.1915165602	7.3389378355	6.3437505407	8.8348501462	9.8667410855	7.5058461741	0.760721915074	0.175160484163
ath-miR400	TATGAGAGTATTATAAGTCAC	110	79	97	30	33	18	25.5844357318	20.1914197712	22.8609514445	22.0168135066	19.031251622	17.6697002924	22.8789356492	19.5725884737	0.855485096589	0.1766549063
ath-miR5649b, ath-miR5649a	ATTGAATATGTTGGTTACTAT	1	0	0	1	0	1	0.2325857794	0	0	0.7338937836	0	0.9816500162	0.0775285931	0.5718479333	7.37596169922	0.180123064466
ath-miR864-3p	TAAAGTCAATAATACCTTGAAG	1	0	0	1	0	1	0.2325857794	0	0	0.7338937836	0	0.9816500162	0.0775285931	0.5718479333	7.37596169922	0.180123064466
ath-miR5014a-3p	TTGTACAAATTTAAGTGTACG	3	0	1	1	1	2	0.6977573381	0	0.2356799118	0.7338937836	0.5767045946	1.9633000325	0.31114575	1.0912994702	3.50735779036	0.182201872338
ath-miR3440b-3p	TGGATTGGTCAAGGGAAGCGT	228	162	165	29	68	39	53.0295576986	41.4051899105	38.8871854469	21.282919723	39.2159124332	38.2843506336	44.440644352	32.9277275966	0.740937222597	0.188752810479
ath-miR5012	TTTTACTGCTACTTGTGTTCC	6	6	5	2	1	0	1.3955146763	1.5335255522	1.178399559	1.4677875671	0.5767045946	0	1.3691465958	0.6814973872	0.497753410256	0.192539534715
ath-miR5996	TGACATCCAGATAGAAGCTTTG	1087	912	1136	222	387	251	252.8207421859	233.0958839407	267.7323798038	162.9244199487	223.1846781123	246.3941540778	251.2163353102	210.8344173796	0.839254410424	0.206622097625
ath-miR845a	CGGCTCTGATACCAATTGATG	1	4	4	3	1	2	0.2325857794	1.0223503682	0.9427196472	2.2016813507	0.5767045946	1.9633000325	0.7325519316	1.5805619926	2.15761084562	0.208045260828
ath-miR156j	TGACAGAAGAGAGAGAGCAC	2307	2642	2455	779	795	534	536.5753930293	675.2624181704	578.5941834669	571.7032573876	458.4801527114	524.2011086755	596.8106648889	518.1281729248	0.868161719297	0.208788371211
ath-miR5654-5p	ATAAATCCCAACATCTTCCA	15	6	15	11	5	5	3.4887866907	1.5335255522	3.535198677	8.0728316191	2.883522973	4.9082500812	2.85250364	5.2882015578	1.85388073959	0.213442356547
ath-miR5658	ATGATGATGATGATGATGAAA	0	1	0	1	1	0	0	0.255587592	0	0.7338937836	0.5767045946	0	0.085195864	0.4368661261	5.12778561762	0.214847504648
ath-miR777	TACGCATTGAGTTTCGTTGCTT	30	24	26	9	9	5	6.9775733814	6.134102209	6.1276777068	6.605044052	5.1903413514	4.9082500812	6.4131177657	5.5678784949	0.86820150484	0.229120475421
ath-miR5640	TGAGAGAAGGAATTAGATTCA	4	4	1	1	0	0	0.9303431175	1.0223503682	0.2356799118	0.7338937836	0	0	0.7294577992	0.2446312612	0.335360402573	0.236636983581
ath-miR5652	TTGAATGTGAATGAATCGGGC	56	53	65	8	18	15	13.0248036453	13.5461423781	15.3191942669	5.8711502684	10.3806827029	14.7247502437	13.9633800968	10.3255277383	0.739471937792	0.241551694171
ath-miR171b-5p	AGATATTAGTGCGGTTCAATC	309	288	259	99	58	52	71.8690058284	73.6092265076	61.041097156	72.6554845717	33.4488664871	51.0458008448	68.8397764973	52.3833839679	0.760946456152	0.242161115787
ath-miR841b-3p	CAATTTCTAGTGGGTCGTATT	214	132	241	45	61	43	49.7733567873	33.7375621493	56.7988587436	33.0252202599	35.1789802709	42.2109506986	46.7699258934	36.8050504098	0.78693839485	0.247555134178
ath-miR8174	ATGTGTATAGGGAAGCTAATC	4	1	0	1	1	2	0.9303431175	0.255587592	0	0.7338937836	0.5767045946	1.9633000325	0.3953102365	1.0912994702	2.76061525718	0.250854055062
ath-miR5662	AGAGGTGACCATTGGAGATG	0	1	1	1	0	1	0	0.255587592	0.2356799118	0.7338937836	0	0.9816500162	0.1637558346	0.5718479333	3.4920766927	0.253131746007
ath-miR837-3p	AAACGAACAAAAAACTGATGG	353	316	333	173	131	100	82.1027801211	80.7656790847	78.4814106291	126.9636245546	75.5483018933	98.1650016246	80.4499566116	100.2256426909	1.24581350833	0.255538341079
ath-miR472-3p	TTTTTCCTACTCCGCCCATACC	40	38	48	43	10	23	9.3034311752	9.7123284975	11.3126357664	31.5574326928	5.7670459461	22.5779503737	10.1094651464	19.9674763375	1.97512687846	0.263469041024
ath-miR393b-5p, ath-miR393a-5p	TCCAAAGGGATCGCATTGATCC	29	12	29	19	6	33	6.744987602	3.0670511045	6.8347174422	13.9439818875	3.4602275676	32.3944505361	5.5489187162	16.5995533304	2.99149333039	0.265709339306
ath-miR390a-3p	CGCTATCCATCCTGAGTTTCA	47	155	66	17	14	11	10.9315316309	39.6160767662	15.5548741787	12.4761943204	8.0738643245	10.7981501787	22.0341608586	10.4494029412	0.474236482535	0.266726563105
ath-miR2111a-3p	GTCCTCGGGATGCGGATTACC	2	3	7	2	3	8	0.4651715588	0.7667627761	1.6497593826	1.4677875671	1.7301137838	7.85320013	0.9605645725	3.6837004936	3.83493270422	0.267580595669
ath-miR167d	TGAAGCTGCCAGCATGATCTGG	1012	863	792	239	565	440	235.3768087324	220.5720919308	186.6584901449	175.4006142691	325.8380959521	431.9260071484	214.2024636027	311.0549057899	1.4521537267	0.270483601147
ath-miR171a-5p, ath-miR170-5p	TATTGGCCTGGTTCACTCAGA	2	4	1	0	1	0	0.4651715588	1.0223503682	0.2356799118	0	0.5767045946	0	0.5744006129	0.1922348649	0.334670368699	0.275082976335
ath-miR173-5p	TTCGCTTGCAGAGAGAAATCAC	13164	11855	10599	7416	5778	2933	3061.7591997561	3029.9909036376	2497.9713851592	5442.5562988269	3332.1991476306	2879.1794976504	2863.2404961843	3884.6449813693	1.35673024552	0.276225047937
ath-miR8169	ATAGACAGAGTCACTCACAGA	0	2	1	0	3	1	0	0.5111751841	0.2356799118	0	1.7301137838	0.9816500162	0.2489516986	0.9039212667	3.63091021987	0.278103647317
ath-miR5645c	AACCTATTTAACGACATGACT	1	2	0	2	0	1	0.2325857794	0.5111751841	0	1.4677875671	0	0.9816500162	0.2479203212	0.8164791945	3.29331291016	0.280729619001
ath-miR5020a	TGGAAGAAGGTGAGACTTGCA	75	33	52	4	14	13	17.4439334535	8.4343905373	12.2553554136	2.9355751342	8.0738643245	12.7614502112	12.7112264681	7.92362989	0.623356834204	0.282200263249
ath-miR5997	TGAAACCAAGTAGCTAAATAG	114	71	93	25	38	14	26.5147788493	18.1467190349	21.9182317973	18.3473445888	21.914774595	13.7431002274	22.1932432272	18.0017398038	0.81113605702	0.283157583462
ath-miR5631	TGGCAGGAAAGACATAATTTT	41	26	38	14	14	16	9.5360169546	6.645277393	8.9558366484	10.2745129697	8.0738643245	15.7064002599	8.3790436653	11.3515925181	1.3547599191	0.289039479663
ath-miR1886.1	TGAGAGAAGTGAGATGAAATC	25	13	13	3	4	4	5.8146444845	3.3226386965	3.0638388534	2.2016813507	2.3068183784	3.926600065	4.0670406781	2.8116999314	0.691338040099	0.293749324408
ath-miR168b-3p	CCCGTCTTGTATCAACTGAAT	4	4	2	2	1	2	0.9303431175	1.0223503682	0.4713598236	1.4677875671	0.5767045946	1.9633000325	0.8080177698	1.3359307314	1.6533432572	0.296427962637
ath-miR157b-3p, ath-miR157a-3p	GCTCTCTAGCCTTCTGTCATC	10473	13357	17067	3650	4802	2816	2435.870867445	3413.8834668821	4022.3490546761	2678.7123099674	2769.3354632956	2764.3264457496	3290.7011296677	2737.4580730042	0.831876844823	0.298157667535
ath-miR8173	ATGTGCTGATTCGAGGTGGGA	21	15	6	3	1	3	4.884301367	3.8338138806	1.4140794708	2.2016813507	0.5767045946	2.9449500487	3.3773982395	1.9077786647	0.564866364407	0.302498295173
ath-miR394b-5p, ath-miR394a	TTGGCATTCTGTCCACCTCC	48	11	40	24	7	43	11.1641174102	2.8114635124	9.427196472	17.6134508053	4.0369321622	42.2109506986	7.8009257982	21.287111222	2.72879293723	0.304448925974
ath-miR5666	ATGGGACATCGAGCATTTAAT	4	6	5	2	1	0	0.9303431175	1.5335255522	1.178399559	1.4677875671	0.5767045946	0	1.2140894096	0.6814973872	0.561323887525	0.312674025295
ath-miR780.1	TCTAGCAGCTGTTGAGCAGGT	1	1	0	1	1	0	0.2325857794	0.255587592	0	0.7338937836	0.5767045946	0	0.1627244571	0.4368661261	2.6846986242	0.312764442774
ath-miR781b, ath-miR781a	TTAGAGTTTTCTGGATACTTA	5	2	4	0	2	0	1.1629288969	0.5111751841	0.9427196472	0	1.1534091892	0	0.8722745761	0.3844697297	0.440766864281	0.319478621627
ath-miR166g, ath-miR166f, ath-miR166e-3p, ath-miR166d, ath-miR166c, ath-miR166b-3p, ath-miR166a-3p	TCGGACCAGGCTTCATTCCCC	251543	236451	292366	56949	91090	67954	58505.3247025402	60433.9417255178	68904.7930930702	41794.5170795431	52532.0215226155	66707.0452040016	62614.6865070427	53677.8612687201	0.857272698518	0.320632266179
ath-miR399c-3p, ath-miR399b	TGCCAAAGGAGAGTTGCCCTG	121	133	102	27	85	56	28.142879305	33.9931497414	24.0393510035	19.8151321559	49.0198905415	54.9724009098	28.7251266833	41.2691412024	1.43669135588	0.326974153628
ath-miR5657	TGGACAAGGTTAGATTTGGTG	48	58	51	34	26	12	11.1641174102	14.8240803383	12.0196755018	24.9523886408	14.9943194597	11.779800195	12.6692910834	17.2421694318	1.36094192787	0.328888388478
ath-miR395e, ath-miR395d, ath-miR395a	CTGAAGTGTTTGGGGGAACTC	6	6	18	3	7	5	1.3955146763	1.5335255522	4.2422384124	2.2016813507	4.0369321622	4.9082500812	2.3904262136	3.715621198	1.55437602586	0.339425578839
ath-miR862-5p	TCCAATAGGTCGAGCATGTGC	11	3	9	1	9	4	2.5584435732	0.7667627761	2.1211192062	0.7338937836	5.1903413514	3.926600065	1.8154418518	3.2836117333	1.80871214908	0.363046675723
ath-miR415	AACAGAGCAGAAACAGAACAT	0	1	0	0	0	0	0	0.255587592	0	0	0	0	0.085195864	0	0.0	0.3739009663
ath-miR866-3p	ACAAAATCCGTCTTTGAAGA	0	0	1	0	0	0	0	0	0.2356799118	0	0	0	0.0785599706	0	0.0	0.3739009663
ath-miR782	ACAAACACCTTGGATGTTCTT	0	0	1	0	0	0	0	0	0.2356799118	0	0	0	0.0785599706	0	0.0	0.3739009663
ath-miR2937	ATAAGAGCTGTTGAAGGAGTC	1	0	0	0	0	0	0.2325857794	0	0	0	0	0	0.0775285931	0	0.0	0.3739009663
ath-miR2112-3p	CTTTATATCCGCATTTGCGCA	0	1	0	0	0	0	0	0.255587592	0	0	0	0	0.085195864	0	0.0	0.3739009663
ath-miR2933b, ath-miR2933a	GAAATCGGAGAGGAAATTCGCC	0	1	0	0	0	0	0	0.255587592	0	0	0	0	0.085195864	0	0.0	0.3739009663
ath-miR163.2	GGACAAAACACGGGGGATAAT	0	0	1	0	0	0	0	0	0.2356799118	0	0	0	0.0785599706	0	0.0	0.3739009663
ath-miR8178	TAACAGAGTAATTGTACAGTG	0	0	1	0	0	0	0	0	0.2356799118	0	0	0	0.0785599706	0	0.0	0.3739009663
ath-miR406	TAGAATGCTATTGTAATCCAG	0	1	0	0	0	0	0	0.255587592	0	0	0	0	0.085195864	0	0.0	0.3739009663
ath-miR3434-3p	TCAGAGTATCAGCCATGTGA	0	1	0	0	0	0	0	0.255587592	0	0	0	0	0.085195864	0	0.0	0.3739009663
ath-miR828	TCTTGCTTAAATGAGTATTCCA	0	1	0	0	0	0	0	0.255587592	0	0	0	0	0.085195864	0	0.0	0.3739009663
ath-miR156i	TGACAGAAGAGAGAGAGCAG	0	0	2	0	0	0	0	0	0.4713598236	0	0	0	0.1571199412	0	0.0	0.3739009663
ath-miR835-5p	TTCTTGCATATGTTCTTTATC	0	1	0	0	0	0	0	0.255587592	0	0	0	0	0.085195864	0	0.0	0.3739009663
ath-miR8170-3p	TTGCTTAAAGATTTTCTATGT	0	0	1	0	0	0	0	0	0.2356799118	0	0	0	0.0785599706	0	0.0	0.3739009663
ath-miR8184	TTTGGTCTGATTACGAATGTA	0	0	1	0	0	0	0	0	0.2356799118	0	0	0	0.0785599706	0	0.0	0.3739009663
ath-miR399e	TGCCAAAGGAGATTTGCCTCG	0	0	0	1	0	0	0	0	0	0.7338937836	0	0	0	0.2446312612	Inf	0.3739009663
ath-miR826b	TGGTTTTGGACACGTGAAAAT	0	0	0	1	0	0	0	0	0	0.7338937836	0	0	0	0.2446312612	Inf	0.3739009663
ath-miR779.1	TTCTGCTATGTTGCTGCTCAT	0	0	0	1	0	0	0	0	0	0.7338937836	0	0	0	0.2446312612	Inf	0.3739009663
ath-miR159b-5p	GAGCTCCTTGAAGTTCAATGG	0	0	0	0	1	0	0	0	0	0	0.5767045946	0	0	0.1922348649	Inf	0.3739009663
ath-miR169g-3p	TCCGGCAAGTTGACCTTGGCT	0	0	0	0	1	0	0	0	0	0	0.5767045946	0	0	0.1922348649	Inf	0.3739009663
ath-miR774a	TTGGTTACCCATATGGCCATC	0	0	0	0	1	0	0	0	0	0	0.5767045946	0	0	0.1922348649	Inf	0.3739009663
ath-miR855	AGCAAAAGCTAAGGAAAAGGAA	0	0	0	0	3	0	0	0	0	0	1.7301137838	0	0	0.5767045946	Inf	0.3739009663
ath-miR2112-5p	CGCAAATGCGGATATCAATGT	0	0	0	0	0	1	0	0	0	0	0	0.9816500162	0	0.3272166721	Inf	0.3739009663
ath-miR839-5p	TACCAACCTTTCATCGTTCCC	28	27	37	22	14	7	6.5124018226	6.9008649851	8.7201567366	16.1456632382	8.0738643245	6.8715501137	7.3778078481	10.3636925588	1.40471163958	0.37452132553
ath-miR398a-5p	AAGGAGTGGCATGTGAACACA	37	35	30	21	11	11	8.6056738371	8.9455657214	7.070397354	15.4117694546	6.3437505407	10.7981501787	8.2072123041	10.8512233913	1.32215702351	0.379807566267
ath-miR5629	TTAGGGTAGTTAACGGAAGTTA	63	72	47	13	29	8	14.6529041009	18.4023066269	11.0769558546	9.5406191862	16.7244332436	7.85320013	14.7107221941	11.3727508532	0.773092626123	0.387482409545
ath-miR5635c, ath-miR5635b, ath-miR5635d, ath-miR5635a	TGTTAAGGAGTGTTAACGGTG	10	12	9	5	4	3	2.3258577938	3.0670511045	2.1211192062	3.6694689178	2.3068183784	2.9449500487	2.5046760348	2.9737457816	1.18727761207	0.390300594974
ath-miR838	TTTTCTTCTACTTCTTGCACA	0	4	6	6	1	1	0	1.0223503682	1.4140794708	4.4033627013	0.5767045946	0.9816500162	0.8121432797	1.9872391041	2.44690703448	0.412146943384
ath-miR844-5p	TGGTAAGATTGCTTATAAGCT	3	3	3	2	0	3	0.6977573381	0.7667627761	0.7070397354	1.4677875671	0	2.9449500487	0.7238532832	1.4709125386	2.03205894446	0.429291942781
ath-miR161.2	TCAATGCATTGAAAGTGACTA	1319	964	1188	471	457	307	306.780643002	246.3864387268	279.9877352174	345.6639720533	263.5539997347	301.3665549876	277.7182723154	303.5281755919	1.09293556042	0.430523487784
ath-miR168b-5p, ath-miR168a-5p	TCGCTTGGTGCAGGTCGGGAA	98905	104296	102093	18977	44759	24448	23003.8965095619	26656.7634994337	24061.2692353106	13927.1023304797	25812.7209499478	23999.3795971897	24573.9764147687	21246.4009592057	0.864589458401	0.43648753992
ath-miR5663-5p	AGCTAAGGATTTGCATTCTCA	20	31	33	10	11	12	4.6517155876	7.9232153532	7.7774370894	7.3389378355	6.3437505407	11.779800195	6.7841226767	8.4874961904	1.25108235727	0.438702622729
ath-miR869.2	TCTGGTGTTGAGATAGTTGAC	574	593	533	301	207	153	133.504237364	151.5634420799	125.6173929889	220.9020288494	119.3778510833	150.1924524857	136.8950241443	163.4907774728	1.19427845164	0.439542457328
ath-miR393a-3p	ATCATGCTATCTCTTTGGATT	12	25	23	15	10	4	2.7910293526	6.389689801	5.4206379714	11.0084067533	5.7670459461	3.926600065	4.8671190416	6.9006842548	1.41781702807	0.440718128918
ath-miR5014a-5p	ACACTTAGTTTTGTACAACAT	2	4	3	0	2	0	0.4651715588	1.0223503682	0.7070397354	0	1.1534091892	0	0.7315205541	0.3844697297	0.525576113405	0.452004448847
ath-miR447b, ath-miR447a-3p	TTGGGGACGAGATGTTTTGTTG	198	159	153	60	64	29	46.0519843172	40.6384271344	36.0590265053	44.0336270132	36.9090940548	28.4678504711	40.916479319	36.470190513	0.891332566242	0.452348005535
ath-miR841a-5p	TACGAGCCACTTGAAACTGAA	109	96	113	26	56	42	25.3518499524	24.5364088359	26.6318300333	19.0812383724	32.2954572979	41.2293006823	25.5066962739	30.8686654509	1.210218098	0.453326249718
ath-miR403-3p	TTAGATTCACGCACAAACTCG	866	786	810	378	321	204	201.4192849429	200.8918473437	190.9007285573	277.4118501829	185.1221748684	200.2566033142	197.737286948	220.9302094552	1.11729159869	0.465510099163
ath-miR830-3p	TAACTATTTTGAGAAGAAGTG	1	0	2	1	1	0	0.2325857794	0	0.4713598236	0.7338937836	0.5767045946	0	0.2346485343	0.4368661261	1.86178928159	0.48222220766
ath-miR8165	AATGGAGGCAAGTGTGAAGGA	58	61	63	15	16	18	13.489975204	15.5908431145	14.8478344433	11.0084067533	9.2272735137	17.6697002924	14.6428842539	12.6351268531	0.862885114299	0.489594872693
ath-miR840-3p	TTGTTTAGGTCCCTTAGTTTC	8	6	2	3	1	3	1.860686235	1.5335255522	0.4713598236	2.2016813507	0.5767045946	2.9449500487	1.2885238703	1.9077786647	1.48059241173	0.489866279367
ath-miR158a-3p	TCCCAAATGTAGACAAAGCA	187709	145852	172860	47555	69486	41683	43658.4440616083	37277.9614742599	40739.629553601	34900.318876849	40072.8954607581	40918.1176271948	40558.6783631564	38630.4439882673	0.952458155623	0.504738728033
ath-miR863-3p	TTGAGAGCAACAAGACATAAT	129	110	92	41	67	23	30.00356554	28.1146351244	21.6825518855	30.0896451257	38.6392078386	22.5779503737	26.60025085	30.4356011126	1.14418474037	0.507766776487
ath-miR169a-3p	GGCAAGTTGTCCTTGGCTAC	4	2	4	0	3	2	0.9303431175	0.5111751841	0.9427196472	0	1.7301137838	1.9633000325	0.7947459829	1.2311379388	1.54909614555	0.529877278693
ath-miR5027	ACCGGTTGGAACTTGCCTTAA	1	0	1	2	0	0	0.2325857794	0	0.2356799118	1.4677875671	0	0	0.1560885637	0.4892625224	3.13451870401	0.538132999844
ath-miR5636	CGTAGTTGCAGAGCTTGACGG	2	0	10	1	1	0	0.4651715588	0	2.356799118	0.7338937836	0.5767045946	0	0.9406568923	0.4368661261	0.464426646608	0.540831679488
ath-miR5661	AGAGGTACATCATGTAGTCTG	22	21	20	6	6	6	5.1168871464	5.3673394328	4.713598236	4.4033627013	3.4602275676	5.8899000975	5.0659416051	4.5844967888	0.904964396784	0.546856100111
ath-miR5633	TATGATCATCAGAAAACAGTG	11	5	8	3	0	2	2.5584435732	1.2779379602	1.8854392944	2.2016813507	0	1.9633000325	1.9072736093	1.3883271277	0.727911884761	0.546895836176
ath-miR403-5p	TGTTTTGTGCTTGAATCTAATT	3	3	2	1	0	3	0.6977573381	0.7667627761	0.4713598236	0.7338937836	0	2.9449500487	0.6452933126	1.2262812774	1.90034710333	0.549313224771
ath-miR5654-3p	TGGAAGATGCTTTGGGATTTATT	149	144	161	75	45	46	34.6552811276	36.8046132538	37.9444657997	55.0420337665	25.9517067572	45.1559007473	36.4681200604	42.0498804237	1.15305862639	0.551443766784
ath-miR824-5p	TAGACCATTTGTGAGAAGGGA	646	477	502	190	247	132	150.2504134794	121.9152814032	118.3113157232	139.439818875	142.4460348676	129.5778021445	130.1590035353	137.1545519624	1.05374617381	0.553207463331
ath-miR5655	AAGTAGACACATAAGAAGGAG	14	23	12	3	8	3	3.2562009113	5.8785146169	2.8281589416	2.2016813507	4.6136367568	2.9449500487	3.9876248233	3.2534227187	0.815879843984	0.570847048214
ath-miR5648-3p	ATCTGAAGAAAATAGCGGCAT	69	81	62	26	24	14	16.0484187772	20.7025949553	14.6121545315	19.0812383724	13.8409102705	13.7431002274	17.121056088	15.5550829568	0.908535249044	0.571942455982
ath-miR391-5p	TTCGCAGGAGAGATAGCGCCA	8551	11118	11689	3343	3696	4472	1988.8409994769	2841.6228483039	2754.8624890203	2453.4069184167	2131.500181662	4389.9388726535	2528.442112267	2991.6153242441	1.18318521501	0.573007900073
ath-miR860	TCAATAGATTGGACTATGTAT	14	6	6	6	5	1	3.2562009113	1.5335255522	1.4140794708	4.4033627013	2.883522973	0.9816500162	2.0679353115	2.7561785635	1.33281662544	0.583319699285
ath-miR8121	AAAGTATAATGGTTTAGTGGTTTG	11	15	8	3	6	1	2.5584435732	3.8338138806	1.8854392944	2.2016813507	3.4602275676	0.9816500162	2.7592322494	2.2145196448	0.802585445745	0.583934767219
ath-miR5998b, ath-miR5998a	ACAGTTTGTGTTTTGTTTTGT	9	2	6	4	1	2	2.0932720144	0.5111751841	1.4140794708	2.9355751342	0.5767045946	1.9633000325	1.3395088898	1.8251932538	1.36258390497	0.58711630681
ath-miR162b-5p, ath-miR162a-5p	TGGAGGCAGCGGTTCATCGATC	702	778	625	190	344	226	163.2752171246	198.8471466073	147.2999448745	139.439818875	198.3863805443	221.8529036717	169.8074362022	186.5597010303	1.098654483	0.592763824927
ath-miR173-3p	TGATTCTCTGTGTAAGCGAAA	136	78	112	36	33	26	31.6316659957	19.9358321791	26.3961501215	26.4201762079	19.031251622	25.5229004224	25.9878827654	23.6581094174	0.910351552336	0.60077620667
ath-miR390b-3p	CGCTATCCATCCTGAGTTCC	1	4	3	0	1	3	0.2325857794	1.0223503682	0.7070397354	0	0.5767045946	2.9449500487	0.653991961	1.1738848811	1.79495307451	0.605894719385
ath-miR160c-5p, ath-miR160b, ath-miR160a-5p	TGCCTGGCTCCCTGTATGCCA	1533	955	1009	389	285	639	356.5539997893	244.0861503985	237.8010310053	285.484681802	164.3608094626	627.2743603814	279.480393731	359.0399505487	1.28466954607	0.609714050145
ath-miR841b-5p	TACGAGCCACTGGAAACTGAA	35	32	31	6	14	9	8.1405022783	8.1788029453	7.3060772658	4.4033627013	8.0738643245	8.8348501462	7.8751274965	7.104025724	0.902083899868	0.610455111999
ath-miR5628	GAAATAGCGAAGATATGATTA	0	0	1	0	1	0	0	0	0.2356799118	0	0.5767045946	0	0.0785599706	0.1922348649	2.4469823936	0.613220442356
ath-miR158a-5p	CTTTGTCTACAATTTTGGAAA	8	8	4	2	1	2	1.860686235	2.0447007363	0.9427196472	1.4677875671	0.5767045946	1.9633000325	1.6160355395	1.3359307314	0.826671628653	0.625014058474
ath-miR5024-3p	CCGTATCTTGGCCTTGTCATT	6	6	3	3	2	1	1.3955146763	1.5335255522	0.7070397354	2.2016813507	1.1534091892	0.9816500162	1.2120266546	1.4455801854	1.19269669517	0.637683735659
ath-miR5020c	TGGCATGGAAGAAGGTGAGAC	8	12	7	1	3	3	1.860686235	3.0670511045	1.6497593826	0.7338937836	1.7301137838	2.9449500487	2.1924989074	1.802985872	0.822342882778	0.642466963858
ath-miR156g	CGACAGAAGAGAGTGAGCAC	774	734	784	165	379	287	180.02139324	187.6012925576	184.7730508505	121.0924742862	218.5710413555	281.7335546627	184.131912216	207.1323567681	1.12491286424	0.648688162669
ath-miR8179	TGACTGCATTAACTTGATCGT	6	1	7	4	3	0	1.3955146763	0.255587592	1.6497593826	2.9355751342	1.7301137838	0	1.100287217	1.5552296393	1.41347605904	0.658234850396
ath-miR1886.2	TGAGATGAAATCTTTGATTGG	47	40	46	13	19	11	10.9315316309	10.2235036816	10.8412759428	9.5406191862	10.9573872975	10.7981501787	10.6654370851	10.4320522208	0.978117646521	0.665126593927
ath-miR168a-3p	CCCGCCTTGCATCAACTGAAT	3523	5166	3203	1057	2234	1177	819.3997007551	1320.3655004801	754.8827574927	775.7257292152	1288.3580643487	1155.4020691219	964.8826529093	1073.1619542286	1.1122201762	0.669739183555
ath-miR393b-3p	ATCATGCGATCTCTTTGGATT	159	244	192	72	51	49	36.9811389214	62.3633724578	45.2505430654	52.8403524158	29.4119343249	48.1008507961	48.1983514816	43.4510458456	0.90150481313	0.670118149143
ath-miR8172	ATGGATCATCTAGATGGAGAT	8	4	8	3	2	2	1.860686235	1.0223503682	1.8854392944	2.2016813507	1.1534091892	1.9633000325	1.5894919659	1.7727968575	1.11532294314	0.688860415828
ath-miR164b-3p	CATGTGCCCATCTTCACCATC	9	0	5	4	1	1	2.0932720144	0	1.178399559	2.9355751342	0.5767045946	0.9816500162	1.0905571911	1.4979765817	1.37358828489	0.689297748814
ath-miR164b-5p, ath-miR164a	TGGAGAAGCAGGGCACGTGCA	26521	29882	36508	6934	12082	8925	6168.4074549324	7637.4684253479	8604.2022199634	5088.8194951545	6967.7449120237	8761.2263949983	7470.0260334146	6939.2636007255	0.928947713125	0.698559259567
ath-miR829-5p	ACTTTGAAGCTTTGATTTGAA	5	9	5	2	1	4	1.1629288969	2.3002883284	1.178399559	1.4677875671	0.5767045946	3.926600065	1.5472055948	1.9903640756	1.28642507647	0.70003727756
ath-miR171c-5p	AGATATTGGTGCGGTTCAATC	74	204	62	66	42	28	17.2113476741	52.1398687762	14.6121545315	48.4369897145	24.2215929734	27.4862004549	27.9877903273	33.3815943809	1.19271989644	0.724847290422
ath-miR830-5p	TCTTCTCCAAATAGTTTAGGTT	8	3	6	3	5	0	1.860686235	0.7667627761	1.4140794708	2.2016813507	2.883522973	0	1.3471761607	1.6950681079	1.25823790336	0.726283301792
ath-miR779.2	TGATTGGAAATTTCGTTGACT	14	4	6	3	1	2	3.2562009113	1.0223503682	1.4140794708	2.2016813507	0.5767045946	1.9633000325	1.8975435834	1.5805619926	0.832951615144	0.729616595805
ath-miR395f, ath-miR395c, ath-miR395b	CTGAAGTGTTTGGGGGGACTC	16	12	50	1	14	6	3.7213724701	3.0670511045	11.78399559	0.7338937836	8.0738643245	5.8899000975	6.1908063882	4.8992194018	0.791370153513	0.734292922869
ath-miR822-3p	TGTGCAAATGCTTTCTACAGG	68	120	23	43	16	22	15.8158329978	30.6705110448	5.4206379714	31.5574326928	9.2272735137	21.5963003574	17.302327338	20.7936688546	1.20178450265	0.738810627865
ath-miR5644	GTGGGTTGCGGATAACGGTA	10	19	12	2	9	2	2.3258577938	4.8561642488	2.8281589416	1.4677875671	5.1903413514	1.9633000325	3.3367269947	2.8738096503	0.861266041503	0.757513851816
ath-miR5664	ATAGTCAATTTTATCGGTCTG	2	3	4	2	2	0	0.4651715588	0.7667627761	0.9427196472	1.4677875671	1.1534091892	0	0.7248846607	0.8737322521	1.20533968984	0.766106572917
ath-miR3933	AGAAGCAAAATGACGACTCGG	6	2	1	1	0	2	1.3955146763	0.5111751841	0.2356799118	0.7338937836	0	1.9633000325	0.7141232574	0.8990646053	1.25897678865	0.796533846436
ath-miR5639-5p	TAGTCCACTGTGGTCTAAGGC	16	22	15	5	4	6	3.7213724701	5.6229270249	3.535198677	3.6694689178	2.3068183784	5.8899000975	4.2931660573	3.9553957979	0.921323737565	0.798652947994
ath-miR844-3p	TTATAAGCCATCTTACTAGTT	8	2	5	0	0	5	1.860686235	0.5111751841	1.178399559	0	0	4.9082500812	1.183420326	1.6360833604	1.38250402199	0.801127416202
ath-miR840-5p	ACACTGAAGGACCTAAACTAAC	3	3	6	1	3	0	0.6977573381	0.7667627761	1.4140794708	0.7338937836	1.7301137838	0	0.959533195	0.8213358558	0.855974405138	0.814257182189
ath-miR5646	GTTCGAGGCACGTTGGGAGG	0	2	1	0	1	0	0	0.5111751841	0.2356799118	0	0.5767045946	0	0.2489516986	0.1922348649	0.772177358022	0.826510313641
ath-miR8166	AGAGAGTGTAGAAAGTTTCTCA	0	0	3	0	0	1	0	0	0.7070397354	0	0	0.9816500162	0.2356799118	0.3272166721	1.38839441003	0.831557707699
ath-miR5634	AGGGACTTTGTGAATTTAGGG	7	3	6	3	2	0	1.6281004557	0.7667627761	1.4140794708	2.2016813507	1.1534091892	0	1.2696475675	1.1183635133	0.880845631439	0.836376153896
ath-miR829-3p.2	CAAATTAAAGCTTCAAGGTAG	3	3	3	2	0	1	0.6977573381	0.7667627761	0.7070397354	1.4677875671	0	0.9816500162	0.7238532832	0.8164791945	1.12796227281	0.840795430854
ath-miR846-5p	CATTCAAGGACTTCTATTCAG	7	5	15	5	2	1	1.6281004557	1.2779379602	3.535198677	3.6694689178	1.1534091892	0.9816500162	2.1470790309	1.9348427077	0.901151135964	0.858498187916
ath-miR160c-3p	CGTACAAGGAGTCAAGCATGA	854	3254	1470	415	919	678	198.6282555904	831.6820244991	346.4494703448	304.5659201744	529.9915224425	665.558711015	458.9199168114	500.0387178773	1.08959907722	0.859747618291
ath-miR864-5p	TCAGGTATGATTGACTTCAAA	9	12	12	4	4	3	2.0932720144	3.0670511045	2.8281589416	2.9355751342	2.3068183784	2.9449500487	2.6628273535	2.7291145205	1.02489352789	0.863307233503
ath-miR165b, ath-miR165a-3p	TCGGACCAGGCTTCATCCCCC	39643	35201	45296	9295	16629	11895	9220.3980519546	8996.9388274101	10675.3572848543	6821.5427181224	9590.020703695	11676.7269432498	9630.8980547397	9362.7634550224	0.972158920363	0.866940195273
ath-miR169g-5p, ath-miR169f-5p, ath-miR169e, ath-miR169d	TGAGCCAAGGATGACTTGCCG	305	313	276	65	131	102	70.9386627108	79.9989163086	65.0476556566	47.7030959309	75.5483018933	100.1283016571	71.9950782253	74.4598998271	1.03423597366	0.883263232981
ath-miR319a.2	AATGAATGATGCGGTAGACAA	194	150	152	78	53	36	45.1216411997	38.338138806	35.8233465935	57.2437151171	30.5653435141	35.3394005849	39.7610421997	41.0494864054	1.03240468897	0.889056171292
ath-miR853	TCCCCTCTTTAGCTTGGAGAAG	8	3	0	1	2	1	1.860686235	0.7667627761	0	0.7338937836	1.1534091892	0.9816500162	0.8758163371	0.956317663	1.09191576189	0.891388914002
ath-miR319c	TTGGACTGAAGGGAGCTCCTT	3	8	4	3	2	0	0.6977573381	2.0447007363	0.9427196472	2.2016813507	1.1534091892	0	1.2283925739	1.1183635133	0.910428422527	0.891727269275
ath-miR8168	AGGTGCTGAGTGTGCTAGTGC	0	0	2	0	1	0	0	0	0.4713598236	0	0.5767045946	0	0.1571199412	0.1922348649	1.2234911968	0.894363443002
ath-miR4245	ACAAAGTTTTATACTGACAAT	1	1	0	0	1	0	0.2325857794	0.255587592	0	0	0.5767045946	0	0.1627244571	0.1922348649	1.18135201263	0.894463639994
ath-miR851-5p	TCTCGGTTCGCGATCCACAAG	0	1	1	0	1	0	0	0.255587592	0.2356799118	0	0.5767045946	0	0.1637558346	0.1922348649	1.17391154562	0.898207798385
ath-miR5014b	ATTTGTACACCTAGATCTGTA	5	13	8	4	3	2	1.1629288969	3.3226386965	1.8854392944	2.9355751342	1.7301137838	1.9633000325	2.1236689626	2.2096629835	1.04049313825	0.912413840674
ath-miR835-3p	TGGAGAAGATACGCAAGAAAG	1	0	5	0	1	1	0.2325857794	0	1.178399559	0	0.5767045946	0.9816500162	0.4703284461	0.519451537	1.10444422681	0.919979399286
ath-miR5637	AATGCGCAACTCTATATTTCC	0	1	5	1	1	0	0	0.255587592	1.178399559	0.7338937836	0.5767045946	0	0.477995717	0.4368661261	0.91395405976	0.927000364521
ath-miR5641	TGGAAGAAGATGATAGAATTA	48	40	45	11	11	19	11.1641174102	10.2235036816	10.605596031	8.0728316191	6.3437505407	18.6513503087	10.6644057076	11.0226441561	1.03359197487	0.93045688602
ath-miR822-5p	TGCGGGAAGCATTTGCACATG	2237	2331	2181	907	733	531	520.2943884727	595.7746770459	514.0178876339	665.6416616823	422.7244678458	521.2561586268	543.3623177175	536.5407627183	0.987445660516	0.932146845754
ath-miR857	TTTTGTATGTTGAAGGTGTAT	400	593	459	153	187	139	93.0343117519	151.5634420799	108.1770795158	112.2857488836	107.8437591912	136.4493522582	117.5916111159	118.859620111	1.01078315862	0.951675959935
ath-miR169f-3p	GCAAGTTGACCTTGGCTCTGC	7	18	9	5	5	2	1.6281004557	4.6005766567	2.1211192062	3.6694689178	2.883522973	1.9633000325	2.7832654395	2.8387639744	1.01994007978	0.9601366419
ath-miR5020b	ATGGCATGAAAGAAGGTGAGA	4	12	9	1	4	3	0.9303431175	3.0670511045	2.1211192062	0.7338937836	2.3068183784	2.9449500487	2.0395044761	1.9952207369	0.978287010537	0.963201526509
ath-miR5643b, ath-miR5643a	AGGCTTTTAAGATCTGGTTGC	34	61	52	19	15	13	7.9079164989	15.5908431145	12.2553554136	13.9439818875	8.6505689191	12.7614502112	11.9180383423	11.7853336726	0.988865225477	0.963724860095
ath-miR1888b	TTAGGCTAAGATTTGTGAAGA	5	7	7	4	1	1	1.1629288969	1.7891131443	1.6497593826	2.9355751342	0.5767045946	0.9816500162	1.5339338079	1.4979765817	0.97655881498	0.964182766645
ath-miR5665	TTGGTGGACAAGATCTGGGAT	3	0	1	0	0	1	0.6977573381	0	0.2356799118	0	0	0.9816500162	0.31114575	0.3272166721	1.05165078456	0.968792777371
ath-miR849	TAACTAAACATTGGTGTAGTA	1	0	2	1	0	0	0.2325857794	0	0.4713598236	0.7338937836	0	0	0.2346485343	0.2446312612	1.04254331667	0.973260902641
ath-miR4228-5p	ATAGCCTTGAACGCCGTCGTT	0	2	1	1	0	0	0	0.5111751841	0.2356799118	0.7338937836	0	0	0.2489516986	0.2446312612	0.982645479327	0.988661533463
ath-miR846-3p	TTGAATTGAAGTGCTTGAATT	186	189	195	86	71	34	43.2609549646	48.3060548956	45.9575828008	63.1148653855	40.946026217	33.3761005524	45.841530887	45.8123307183	0.999363019338	0.997577759719
ath-miR870-5p	AAGAACATCAAATTAGAATGT	0	0	0	0	0	0	0	0	0	0	0	0	0	0	Inf	nan
ath-miR5029	AATGAGAGAGAACACTGCAAA	0	0	0	0	0	0	0	0	0	0	0	0	0	0	Inf	nan
ath-miR1886.3.3	AATTAAAGATTTCATCTTACT	0	0	0	0	0	0	0	0	0	0	0	0	0	0	Inf	nan
ath-miR5025	ACTGTATATATGTAAGTGACA	0	0	0	0	0	0	0	0	0	0	0	0	0	0	Inf	nan
ath-miR394b-3p	AGGTGGGCATACTGCCAATAG	0	0	0	0	0	0	0	0	0	0	0	0	0	0	Inf	nan
ath-miR8170-5p	ATAGCAAATCGATAAGCAATG	0	0	0	0	0	0	0	0	0	0	0	0	0	0	Inf	nan
ath-miR413	ATAGTTTCTCTTGTTCTGCAC	0	0	0	0	0	0	0	0	0	0	0	0	0	0	Inf	nan
ath-miR862-3p	ATATGCTGGATCTACTTGAAG	0	0	0	0	0	0	0	0	0	0	0	0	0	0	Inf	nan
ath-miR865-5p	ATGAATTTGGATCTAATTGAG	0	0	0	0	0	0	0	0	0	0	0	0	0	0	Inf	nan
ath-miR405d, ath-miR405b, ath-miR405a	ATGAGTTGGGTCTAACCCATAACT	0	0	0	0	0	0	0	0	0	0	0	0	0	0	Inf	nan
ath-miR404	ATTAACGCTGGCGGTTGCGGCAGC	0	0	0	0	0	0	0	0	0	0	0	0	0	0	Inf	nan
ath-miR869.1	ATTGGTTCAATTCTGGTGTTG	0	0	0	0	0	0	0	0	0	0	0	0	0	0	Inf	nan
ath-miR5645e, ath-miR5645f, ath-miR5645d, ath-miR5645b, ath-miR5645a	ATTTGAGTCATGTCGTTAAG	0	0	0	0	0	0	0	0	0	0	0	0	0	0	Inf	nan
ath-miR5017-5p	ATTTGTTACTAATTTGGAATG	0	0	0	0	0	0	0	0	0	0	0	0	0	0	Inf	nan
ath-miR2934-3p	CATCCAAGGTGTTTGTAGAAA	0	0	0	0	0	0	0	0	0	0	0	0	0	0	Inf	nan
ath-miR774b-3p	CATCCATATTTTCATCTCGAA	0	0	0	0	0	0	0	0	0	0	0	0	0	0	Inf	nan
ath-miR401	CGAAACTGGTGTCGACCGACA	0	0	0	0	0	0	0	0	0	0	0	0	0	0	Inf	nan
ath-miR868-3p	CTTCTTAAGTGCTGATAATGC	0	0	0	0	0	0	0	0	0	0	0	0	0	0	Inf	nan
ath-miR417	GAAGGTAGTGAATTTGTTCGA	0	0	0	0	0	0	0	0	0	0	0	0	0	0	Inf	nan
ath-miR2938	GATCTTTTGAGAGGGTTCCAG	0	0	0	0	0	0	0	0	0	0	0	0	0	0	Inf	nan
ath-miR172d-5p	GCAACATCTTCAAGATTCAGA	0	0	0	0	0	0	0	0	0	0	0	0	0	0	Inf	nan
ath-miR5630b, ath-miR5630a	GCTAAGAGCGGTTCTGATGGA	0	0	0	0	0	0	0	0	0	0	0	0	0	0	Inf	nan
ath-miR773b-5p	GGCAATAACTTGAGCAAACA	0	0	0	0	0	0	0	0	0	0	0	0	0	0	Inf	nan
ath-miR416	GGTTCGTACGTACACTGTTCA	0	0	0	0	0	0	0	0	0	0	0	0	0	0	Inf	nan
ath-miR5022	GTCATGGGGTATGATCGAATG	0	0	0	0	0	0	0	0	0	0	0	0	0	0	Inf	nan
ath-miR8177	GTGTGATGATGTGTCATTTATA	0	0	0	0	0	0	0	0	0	0	0	0	0	0	Inf	nan
ath-miR420	TAAACTAATCACGGAAATGCA	0	0	0	0	0	0	0	0	0	0	0	0	0	0	Inf	nan
ath-miR2939	TAACGCACAACACTAAGCCAT	0	0	0	0	0	0	0	0	0	0	0	0	0	0	Inf	nan
ath-miR856	TAATCCTACCAATAACTTCAGC	0	0	0	0	0	0	0	0	0	0	0	0	0	0	Inf	nan
ath-miR418	TAATGTGATGATGAACTGACC	0	0	0	0	0	0	0	0	0	0	0	0	0	0	Inf	nan
ath-miR870-3p	TAATTTGGTGTTTCTTCGATC	0	0	0	0	0	0	0	0	0	0	0	0	0	0	Inf	nan
ath-miR1887	TACTAAGTAGAGTCTAAGAGA	0	0	0	0	0	0	0	0	0	0	0	0	0	0	Inf	nan
ath-miR826a	TAGTCCGGTTTTGGATACGTG	0	0	0	0	0	0	0	0	0	0	0	0	0	0	Inf	nan
ath-miR4227	TCACTGGTACCAATCATTCCA	0	0	0	0	0	0	0	0	0	0	0	0	0	0	Inf	nan
ath-miR414	TCATCTTCATCATCATCGTCA	0	0	0	0	0	0	0	0	0	0	0	0	0	0	Inf	nan
ath-miR868-5p	TCATGTCGTAATAGTAGTCAC	0	0	0	0	0	0	0	0	0	0	0	0	0	0	Inf	nan
ath-miR836	TCCTGTGTTTCCTTTGATGCGTGG	0	0	0	0	0	0	0	0	0	0	0	0	0	0	Inf	nan
ath-miR845b	TCGCTCTGATACCAAATTGATG	0	0	0	0	0	0	0	0	0	0	0	0	0	0	Inf	nan
ath-miR776	TCTAAGTCTTCTATTGATGTT	0	0	0	0	0	0	0	0	0	0	0	0	0	0	Inf	nan
ath-miR859	TCTCTCTGTTGTGAAGTCAAA	0	0	0	0	0	0	0	0	0	0	0	0	0	0	Inf	nan
ath-miR2934-5p	TCTTTCTGCAAACGCCTTGGA	0	0	0	0	0	0	0	0	0	0	0	0	0	0	Inf	nan
ath-miR157d	TGACAGAAGATAGAGAGCAC	0	0	0	0	0	0	0	0	0	0	0	0	0	0	Inf	nan
ath-miR4240	TGACTAGACCCGTAACATTAC	0	0	0	0	0	0	0	0	0	0	0	0	0	0	Inf	nan
ath-miR5021	TGAGAAGAAGAAGAAGAAAA	0	0	0	0	0	0	0	0	0	0	0	0	0	0	Inf	nan
ath-miR774b-5p	TGAGATGAAGATATGGGTGAT	0	0	0	0	0	0	0	0	0	0	0	0	0	0	Inf	nan
ath-miR832-5p	TGCTGGGATCGGGAATCGAAA	0	0	0	0	0	0	0	0	0	0	0	0	0	0	Inf	nan
ath-miR778	TGGCTTGGTTTATGTACACCG	0	0	0	0	0	0	0	0	0	0	0	0	0	0	Inf	nan
ath-miR5019	TGTTGGGAAAGAAAAACTCTT	0	0	0	0	0	0	0	0	0	0	0	0	0	0	Inf	nan
ath-miR5018	TTAAAGCTCCACCATGAGTCCAAT	0	0	0	0	0	0	0	0	0	0	0	0	0	0	Inf	nan
ath-miR5017-3p	TTATACCAAATTAATAGCAAA	0	0	0	0	0	0	0	0	0	0	0	0	0	0	Inf	nan
ath-miR419	TTATGAATGCTGAGGATGTTG	0	0	0	0	0	0	0	0	0	0	0	0	0	0	Inf	nan
ath-miR863-5p	TTATGTCTTGTTGATCTCAAT	0	0	0	0	0	0	0	0	0	0	0	0	0	0	Inf	nan
ath-miR5016	TTCTTGTGGATTCCTTGGAAA	0	0	0	0	0	0	0	0	0	0	0	0	0	0	Inf	nan
ath-miR4243	TTGAAATTGTAGATTTCGTAC	0	0	0	0	0	0	0	0	0	0	0	0	0	0	Inf	nan
ath-miR867	TTGAACATGGTTTATTAGGAA	0	0	0	0	0	0	0	0	0	0	0	0	0	0	Inf	nan
ath-miR832-3p	TTGATTCCCAATCCAAGCAAG	0	0	0	0	0	0	0	0	0	0	0	0	0	0	Inf	nan
ath-miR5632-5p	TTGATTCTCTTATCCAACTGT	0	0	0	0	0	0	0	0	0	0	0	0	0	0	Inf	nan
ath-miR447c-3p	TTGGGGACGACATCTTTTGTTG	0	0	0	0	0	0	0	0	0	0	0	0	0	0	Inf	nan
ath-miR5015	TTGGTGTTATGTGTAGTCTTC	0	0	0	0	0	0	0	0	0	0	0	0	0	0	Inf	nan
ath-miR8182	TTGTGTTGCGTTTCTGTTGATT	0	0	0	0	0	0	0	0	0	0	0	0	0	0	Inf	nan
ath-miR407	TTTAAATCATATACTTTTGGT	0	0	0	0	0	0	0	0	0	0	0	0	0	0	Inf	nan
ath-miR5639-3p	TTTAGCCTCAGACCACGGTGGACT	0	0	0	0	0	0	0	0	0	0	0	0	0	0	Inf	nan
ath-miR773b-3p	TTTGATTCCAGCTTTTGTCTC	0	0	0	0	0	0	0	0	0	0	0	0	0	0	Inf	nan
ath-miR5013	TTTGTGACATCTAGGTGCTTT	0	0	0	0	0	0	0	0	0	0	0	0	0	0	Inf	nan
ath-miR4239	TTTGTTATTTTCGCATGCTCC	0	0	0	0	0	0	0	0	0	0	0	0	0	0	Inf	nan
ath-miR4221	TTTTCCTCTGTTGAATTCTTGC	0	0	0	0	0	0	0	0	0	0	0	0	0	0	Inf	nan
ath-miR426	TTTTGGAAATTTGTCCTTACG	0	0	0	0	0	0	0	0	0	0	0	0	0	0	Inf	nan
ath-miR865-3p	TTTTTCCTCAAATTTATCCAA	0	0	0	0	0	0	0	0	0	0	0	0	0	0	Inf	nan

## Sheet: TableS3F
TableS3F: Small RNA NGS results for copper deficiency application in Arabidopsis
name	sequence	control_1(reads)	control_2(reads)	control_3(reads)	condition_1(reads)	condition_2(reads)	condition_3(reads)	control_1(norm)	control_2(norm)	control_3(norm)	condition_1(norm)	condition_2(norm)	condition_3(norm)	norm_average_control	norm_average_condition	fc	anova
ath-miR5012	TTTTACTGCTACTTGTGTTCC	6	6	5	1	1	2	1.3955146763	1.5335255522	1.178399559	0.2369318463	0.2252128994	0.4197059498	1.3691465958	0.2939502318	0.214695951991	0.000887070137176
ath-miR8175	GATCCCCGGCAACGGCGCCA	2318	2348	2095	987	469	647	539.1338366024	600.1196661106	493.7494152192	233.8517323153	105.6248498111	135.774874765	544.3343059774	158.4171522972	0.291029153514	0.00145761604886
ath-miR1886.2	TGAGATGAAATCTTTGATTGG	47	40	46	21	29	32	10.9315316309	10.2235036816	10.8412759428	4.9755687727	6.5311740821	6.715295197	10.6654370851	6.0740126839	0.569504337744	0.00151771612704
ath-miR846-3p	TTGAATTGAAGTGCTTGAATT	186	189	195	121	111	148	43.2609549646	48.3060548956	45.9575828008	28.6687534044	24.9986318316	31.0582402863	45.841530887	28.2418751741	0.616076178689	0.00153374687991
ath-miR159b-3p	TTTGGATTGAAGGGAGCTCTT	278	396	243	722	858	862	64.6588466676	101.212686448	57.2702185672	171.0647930412	193.2326676716	180.8932643701	74.3805838942	181.7302416943	2.44324838795	0.00202866087155
ath-miR472-3p	TTTTTCCTACTCCGCCCATACC	40	38	48	79	100	89	9.3034311752	9.7123284975	11.3126357664	18.7176158591	22.5212899384	18.6769147667	10.1094651464	19.9719401881	1.97556843007	0.00222472618304
ath-miR472-5p	ATGGTCGAAGTAGGCAAAATC	1845	1685	1837	1271	1560	1455	429.1207629558	430.6650925879	432.943997975	301.1403766695	351.3321230392	305.33607849	430.9099511729	319.2695260663	0.740919361916	0.00227915863909
ath-miR837-3p	AAACGAACAAAAAACTGATGG	353	316	333	193	223	285	82.1027801211	80.7656790847	78.4814106291	45.7278463393	50.2224765627	59.8080978486	80.4499566116	51.9194735835	0.645363599562	0.00264223529154
ath-miR400	TATGAGAGTATTATAAGTCAC	110	79	97	49	55	61	25.5844357318	20.1914197712	22.8609514445	11.6096604696	12.3867094661	12.8010314693	22.8789356492	12.2658004683	0.536117617374	0.00265242936127
ath-miR847	TCACTCCTCTTCTTCTTGATG	3	1	2	7	6	7	0.6977573381	0.255587592	0.4713598236	1.6585229242	1.3512773963	1.4689708244	0.4749015846	1.492923715	3.14364862829	0.0028413527926
ath-miR168b-5p, ath-miR168a-5p	TCGCTTGGTGCAGGTCGGGAA	98905	104296	102093	134415	137165	150195	23003.8965095619	26656.7634994337	24061.2692353106	31847.1941227634	30891.3273440215	31518.8675661944	24573.9764147687	31419.1296776598	1.27855293532	0.00363835599394
ath-miR173-5p	TTCGCTTGCAGAGAGAAATCAC	13164	11855	10599	7339	7956	7775	3061.7591997561	3029.9909036376	2497.9713851592	1738.842820124	1791.7938275	1631.6068799039	2863.2404961843	1720.7478425093	0.600979151001	0.003765842555
ath-miR159a	TTTGGATTGAAGGGAGCTCTA	1483	1876	1355	2805	3244	3353	344.9247108203	479.4823226676	319.3462804878	664.5938289205	730.5906456021	703.637024864	381.2511046586	699.6071664622	1.83502987379	0.0039296495958
ath-miR824-5p	TAGACCATTTGTGAGAAGGGA	646	477	502	305	274	362	150.2504134794	121.9152814032	118.3113157232	72.2642131268	61.7083344312	75.9667769164	130.1590035353	69.9797748248	0.537648360267	0.00537034004833
ath-miR156h	TGACAGAAGAAAGAGAGCAC	1493	1351	1369	1202	1125	1172	347.2505686141	345.2988368464	322.645799253	284.7920792736	253.3645118071	245.9476865913	338.3984015712	261.3680925573	0.77236798798	0.0057235159068
ath-miR777	TACGCATTGAGTTTCGTTGCTT	30	24	26	16	18	12	6.9775733814	6.134102209	6.1276777068	3.7909095411	4.0538321889	2.5182356989	6.4131177657	3.4543258096	0.538634395282	0.00583819434729
ath-miR161.2	TCAATGCATTGAAAGTGACTA	1319	964	1188	755	853	744	306.780643002	246.3864387268	279.9877352174	178.8835439697	192.1066031746	156.130613331	277.7182723154	175.7069201584	0.632680445163	0.00747035103301
ath-miR319b.2	AATGAATGATGCGAGAGACAA	1792	1824	1696	2570	2865	2599	416.7937166487	466.1917678815	399.7131304114	608.9148450359	645.2349567355	545.4078817839	427.5662049805	599.8525611851	1.40294661785	0.0081821220158
ath-miR396a-3p	GTTCAATAAAGCTGTGGGAAG	172	127	171	253	347	409	40.0047540533	32.4596241891	40.3012649177	59.9437571183	78.1488760863	85.8298667371	37.58854772	74.6408333139	1.98573336405	0.0101976984049
ath-miR167c-3p	TAGGTCATGCTGGTAGTTTCACC	15	14	21	35	28	37	3.4887866907	3.5782262886	4.9492781478	8.2926146211	6.3059611828	7.7645600716	4.0054303757	7.4543786251	1.86106808155	0.0104725266524
ath-miR5641	TGGAAGAAGATGATAGAATTA	48	40	45	18	29	36	11.1641174102	10.2235036816	10.605596031	4.2647732337	6.5311740821	7.5547070967	10.6644057076	6.1168848042	0.573579529128	0.0107904885072
ath-miR8165	AATGGAGGCAAGTGTGAAGGA	58	61	63	99	94	90	13.489975204	15.5908431145	14.8478344433	23.4562527854	21.1700125421	18.8867677417	14.6428842539	21.1710110231	1.44582246612	0.0109451135517
ath-miR822-5p	TGCGGGAAGCATTTGCACATG	2237	2331	2181	1785	1876	1791	520.2943884727	595.7746770459	514.0178876339	422.9233456767	422.4993992446	375.8466780589	543.3623177175	407.0898076601	0.749205078059	0.0111710909446
ath-miR5642b, ath-miR5642a	TCTCGCGCTTGTACGGCTTT	43	45	49	88	69	84	10.0011885133	11.5014416418	11.5483156782	20.8500024759	15.5396900575	17.6276498922	11.0169819444	18.0057808086	1.63436600872	0.0126638044615
ath-miR843	TTTAGGTCGAGCTTCATTGGA	816	881	921	1482	1676	1349	189.7899959739	225.1726685875	217.061198767	351.1329962425	377.4568193678	283.0916631499	210.6746211095	337.2271595867	1.60070139351	0.0136200020664
ath-miR5661	AGAGGTACATCATGTAGTCTG	22	21	20	15	8	14	5.1168871464	5.3673394328	4.713598236	3.5539776948	1.8017031951	2.9379416487	5.0659416051	2.7645408462	0.545711155339	0.0136496612211
ath-miR841a-3p	ATTTCTAGTGGGTCGTATTCA	150	121	160	191	237	218	34.887866907	30.9260986369	37.7087858879	45.2539826466	53.375457154	45.7479485298	34.5075838106	48.1257961102	1.3946440404	0.0142864537286
ath-miR844-5p	TGGTAAGATTGCTTATAAGCT	3	3	3	2	2	1	0.6977573381	0.7667627761	0.7070397354	0.4738636926	0.4504257988	0.2098529749	0.7238532832	0.3780474888	0.522270876674	0.0165328236098
ath-miR158a-3p	TCCCAAATGTAGACAAAGCA	187709	145852	172860	103704	142322	145407	43658.4440616083	37277.9614742599	40739.629553601	24570.7801905074	32052.7502661453	30514.0915223385	40558.6783631564	29045.8739929971	0.716144489052	0.0171784124408
ath-miR171a-3p	TGATTGAGCCGCGCCAATATC	998	979	931	1193	1481	1400	232.1206078211	250.2202526074	219.417997885	282.6596926567	333.5403039879	293.7941648702	233.9196194378	303.3313871716	1.29673341595	0.0176864436719
ath-miR172b-3p, ath-miR172a	AGAATCTTGATGATGCTGCAT	20346	22647	21332	16915	15939	18916	4732.190267262	5788.2921969364	5027.5238784995	4007.7021804601	3589.6684032833	3969.5788733456	5182.6687808993	3855.6498190297	0.743950652073	0.0177902326529
ath-miR863-3p	TTGAGAGCAACAAGACATAAT	129	110	92	68	73	85	30.00356554	28.1146351244	21.6825518855	16.1113655496	16.440541655	17.8375028671	26.60025085	16.7964700239	0.631440286733	0.0189496804572
ath-miR166g, ath-miR166f, ath-miR166e-3p, ath-miR166d, ath-miR166c, ath-miR166b-3p, ath-miR166a-3p	TCGGACCAGGCTTCATTCCCC	251543	236451	292366	364174	490735	417829	58505.3247025402	60433.9417255178	68904.7930930702	86284.4182008201	110519.852179261	87682.6586525215	62614.6865070427	94828.9763442009	1.51448456639	0.0191245560023
ath-miR319b, ath-miR319a	TTGGACTGAAGGGAGCTCCCT	9	11	8	24	17	31	2.0932720144	2.8114635124	1.8854392944	5.6863643116	3.8286192895	6.5054422221	2.2633916071	5.3401419411	2.35935395552	0.0215359297068
ath-miR168b-3p	CCCGTCTTGTATCAACTGAAT	4	4	2	7	7	11	0.9303431175	1.0223503682	0.4713598236	1.6585229242	1.5764902957	2.308382724	0.8080177698	1.847798648	2.28682922216	0.022415052998
ath-miR165b, ath-miR165a-3p	TCGGACCAGGCTTCATCCCCC	39643	35201	45296	57836	79385	64002	9220.3980519546	8996.9388274101	10675.3572848543	13703.1902636175	17878.5260176076	13431.0101000138	9630.8980547397	15004.2421270796	1.55792762438	0.0247534682168
ath-miR866-5p	TCAAGGAACGGATTTTGTTAA	19	19	25	11	17	14	4.4191298082	4.8561642488	5.891997795	2.6062503095	3.8286192895	2.9379416487	5.0557639507	3.1242704159	0.617962081768	0.0274377876987
ath-miR830-5p	TCTTCTCCAAATAGTTTAGGTT	8	3	6	0	1	2	1.860686235	0.7667627761	1.4140794708	0	0.2252128994	0.4197059498	1.3471761607	0.2149729497	0.159573006093	0.0290846962759
ath-miR166b-5p, ath-miR166a-5p	GGACTGTTGTCTGGCTCGAGG	643	660	650	734	874	938	149.5526561412	168.6878107466	153.1919426694	173.907975197	196.8360740617	196.842090463	157.1441365191	189.1953799072	1.20396079738	0.0292048993272
ath-miR408-5p	ACAGGGAACAAGCAGAGCATG	81228	89752	80455	103119	129731	124054	18892.4776874647	22939.4975607998	18961.6273038006	24432.1750604117	29217.09465	26033.100949144	20264.5341840217	26560.7902198519	1.31070322064	0.0315511824702
ath-miR869.2	TCTGGTGTTGAGATAGTTGAC	574	593	533	483	429	520	133.504237364	151.5634420799	125.6173929889	114.4380817713	96.6163338358	109.1235469518	136.8950241443	106.7259875196	0.779619187671	0.0317728168241
ath-miR823	TGGGTGGTGATCATATAAGAT	801	873	670	1039	1187	1131	186.3012092832	223.1279678512	157.9055409054	246.1721883239	267.3277115689	237.3437146201	189.1115726799	250.2812048376	1.32345789996	0.0427798133355
ath-miR171a-5p, ath-miR170-5p	TATTGGCCTGGTTCACTCAGA	2	4	1	8	12	6	0.4651715588	1.0223503682	0.2356799118	1.8954547705	2.7025547926	1.2591178494	0.5744006129	1.9523758042	3.39897931923	0.0450307811945
ath-miR781b, ath-miR781a	TTAGAGTTTTCTGGATACTTA	5	2	4	1	1	2	1.1629288969	0.5111751841	0.9427196472	0.2369318463	0.2252128994	0.4197059498	0.8722745761	0.2939502318	0.336992777107	0.045467485529
ath-miR397b	TCATTGAGTGCATCGTTGATG	375	303	496	276	261	212	87.2196672674	77.4430403882	116.8972362524	65.3931895836	58.7805667393	44.4888306803	93.853314636	56.2208623344	0.599029054567	0.0480936935288
ath-miR167a-3p	GATCATGTTCGCAGTTTCACC	270	216	330	339	386	453	62.7981604326	55.2069198807	77.7743708937	80.3198959016	86.9321791623	95.063397633	65.259817069	87.438490899	1.33985191541	0.0481376756273
ath-miR162b-5p, ath-miR162a-5p	TGGAGGCAGCGGTTCATCGATC	702	778	625	860	958	1085	163.2752171246	198.8471466073	147.2999448745	203.761387833	215.75395761	227.6904777744	169.8074362022	215.7352744058	1.27047012328	0.0516050738477
ath-miR8171	ATAGGTGGGCCAGTGGTAGGA	5	6	8	10	9	10	1.1629288969	1.5335255522	1.8854392944	2.3693184632	2.0269160945	2.0985297491	1.5272979145	2.1649214356	1.41748470619	0.0522161404696
ath-miR169g-5p, ath-miR169f-5p, ath-miR169e, ath-miR169d	TGAGCCAAGGATGACTTGCCG	305	313	276	234	261	177	70.9386627108	79.9989163086	65.0476556566	55.4420520383	58.7805667393	37.1439765586	71.9950782253	50.4555317787	0.700819181289	0.054680926474
ath-miR403-3p	TTAGATTCACGCACAAACTCG	866	786	810	507	707	843	201.4192849429	200.8918473437	190.9007285573	120.124446083	159.2255198646	176.9060578468	197.737286948	152.0853412648	0.76912828942	0.0560148731405
ath-miR5659	CGATGAAGGTCTTTGGAACGGTA	89	78	53	40	46	59	20.7001343648	19.9358321791	12.4910353254	9.4772738527	10.3597933717	12.3813255195	17.7090006231	10.739464248	0.606441011357	0.0647290127985
ath-miR773a	TTTGCTTCCAGCTTTTGTCTC	144	127	117	112	110	85	33.4923522307	32.4596241891	27.5745496805	26.5363667876	24.7734189323	17.8375028671	31.1755087001	23.0490961956	0.739333443355	0.0651935820073
ath-miR850	TAAGATCCGGACTACAACAAAG	92	74	61	109	164	118	21.3978917029	18.913481811	14.3764746197	25.8255712486	36.934915499	24.7626510391	18.2292827112	29.1743792622	1.60041290293	0.0677382458094
ath-miR156f-3p	GCTCACTCTCTATCCGTCACC	11	9	7	17	14	29	2.5584435732	2.3002883284	1.6497593826	4.0278413874	3.1529805914	6.0857362723	2.1694970947	4.4221860837	2.03834616534	0.0686101508538
ath-miR5014a-5p	ACACTTAGTTTTGTACAACAT	2	4	3	0	2	1	0.4651715588	1.0223503682	0.7070397354	0	0.4504257988	0.2098529749	0.7315205541	0.2200929246	0.300870458617	0.0691207472271
ath-miR5639-5p	TAGTCCACTGTGGTCTAAGGC	16	22	15	12	8	13	3.7213724701	5.6229270249	3.535198677	2.8431821558	1.8017031951	2.7280886738	4.2931660573	2.4576580082	0.572458175481	0.0691783545074
ath-miR5632-3p	TTGGATTTATAGTTGGATAAG	1	1	1	0	0	1	0.2325857794	0.255587592	0.2356799118	0	0	0.2098529749	0.2412844277	0.0699509916	0.289910924906	0.0714825528293
ath-miR159c	TTTGGATTGAAGGGAGCTCCT	1	0	2	4	4	2	0.2325857794	0	0.4713598236	0.9477273853	0.9008515975	0.4197059498	0.2346485343	0.7560949775	3.22224462111	0.0739106269581
ath-miR396a-5p	TTCCACAGCTTTCTTGAACTG	567	477	441	449	407	427	131.8761369084	121.9152814032	103.9348411034	106.3823989965	91.6616500493	89.6072202854	119.2420864717	95.8837564438	0.804110019213	0.0743859804303
ath-miR169a-5p	CAGCCAAGGATGACTTGCCGA	326	257	261	217	253	151	75.8229640778	65.6860111544	61.5124569796	51.4142106509	56.9788635442	31.687799211	67.6738107373	46.6936244687	0.689980717208	0.0750018490519
ath-miR172e-5p, ath-miR172b-5p	GCAGCACCATTAAGATTCAC	753	751	711	609	427	738	175.137091873	191.9462816223	167.5684172892	144.2914944073	96.165908037	154.8714954816	178.2172635948	131.7762993086	0.739413773114	0.0753409656133
ath-miR5651	TTGTGCGGTTCAAATAGTAAC	10	10	19	3	9	6	2.3258577938	2.5558759204	4.4779183242	0.710795539	2.0269160945	1.2591178494	3.1198840128	1.3322764943	0.427027571805	0.0841694630694
ath-miR829-5p	ACTTTGAAGCTTTGATTTGAA	5	9	5	4	2	2	1.1629288969	2.3002883284	1.178399559	0.9477273853	0.4504257988	0.4197059498	1.5472055948	0.6059530446	0.39164351954	0.0851967304105
ath-miR834	TGGTAGCAGTAGCGGTGGTAA	6	8	9	10	11	16	1.3955146763	2.0447007363	2.1211192062	2.3693184632	2.4773418932	3.3576475985	1.8537782063	2.7347693183	1.47524084003	0.0859643415747
ath-miR5026	ACTCATAAGATCGTGACACGT	6459	3988	6500	3960	4786	3971	1502.2715490143	1019.2833170567	1531.9194266945	938.2501114172	1077.8689364524	833.3261633567	1351.1580975885	949.8150704087	0.702963681381	0.0904139810065
ath-miR5653	TGGGTTGAGTTGAGTTGAGTTGGC	174	125	134	201	243	183	40.4699256121	31.948449005	31.5811081811	47.6233011098	54.7267345503	38.403094408	34.6664942661	46.9177100227	1.35340221202	0.091736042991
ath-miR861-3p	GATGGATATGTCTTCAAGGAC	1	1	1	0	1	0	0.2325857794	0.255587592	0.2356799118	0	0.2252128994	0	0.2412844277	0.0750709665	0.311130590629	0.0922455490598
ath-miR5654-3p	TGGAAGATGCTTTGGGATTTATT	149	144	161	139	155	140	34.6552811276	36.8046132538	37.9444657997	32.9335266381	34.9079994045	29.379416487	36.4681200604	32.4069808432	0.88863864629	0.0972635891077
ath-miR841a-5p	TACGAGCCACTTGAAACTGAA	109	96	113	116	148	134	25.3518499524	24.5364088359	26.6318300333	27.4840941728	33.3315091088	28.1202986376	25.5066962739	29.6453006397	1.16225560227	0.101077957674
ath-miR319c.2	TGTGAATGATGCGGGAGATAT	282	228	264	387	426	302	65.5891897851	58.2739709852	62.219496715	91.6926245249	95.9406951376	63.375598422	62.0275524951	83.6696393615	1.34891086293	0.106798707213
ath-miR399c-3p, ath-miR399b	TGCCAAAGGAGAGTTGCCCTG	121	133	102	145	150	176	28.142879305	33.9931497414	24.0393510035	34.355117716	33.7819349076	36.9341235837	28.7251266833	35.0237254024	1.21927139917	0.107534339903
ath-miR5023	ATTGGTAGTGGATAAGGGGGC	116	116	88	118	168	173	26.9799504081	29.6481606767	20.7398322383	27.9579578655	37.8357670965	36.304564659	25.789314441	34.032763207	1.31964590547	0.11141507742
ath-miR829-3p.1	AGCTCTGATACCAAATGATGGAAT	1598	1823	1651	1553	1476	1191	371.672075449	465.9361802894	389.1075343804	367.955157331	332.4142394909	249.9348931145	408.9052633729	316.7680966455	0.774673561383	0.112234550465
ath-miR156b-3p	TGCTCACCTCTCTTTCTGTCAGT	726	836	742	1070	886	1425	168.8572758298	213.6712269457	174.874494555	253.5170755597	199.5386288543	299.0404892428	185.8009991101	250.698731219	1.34928623861	0.112492185357
ath-miR841b-3p	CAATTTCTAGTGGGTCGTATT	214	132	241	138	153	151	49.7733567873	33.7375621493	56.7988587436	32.6965947918	34.4575736058	31.687799211	46.7699258934	32.9473225362	0.704455307697	0.114623060533
ath-miR833a-5p	TGTTTGTTGTACTCGGTCTAGT	39	49	43	51	57	73	9.0708453958	12.52379201	10.1342362074	12.0835241622	12.8371352649	15.3192671682	10.5762912044	13.4133088651	1.26824314931	0.115176929308
ath-miR5633	TATGATCATCAGAAAACAGTG	11	5	8	2	7	3	2.5584435732	1.2779379602	1.8854392944	0.4738636926	1.5764902957	0.6295589247	1.9072736093	0.8933043043	0.468367149812	0.115307530961
ath-miR5635c, ath-miR5635b, ath-miR5635d, ath-miR5635a	TGTTAAGGAGTGTTAACGGTG	10	12	9	17	12	18	2.3258577938	3.0670511045	2.1211192062	4.0278413874	2.7025547926	3.7773535483	2.5046760348	3.5025832428	1.39841767723	0.11550103683
ath-miR851-3p	TGGGTGGCAAACAAAGACGAC	14	12	12	19	14	25	3.2562009113	3.0670511045	2.8281589416	4.50170508	3.1529805914	5.2463243727	3.0504703191	4.3003366814	1.40972906849	0.116152813308
ath-miR865-3p	TTTTTCCTCAAATTTATCCAA	0	0	0	0	1	1	0	0	0	0	0.2252128994	0.2098529749	0	0.1450219581	Inf	0.11661205619
ath-miR159b-5p	GAGCTCCTTGAAGTTCAATGG	0	0	0	1	0	1	0	0	0	0.2369318463	0	0.2098529749	0	0.1489282737	Inf	0.117575574468
ath-miR8177	GTGTGATGATGTGTCATTTATA	0	0	0	1	0	1	0	0	0	0.2369318463	0	0.2098529749	0	0.1489282737	Inf	0.117575574468
ath-miR5650	TTGTTTTGGATCTTAGATACA	1	1	1	1	3	3	0.2325857794	0.255587592	0.2356799118	0.2369318463	0.6756386982	0.6295589247	0.2412844277	0.5140431564	2.13044480864	0.121979929284
ath-miR824-3p	CCTTCTCATCGATGGTCTAGA	170	153	133	202	199	186	39.5395824946	39.1049015822	31.3454282693	47.8602329561	44.8173669774	39.0326533327	36.6633041153	43.9034177554	1.19747575443	0.122986131062
ath-miR5662	AGAGGTGACCATTGGAGATG	0	1	1	1	2	2	0	0.255587592	0.2356799118	0.2369318463	0.4504257988	0.4197059498	0.1637558346	0.3690211983	2.25348427555	0.124160173777
ath-miR393a-3p	ATCATGCTATCTCTTTGGATT	12	25	23	8	12	16	2.7910293526	6.389689801	5.4206379714	1.8954547705	2.7025547926	3.3576475985	4.8671190416	2.6518857206	0.544857378242	0.127632985938
ath-miR399d	TGCCAAAGGAGATTTGCCCCG	6	11	8	16	10	21	1.3955146763	2.8114635124	1.8854392944	3.7909095411	2.2521289938	4.4069124731	2.0308058277	3.4833170027	1.71523882549	0.129874214783
ath-miR390b-5p, ath-miR390a-5p	AAGCTCAGGAGGGATAGCGCC	11742	16863	15070	33091	15511	36107	2731.022221478	4309.9735645754	3551.6962708132	7840.3117264916	3493.2772823469	7577.1613649761	3530.8973522888	6303.5834579382	1.7852638661	0.134142952417
ath-miR5655	AAGTAGACACATAAGAAGGAG	14	23	12	11	5	11	3.2562009113	5.8785146169	2.8281589416	2.6062503095	1.1260644969	2.308382724	3.9876248233	2.0135658435	0.50495368364	0.134707206043
ath-miR396b-3p	GCTCAAGAAAGCTGTGGGAAA	199	291	210	461	276	722	46.2845700966	74.3759892837	49.4927814778	109.2255811524	62.15876023	151.513847883	56.717780286	107.6327297551	1.89768938792	0.135515720874
ath-miR5663-5p	AGCTAAGGATTTGCATTCTCA	20	31	33	20	14	26	4.6517155876	7.9232153532	7.7774370894	4.7386369263	3.1529805914	5.4561773476	6.7841226767	4.4492649551	0.655834979279	0.138796116784
ath-miR162b-3p, ath-miR162a-3p	TCGATAAACCTCTGCATCCAG	1477	1442	1337	1575	2049	1787	343.529196144	368.5573077221	315.1040420755	373.16765795	461.461230838	375.0072661593	342.3968486472	403.2120516491	1.17761612948	0.138852097944
ath-miR839-5p	TACCAACCTTTCATCGTTCCC	28	27	37	30	19	21	6.5124018226	6.9008649851	8.7201567366	7.1079553895	4.2790450883	4.4069124731	7.3778078481	5.2646376503	0.713577496011	0.139022439955
ath-miR163	TTGAAGAGGACTTGGAACTTCGAT	61	66	64	61	61	56	14.1877325422	16.8687810747	15.0835143551	14.4528426254	13.7379868624	11.7517665948	15.380009324	13.3141986942	0.865682095096	0.141173591648
ath-miR5997	TGAAACCAAGTAGCTAAATAG	114	71	93	45	85	83	26.5147788493	18.1467190349	21.9182317973	10.6619330843	19.1430964476	17.4177969173	22.1932432272	15.7409421497	0.709267320173	0.142670669965
ath-miR169n, ath-miR169m, ath-miR169l, ath-miR169k, ath-miR169j, ath-miR169i, ath-miR169h	TAGCCAAGGATGACTTGCCTG	206	178	124	123	148	129	47.9126705522	45.4945913832	29.2243090631	29.142617097	33.3315091088	27.071033763	40.8771903328	29.8483866563	0.730196630769	0.147394487406
ath-miR393b-5p, ath-miR393a-5p	TCCAAAGGGATCGCATTGATCC	29	12	29	19	5	12	6.744987602	3.0670511045	6.8347174422	4.50170508	1.1260644969	2.5182356989	5.5489187162	2.7153350919	0.489344903174	0.147579138252
ath-miR857	TTTTGTATGTTGAAGGTGTAT	400	593	459	387	334	419	93.0343117519	151.5634420799	108.1770795158	91.6926245249	75.2211083943	87.9283964861	117.5916111159	84.9473764684	0.722393167865	0.147891526888
ath-miR5664	ATAGTCAATTTTATCGGTCTG	2	3	4	4	8	5	0.4651715588	0.7667627761	0.9427196472	0.9477273853	1.8017031951	1.0492648745	0.7248846607	1.2662318183	1.74680454278	0.148828531312
ath-miR319a.2	AATGAATGATGCGGTAGACAA	194	150	152	243	329	195	45.1216411997	38.338138806	35.8233465935	57.5744386551	74.0950438974	40.9213301069	39.7610421997	57.5302708865	1.44690047604	0.149317831584
ath-miR845b	TCGCTCTGATACCAAATTGATG	0	0	0	1	2	0	0	0	0	0.2369318463	0.4504257988	0	0	0.229119215	Inf	0.152984783272
ath-miR3932b-3p, ath-miR3932a	AACTTTGTGATGACAACGAAG	1	0	2	0	0	0	0.2325857794	0	0.4713598236	0	0	0	0.2346485343	0	0.0	0.159721486202
ath-miR5014b	ATTTGTACACCTAGATCTGTA	5	13	8	4	5	5	1.1629288969	3.3226386965	1.8854392944	0.9477273853	1.1260644969	1.0492648745	2.1236689626	1.0410189189	0.490198301728	0.164342637794
ath-miR390b-3p	CGCTATCCATCCTGAGTTCC	1	4	3	12	2	18	0.2325857794	1.0223503682	0.7070397354	2.8431821558	0.4504257988	3.7773535483	0.653991961	2.3569871676	3.60400021431	0.169316017692
ath-miR864-5p	TCAGGTATGATTGACTTCAAA	9	12	12	11	5	8	2.0932720144	3.0670511045	2.8281589416	2.6062503095	1.1260644969	1.6788237993	2.6628273535	1.8037128686	0.677367560548	0.175053415905
ath-miR398a-5p	AAGGAGTGGCATGTGAACACA	37	35	30	28	26	38	8.6056738371	8.9455657214	7.070397354	6.6340916969	5.855535384	7.9744130465	8.2072123041	6.8213467091	0.831140520843	0.176711500485
ath-miR840-5p	ACACTGAAGGACCTAAACTAAC	3	3	6	6	12	6	0.6977573381	0.7667627761	1.4140794708	1.4215910779	2.7025547926	1.2591178494	0.959533195	1.79442124	1.87009813663	0.177178147791
ath-miR394b-5p, ath-miR394a	TTGGCATTCTGTCCACCTCC	48	11	40	125	40	77	11.1641174102	2.8114635124	9.427196472	29.6164807897	9.0085159754	16.1586790679	7.8009257982	18.2612252776	2.34090488104	0.185783579143
ath-miR171b-5p	AGATATTAGTGCGGTTCAATC	309	288	259	214	245	328	71.8690058284	73.6092265076	61.041097156	50.7034151119	55.1771603491	68.8317757696	68.8397764973	58.2374504102	0.845985466157	0.18986938899
ath-miR862-5p	TCCAATAGGTCGAGCATGTGC	11	3	9	9	19	14	2.5584435732	0.7667627761	2.1211192062	2.1323866169	4.2790450883	2.9379416487	1.8154418518	3.1164577846	1.71663872435	0.190506935046
ath-miR173-3p	TGATTCTCTGTGTAAGCGAAA	136	78	112	78	90	107	31.6316659957	19.9358321791	26.3961501215	18.4806840128	20.2691609446	22.4542683151	25.9878827654	20.4013710908	0.78503398199	0.19289657221
ath-miR165a-5p	GGAATGTTGTCTGGATCGAGG	507	627	610	886	708	730	117.9209901456	160.2534202093	143.7647461975	209.9216158373	159.450732764	153.1926716823	140.6463855174	174.1883400945	1.23848429843	0.198348320129
ath-miR447a.2-3p	TATGGAAGAAATTGTAGTATT	36	21	18	8	16	25	8.3730880577	5.3673394328	4.2422384124	1.8954547705	3.6034063901	5.2463243727	5.9942219676	3.5817285111	0.597530176637	0.19854620123
ath-miR1886.1	TGAGAGAAGTGAGATGAAATC	25	13	13	13	13	8	5.8146444845	3.3226386965	3.0638388534	3.0801140021	2.927767692	1.6788237993	4.0670406781	2.5622351645	0.629999886231	0.200535791189
ath-miR5634	AGGGACTTTGTGAATTTAGGG	7	3	6	6	14	9	1.6281004557	0.7667627761	1.4140794708	1.4215910779	3.1529805914	1.8886767742	1.2696475675	2.1544161478	1.69686155666	0.200810598837
ath-miR158b	CCCCAAATGTAGACAAAGCA	917	1062	1054	889	884	1122	213.2811596913	271.4340227468	248.4066270363	210.6324113762	199.0882030556	235.4550378459	244.3739364915	215.0585507592	0.880038820207	0.217050673777
ath-miR5638b	ACAGTGGTCATCTGGTGGGCT	4	5	4	3	3	5	0.9303431175	1.2779379602	0.9427196472	0.710795539	0.6756386982	1.0492648745	1.050333575	0.8118997039	0.772992240965	0.221450041019
ath-miR166e-5p	GGAATGTTGTCTGGCACGAGG	336	368	285	347	446	465	78.1488218716	94.0562338708	67.1687748628	82.2153506722	100.4449531253	97.5816333319	79.7912768684	93.4139790431	1.17072921639	0.230542827576
ath-miR3933	AGAAGCAAAATGACGACTCGG	6	2	1	1	1	1	1.3955146763	0.5111751841	0.2356799118	0.2369318463	0.2252128994	0.2098529749	0.7141232574	0.2239992402	0.313670277335	0.233939081858
ath-miR5999	TCTTCACTATTAGACGGACAA	14	10	10	13	20	14	3.2562009113	2.5558759204	2.356799118	3.0801140021	4.5042579877	2.9379416487	2.7229586499	3.5074378795	1.28809810594	0.24050821167
ath-miR157c-5p, ath-miR157b-5p, ath-miR157a-5p	TTGACAGAAGATAGAGAGCAC	1455798	1427446	1449986	1375398	1009675	1630786	338597.912449596	364837.485907539	341732.572590002	325875.587561362	227391.834185652	342225.293537095	348389.323649046	298497.57176137	0.856793109028	0.246740908459
ath-miR858b	TTCGTTGTCTGTTCGACCTTG	2	4	2	2	8	7	0.4651715588	1.0223503682	0.4713598236	0.4738636926	1.8017031951	1.4689708244	0.6529605835	1.2481792374	1.91156904251	0.247163906983
ath-miR157b-3p, ath-miR157a-3p	GCTCTCTAGCCTTCTGTCATC	10473	13357	17067	26846	11540	29670	2435.870867445	3413.8834668821	4022.3490546761	6360.6723462389	2598.9568588926	6226.3377654981	3290.7011296677	5061.9889902099	1.53827065745	0.249516934706
ath-miR390a-3p	CGCTATCCATCCTGAGTTTCA	47	155	66	391	25	391	10.9315316309	39.6160767662	15.5548741787	92.6403519101	5.6303224846	82.0525131887	22.0341608586	60.1077291945	2.72793366538	0.256920425381
ath-miR3434-5p	ACTTGGCTGATTCTATTATT	4	3	4	4	3	2	0.9303431175	0.7667627761	0.9427196472	0.9477273853	0.6756386982	0.4197059498	0.8799418469	0.6810240111	0.773942066171	0.288471321737
ath-miR2111b-5p, ath-miR2111a-5p	TAATCTGCATCCTGAGGTTTA	26	22	28	33	29	29	6.0472302639	5.6229270249	6.5990375304	7.8187509285	6.5311740821	6.0857362723	6.0897316064	6.8118870943	1.1185857661	0.289146049516
ath-miR158a-5p	CTTTGTCTACAATTTTGGAAA	8	8	4	6	3	6	1.860686235	2.0447007363	0.9427196472	1.4215910779	0.6756386982	1.2591178494	1.6160355395	1.1187825418	0.692300704071	0.291128038094
ath-miR822-3p	TGTGCAAATGCTTTCTACAGG	68	120	23	50	24	35	15.8158329978	30.6705110448	5.4206379714	11.8465923159	5.4051095852	7.3448541218	17.302327338	8.1988520076	0.473858334052	0.295520840681
ath-miR5996	TGACATCCAGATAGAAGCTTTG	1087	912	1136	1407	988	1606	252.8207421859	233.0958839407	267.7323798038	333.3631077687	222.5103445915	337.023877701	251.2163353102	297.6324433537	1.18476548504	0.298630152784
ath-miR841b-5p	TACGAGCCACTGGAAACTGAA	35	32	31	45	53	32	8.1405022783	8.1788029453	7.3060772658	10.6619330843	11.9362836674	6.715295197	7.8751274965	9.7711706496	1.24076348655	0.300863450998
ath-miR837-5p	ATCAGTTTCTTGTTCGTTTCA	15	16	21	14	19	13	3.4887866907	4.0894014726	4.9492781478	3.3170458484	4.2790450883	2.7280886738	4.1758221037	3.4413932035	0.824123518205	0.301514727567
ath-miR169a-3p	GGCAAGTTGTCCTTGGCTAC	4	2	4	4	1	1	0.9303431175	0.5111751841	0.9427196472	0.9477273853	0.2252128994	0.2098529749	0.7947459829	0.4609310865	0.579972842163	0.301671277031
ath-miR833a-3p	TAGACCGATGTCAACAAACAAG	6	0	3	1	0	2	1.3955146763	0	0.7070397354	0.2369318463	0	0.4197059498	0.7008514706	0.2188792654	0.312304781515	0.315909364322
ath-miR319c	TTGGACTGAAGGGAGCTCCTT	3	8	4	4	4	1	0.6977573381	2.0447007363	0.9427196472	0.9477273853	0.9008515975	0.2098529749	1.2283925739	0.6861439859	0.558570607214	0.319997030599
ath-miR5014a-3p	TTGTACAAATTTAAGTGTACG	3	0	1	0	0	1	0.6977573381	0	0.2356799118	0	0	0.2098529749	0.31114575	0.0699509916	0.224817441987	0.327752355752
ath-miR858a	TTTCGTTGTCTGTTCGACCTT	4	5	2	4	6	6	0.9303431175	1.2779379602	0.4713598236	0.9477273853	1.3512773963	1.2591178494	0.8932136338	1.186040877	1.3278356175	0.328832596104
ath-miR169f-3p	GCAAGTTGACCTTGGCTCTGC	7	18	9	8	3	11	1.6281004557	4.6005766567	2.1211192062	1.8954547705	0.6756386982	2.308382724	2.7832654395	1.6264920642	0.584382661142	0.329249693777
ath-miR830-3p	TAACTATTTTGAGAAGAAGTG	1	0	2	0	0	1	0.2325857794	0	0.4713598236	0	0	0.2098529749	0.2346485343	0.0699509916	0.298109646449	0.342320054647
ath-miR2111b-3p	ATCCTCGGGATACAGTTTACC	11	2	3	6	14	9	2.5584435732	0.5111751841	0.7070397354	1.4215910779	3.1529805914	1.8886767742	1.2588861642	2.1544161478	1.71136692822	0.342556590425
ath-miR5631	TGGCAGGAAAGACATAATTTT	41	26	38	35	34	22	9.5360169546	6.645277393	8.9558366484	8.2926146211	7.6572385791	4.616765448	8.3790436653	6.8555395494	0.818176849679	0.348956079882
ath-miR2111a-3p	GTCCTCGGGATGCGGATTACC	2	3	7	9	3	9	0.4651715588	0.7667627761	1.6497593826	2.1323866169	0.6756386982	1.8886767742	0.9605645725	1.5655673631	1.62984083311	0.351199818017
ath-miR402	TTCGAGGCCTATTAAACCTCTG	0	0	1	1	0	3	0	0	0.2356799118	0.2369318463	0	0.6295589247	0.0785599706	0.288830257	3.67655760044	0.351739234193
ath-miR8181	TGGGGGTGGGGGGGTGACAG	7	9	7	11	7	13	1.6281004557	2.3002883284	1.6497593826	2.6062503095	1.5764902957	2.7280886738	1.8593827222	2.3036097597	1.23891102794	0.356600747514
ath-miR4228-5p	ATAGCCTTGAACGCCGTCGTT	0	2	1	1	0	0	0	0.5111751841	0.2356799118	0.2369318463	0	0	0.2489516986	0.0789772821	0.317239378338	0.367607000397
ath-miR397a	TCATTGAGTGCAGCGTTGATG	237	306	411	324	186	304	55.122829713	78.2098031643	96.8644437495	76.7659182069	41.8895992854	63.7953043718	76.7323588756	60.8169406214	0.79258531228	0.370503784124
ath-miR415	AACAGAGCAGAAACAGAACAT	0	1	0	0	0	0	0	0.255587592	0	0	0	0	0.085195864	0	0.0	0.3739009663
ath-miR866-3p	ACAAAATCCGTCTTTGAAGA	0	0	1	0	0	0	0	0	0.2356799118	0	0	0	0.0785599706	0	0.0	0.3739009663
ath-miR782	ACAAACACCTTGGATGTTCTT	0	0	1	0	0	0	0	0	0.2356799118	0	0	0	0.0785599706	0	0.0	0.3739009663
ath-miR2937	ATAAGAGCTGTTGAAGGAGTC	1	0	0	0	0	0	0.2325857794	0	0	0	0	0	0.0775285931	0	0.0	0.3739009663
ath-miR5658	ATGATGATGATGATGATGAAA	0	1	0	0	0	0	0	0.255587592	0	0	0	0	0.085195864	0	0.0	0.3739009663
ath-miR5649b, ath-miR5649a	ATTGAATATGTTGGTTACTAT	1	0	0	0	0	0	0.2325857794	0	0	0	0	0	0.0775285931	0	0.0	0.3739009663
ath-miR5628	GAAATAGCGAAGATATGATTA	0	0	1	0	0	0	0	0	0.2356799118	0	0	0	0.0785599706	0	0.0	0.3739009663
ath-miR2933b, ath-miR2933a	GAAATCGGAGAGGAAATTCGCC	0	1	0	0	0	0	0	0.255587592	0	0	0	0	0.085195864	0	0.0	0.3739009663
ath-miR8178	TAACAGAGTAATTGTACAGTG	0	0	1	0	0	0	0	0	0.2356799118	0	0	0	0.0785599706	0	0.0	0.3739009663
ath-miR8170-3p	TTGCTTAAAGATTTTCTATGT	0	0	1	0	0	0	0	0	0.2356799118	0	0	0	0.0785599706	0	0.0	0.3739009663
ath-miR3440b-5p	TTTTCTTGGCCCATCCACTTC	1	0	0	0	0	0	0.2325857794	0	0	0	0	0	0.0775285931	0	0.0	0.3739009663
ath-miR1886.3.3	AATTAAAGATTTCATCTTACT	0	0	0	1	0	0	0	0	0	0.2369318463	0	0	0	0.0789772821	Inf	0.3739009663
ath-miR5025	ACTGTATATATGTAAGTGACA	0	0	0	1	0	0	0	0	0	0.2369318463	0	0	0	0.0789772821	Inf	0.3739009663
ath-miR870-3p	TAATTTGGTGTTTCTTCGATC	0	0	0	1	0	0	0	0	0	0.2369318463	0	0	0	0.0789772821	Inf	0.3739009663
ath-miR398a-3p	TGTGTTCTCAGGTCACCCCTT	0	0	0	1	0	0	0	0	0	0.2369318463	0	0	0	0.0789772821	Inf	0.3739009663
ath-miR779.1	TTCTGCTATGTTGCTGCTCAT	0	0	0	1	0	0	0	0	0	0.2369318463	0	0	0	0.0789772821	Inf	0.3739009663
ath-miR773b-3p	TTTGATTCCAGCTTTTGTCTC	0	0	0	1	0	0	0	0	0	0.2369318463	0	0	0	0.0789772821	Inf	0.3739009663
ath-miR5645e, ath-miR5645f, ath-miR5645d, ath-miR5645b, ath-miR5645a	ATTTGAGTCATGTCGTTAAG	0	0	0	3	0	0	0	0	0	0.710795539	0	0	0	0.2369318463	Inf	0.3739009663
ath-miR862-3p	ATATGCTGGATCTACTTGAAG	0	0	0	0	1	0	0	0	0	0	0.2252128994	0	0	0.0750709665	Inf	0.3739009663
ath-miR5632-5p	TTGATTCTCTTATCCAACTGT	0	0	0	0	1	0	0	0	0	0	0.2252128994	0	0	0.0750709665	Inf	0.3739009663
ath-miR865-5p	ATGAATTTGGATCTAATTGAG	0	0	0	0	0	1	0	0	0	0	0	0.2098529749	0	0.0699509916	Inf	0.3739009663
ath-miR826b	TGGTTTTGGACACGTGAAAAT	0	0	0	0	0	1	0	0	0	0	0	0.2098529749	0	0.0699509916	Inf	0.3739009663
ath-miR863-5p	TTATGTCTTGTTGATCTCAAT	0	0	0	0	0	1	0	0	0	0	0	0.2098529749	0	0.0699509916	Inf	0.3739009663
ath-miR5663-3p	TGAGAATGCAAATCCTTAGCT	2	0	1	1	0	0	0.4651715588	0	0.2356799118	0.2369318463	0	0	0.2336171569	0.0789772821	0.338062850982	0.377082175781
ath-miR5020a	TGGAAGAAGGTGAGACTTGCA	75	33	52	34	56	41	17.4439334535	8.4343905373	12.2553554136	8.0556827748	12.6119223655	8.6039719712	12.7112264681	9.7571923705	0.767604321659	0.377617044283
ath-miR164c-5p	TGGAGAAGCAGGGCACGTGCG	4827	4403	3429	4665	6365	4792	1122.6915570664	1125.3521677534	808.1464175593	1105.287063071	1433.4801045799	1005.6154557555	1018.7300474597	1181.4608744688	1.15973890965	0.38427903862
ath-miR5998b, ath-miR5998a	ACAGTTTGTGTTTTGTTTTGT	9	2	6	4	4	4	2.0932720144	0.5111751841	1.4140794708	0.9477273853	0.9008515975	0.8394118996	1.3395088898	0.8959969608	0.668899600162	0.38891663321
ath-miR395f, ath-miR395c, ath-miR395b	CTGAAGTGTTTGGGGGGACTC	16	12	50	17	18	11	3.7213724701	3.0670511045	11.78399559	4.0278413874	4.0538321889	2.308382724	6.1908063882	3.4633521001	0.559434729973	0.394538221621
ath-miR5640	TGAGAGAAGGAATTAGATTCA	4	4	1	3	2	1	0.9303431175	1.0223503682	0.2356799118	0.710795539	0.4504257988	0.2098529749	0.7294577992	0.4570247709	0.626526676939	0.396802641415
ath-miR861-5p	CCTTGGAGAAATATGCGTCAA	40	66	49	56	73	71	9.3034311752	16.8687810747	11.5483156782	13.2681833938	16.440541655	14.8995612184	12.5735093093	14.8694287557	1.18259973329	0.397021590001
ath-miR399f	TGCCAAAGGAGATTTGCCCGG	82	77	61	80	63	62	19.0720339091	19.6802445871	14.3764746197	18.9545477054	14.1884126612	13.0108844442	17.709584372	15.3846149369	0.868716883115	0.400170059556
ath-miR845a	CGGCTCTGATACCAATTGATG	1	4	4	6	7	2	0.2325857794	1.0223503682	0.9427196472	1.4215910779	1.5764902957	0.4197059498	0.7325519316	1.1392624411	1.555196829	0.408569510123
ath-miR5028	AATTGGGTTTATGCTAGAGTT	1	2	1	2	0	0	0.2325857794	0.5111751841	0.2356799118	0.4738636926	0	0	0.3264802918	0.1579545642	0.483810411125	0.409146997525
ath-miR399c-5p	GGGCATCTTTCTATTGGCAGG	7	7	1	3	2	5	1.6281004557	1.7891131443	0.2356799118	0.710795539	0.4504257988	1.0492648745	1.2176311706	0.7368287374	0.605132945995	0.409750093619
ath-miR169b-3p	GGCAAGTTGTCCTTCGGCTACA	191	458	179	857	161	539	44.4238838615	117.0591171545	42.186704212	203.0505922941	36.2592768008	113.110753475	67.8899017427	117.4735408566	1.73035367324	0.411329230173
ath-miR854e, ath-miR854d, ath-miR854c, ath-miR854b, ath-miR854a	GATGAGGATAGGGAGGAGGAG	1	1	3	0	2	1	0.2325857794	0.255587592	0.7070397354	0	0.4504257988	0.2098529749	0.3984043689	0.2200929246	0.552436021743	0.427173541775
ath-miR8179	TGACTGCATTAACTTGATCGT	6	1	7	2	5	2	1.3955146763	0.255587592	1.6497593826	0.4738636926	1.1260644969	0.4197059498	1.100287217	0.6732113798	0.611850587191	0.428328975962
ath-miR5027	ACCGGTTGGAACTTGCCTTAA	1	0	1	2	2	0	0.2325857794	0	0.2356799118	0.4738636926	0.4504257988	0	0.1560885637	0.3080964971	1.97385695529	0.428770621185
ath-miR2112-3p	CTTTATATCCGCATTTGCGCA	0	1	0	0	1	2	0	0.255587592	0	0	0.2252128994	0.4197059498	0.085195864	0.2149729497	2.5232791782	0.430642398603
ath-miR1888b	TTAGGCTAAGATTTGTGAAGA	5	7	7	6	7	4	1.1629288969	1.7891131443	1.6497593826	1.4215910779	1.5764902957	0.8394118996	1.5339338079	1.2791644244	0.833911096954	0.434918411247
ath-miR393b-3p	ATCATGCGATCTCTTTGGATT	159	244	192	187	119	229	36.9811389214	62.3633724578	45.2505430654	44.3062552614	26.8003350267	48.0563312538	48.1983514816	39.7209738473	0.824114780408	0.441722111569
ath-miR5629	TTAGGGTAGTTAACGGAAGTTA	63	72	47	72	76	74	14.6529041009	18.4023066269	11.0769558546	17.0590929349	17.1161803532	15.5291201431	14.7107221941	16.5681311437	1.1262622545	0.441779683776
ath-miR391-5p	TTCGCAGGAGAGATAGCGCCA	8551	11118	11689	8905	9386	12235	1988.8409994769	2841.6228483039	2754.8624890203	2109.8780914571	2113.8482736193	2567.5511479902	2528.442112267	2263.7591710222	0.895317776919	0.44218344806
ath-miR160c-3p	CGTACAAGGAGTCAAGCATGA	854	3254	1470	5450	604	4402	198.6282555904	831.6820244991	346.4494703448	1291.2785624302	136.028591228	923.7727955417	458.9199168114	783.6933164	1.70769079243	0.452615410124
ath-miR164c-3p	CACGTGTTCTACTACTCCAAC	4	0	0	2	2	4	0.9303431175	0	0	0.4738636926	0.4504257988	0.8394118996	0.3101143725	0.5879004637	1.89575368262	0.453238465629
ath-miR840-3p	TTGTTTAGGTCCCTTAGTTTC	8	6	2	9	5	9	1.860686235	1.5335255522	0.4713598236	2.1323866169	1.1260644969	1.8886767742	1.2885238703	1.715709296	1.33153085911	0.455425764411
ath-miR160a-3p	GCGTATGAGGAGCCATGCATA	1748	2572	2360	2615	972	2150	406.5599423559	657.3712867276	556.204591846	619.5767781202	218.9069382014	451.1838960506	540.0452736432	429.889204124	0.79602438	0.466759922084
ath-miR5648-3p	ATCTGAAGAAAATAGCGGCAT	69	81	62	70	61	77	16.0484187772	20.7025949553	14.6121545315	16.5852292422	13.7379868624	16.1586790679	17.121056088	15.4939650575	0.904965498499	0.46993202481
ath-miR4245	ACAAAGTTTTATACTGACAAT	1	1	0	0	1	0	0.2325857794	0.255587592	0	0	0.2252128994	0	0.1627244571	0.0750709665	0.461337944141	0.473537002293
ath-miR5644	GTGGGTTGCGGATAACGGTA	10	19	12	17	15	22	2.3258577938	4.8561642488	2.8281589416	4.0278413874	3.3781934908	4.616765448	3.3367269947	4.0076001087	1.20105723815	0.475144611857
ath-miR8166	AGAGAGTGTAGAAAGTTTCTCA	0	0	3	2	1	3	0	0	0.7070397354	0.4738636926	0.2252128994	0.6295589247	0.2356799118	0.4428785056	1.87915254303	0.475574940958
ath-miR5638a	ATACCAAAACTCTCTCACTTT	3	1	2	0	3	1	0.6977573381	0.255587592	0.4713598236	0	0.6756386982	0.2098529749	0.4749015846	0.295163891	0.621526439522	0.490401418609
ath-miR842	TCATGGTCAGATCCGTCATCC	68	59	48	61	61	43	15.8158329978	15.0796679304	11.3126357664	14.4528426254	13.7379868624	9.023677921	14.0693788982	12.4048358029	0.881690364063	0.491640519333
ath-miR4228-3p	TCGGATGCGAAACGGTGGTGT	181	234	247	306	202	306	42.0980260677	59.8074965374	58.2129382144	72.5011449731	45.4930056756	64.2150103216	53.3728202732	60.7363869901	1.1379647296	0.493714095659
ath-miR3932b-5p	TTTGACGTGCTCGATCTGCTC	3	1	1	2	3	2	0.6977573381	0.255587592	0.2356799118	0.4738636926	0.6756386982	0.4197059498	0.396341614	0.5230694469	1.31974394922	0.496783221215
ath-miR5652	TTGAATGTGAATGAATCGGGC	56	53	65	37	61	71	13.0248036453	13.5461423781	15.3191942669	8.7664783137	13.7379868624	14.8995612184	13.9633800968	12.4680087982	0.892907642116	0.497216537796
ath-miR395e, ath-miR395d, ath-miR395a	CTGAAGTGTTTGGGGGAACTC	6	6	18	8	13	25	1.3955146763	1.5335255522	4.2422384124	1.8954547705	2.927767692	5.2463243727	2.3904262136	3.3565156117	1.40414943268	0.515730840746
ath-miR5637	AATGCGCAACTCTATATTTCC	0	1	5	1	1	1	0	0.255587592	1.178399559	0.2369318463	0.2252128994	0.2098529749	0.477995717	0.2239992402	0.468621856292	0.517162883021
ath-miR8183	TTTAGTTGACGGAATTGTGGC	35	48	39	41	53	52	8.1405022783	12.2682044179	9.1915165602	9.714205699	11.9362836674	10.9123546952	9.8667410855	10.8542813539	1.10008778581	0.518077367018
ath-miR853	TCCCCTCTTTAGCTTGGAGAAG	8	3	0	4	0	2	1.860686235	0.7667627761	0	0.9477273853	0	0.4197059498	0.8758163371	0.4558111117	0.520441435483	0.526092690773
ath-miR8180	TGCGGTGCGGGAGAAGTGC	5	13	8	10	8	20	1.1629288969	3.3226386965	1.8854392944	2.3693184632	1.8017031951	4.1970594981	2.1236689626	2.7893603855	1.31346289588	0.526951199931
ath-miR447b, ath-miR447a-3p	TTGGGGACGAGATGTTTTGTTG	198	159	153	179	232	183	46.0519843172	40.6384271344	36.0590265053	42.4108004908	52.2493926571	38.403094408	40.916479319	44.3544291853	1.08402359938	0.531536751738
ath-miR844-3p	TTATAAGCCATCTTACTAGTT	8	2	5	4	6	1	1.860686235	0.5111751841	1.178399559	0.9477273853	1.3512773963	0.2098529749	1.183420326	0.8362859188	0.706668544072	0.535927455415
ath-miR864-3p	TAAAGTCAATAATACCTTGAAG	1	0	0	1	0	1	0.2325857794	0	0	0.2369318463	0	0.2098529749	0.0775285931	0.1489282737	1.92094642435	0.543902114699
ath-miR5995b, ath-miR5595a	ACATATGATCTGCATCTTTGC	0	1	2	1	3	1	0	0.255587592	0.4713598236	0.2369318463	0.6756386982	0.2098529749	0.2423158052	0.3741411731	1.544022986	0.552119145699
ath-miR780.2	TTCTTCGTGAATATCTGGCAT	5	5	7	4	4	8	1.1629288969	1.2779379602	1.6497593826	0.9477273853	0.9008515975	1.6788237993	1.3635420799	1.1758009274	0.862313635004	0.554726976892
ath-miR172e-3p	GGAATCTTGATGATGCTGCAT	67	92	62	46	62	100	15.5832472184	23.5140584677	14.6121545315	10.8988649306	13.9631997618	20.9852974907	17.9031534059	15.282454061	0.853618003182	0.558048050131
ath-miR406	TAGAATGCTATTGTAATCCAG	0	1	0	1	1	0	0	0.255587592	0	0.2369318463	0.2252128994	0	0.085195864	0.1540482486	1.8081658119	0.581309001381
ath-miR5643b, ath-miR5643a	AGGCTTTTAAGATCTGGTTGC	34	61	52	50	23	62	7.9079164989	15.5908431145	12.2553554136	11.8465923159	5.1798966858	13.0108844442	11.9180383423	10.0124578153	0.840109548881	0.594724425156
ath-miR827	TTAGATGACCATCAACAAACT	359	333	258	302	395	406	83.4982947974	85.1106681494	60.8054172442	71.5534175879	88.9590952567	85.2003078123	76.4714600637	81.9042735523	1.07104367412	0.596607308626
ath-miR775	TTCGATGTCTAGCAGTGCCA	1881	1857	1356	1445	1990	1621	437.4938510135	474.6261584188	319.5819603996	342.3665179288	448.1736697744	340.1716723247	410.5673232773	376.9039533426	0.918007673709	0.59748276551
ath-miR5636	CGTAGTTGCAGAGCTTGACGG	2	0	10	3	1	3	0.4651715588	0	2.356799118	0.710795539	0.2252128994	0.6295589247	0.9406568923	0.5218557877	0.55477804072	0.599849987556
ath-miR171c-5p	AGATATTGGTGCGGTTCAATC	74	204	62	115	48	113	17.2113476741	52.1398687762	14.6121545315	27.2471623265	10.8102191704	23.7133861645	27.9877903273	20.5902558872	0.735687085204	0.602174938594
ath-miR848	TGACATGGGACTGCCTAAGCTA	115	91	73	116	111	98	26.7473646287	23.2584708757	17.2046335613	27.4840941728	24.9986318316	20.5655915409	22.4034896886	24.3494391818	1.08685921346	0.602305235658
ath-miR156c-3p	GCTCACTGCTCTATCTGTCAGA	464	318	284	313	393	340	107.9198016322	81.2768542688	66.933094951	74.1596678974	88.508669458	71.3500114685	85.3765836173	78.0061162746	0.913671090709	0.604552550873
ath-miR167d	TGAAGCTGCCAGCATGATCTGG	1012	863	792	845	1069	745	235.3768087324	220.5720919308	186.6584901449	200.2074101383	240.7525894416	156.3404663059	214.2024636027	199.1001552953	0.929495169881	0.622096992895
ath-miR8174	ATGTGTATAGGGAAGCTAATC	4	1	0	0	0	3	0.9303431175	0.255587592	0	0	0	0.6295589247	0.3953102365	0.2098529749	0.530856414845	0.622239087559
ath-miR8121	AAAGTATAATGGTTTAGTGGTTTG	11	15	8	12	13	6	2.5584435732	3.8338138806	1.8854392944	2.8431821558	2.927767692	1.2591178494	2.7592322494	2.3433558991	0.849278236585	0.62557669132
ath-miR156j	TGACAGAAGAGAGAGAGCAC	2307	2642	2455	2676	2121	2776	536.5753930293	675.2624181704	578.5941834669	634.0296207456	477.6765595937	582.5518583425	596.8106648889	564.7526795606	0.946284496551	0.630580125232
ath-miR5645c	AACCTATTTAACGACATGACT	1	2	0	1	0	5	0.2325857794	0.5111751841	0	0.2369318463	0	1.0492648745	0.2479203212	0.4287322403	1.72931463716	0.633052169767
ath-miR5656	ACTGAAGTAGAGATTGGGTTT	121	102	118	102	141	101	28.142879305	26.0699343881	27.8102295923	24.1670483244	31.7550188132	21.1951504656	27.3410144285	25.7057392011	0.940189665176	0.63716490305
ath-miR168a-3p	CCCGCCTTGCATCAACTGAAT	3523	5166	3203	4351	2435	4589	819.3997007551	1320.3655004801	754.8827574927	1030.8904633273	548.3934100003	963.0153018494	964.8826529093	847.4330583923	0.878275773574	0.641864837437
ath-miR5024-5p	ATGACAAGGCCAAGATATAACA	19	27	19	9	30	22	4.4191298082	6.9008649851	4.4779183242	2.1323866169	6.7563869815	4.616765448	5.2659710392	4.5018463488	0.854893867681	0.651205649186
ath-miR167b, ath-miR167a-5p	TGAAGCTGCCAGCATGATCTA	832384	691563	750349	820112	1036242	731854	193600.681383299	176754.921914157	176842.18613858	194310.650347117	233375.065283589	153581.739097771	182399.263145345	193755.818242826	1.06226206675	0.656924405599
ath-miR5646	GTTCGAGGCACGTTGGGAGG	0	2	1	0	2	0	0	0.5111751841	0.2356799118	0	0.4504257988	0	0.2489516986	0.1501419329	0.603096639807	0.66340278524
ath-miR8173	ATGTGCTGATTCGAGGTGGGA	21	15	6	11	13	15	4.884301367	3.8338138806	1.4140794708	2.6062503095	2.927767692	3.1477946236	3.3773982395	2.8939375417	0.856854103805	0.666027222525
ath-miR8172	ATGGATCATCTAGATGGAGAT	8	4	8	9	5	4	1.860686235	1.0223503682	1.8854392944	2.1323866169	1.1260644969	0.8394118996	1.5894919659	1.3659543378	0.859365361452	0.668128398206
ath-miR161.1	TGAAAGTGACTACATCGGGGT	66639	62860	59975	58152	74918	63420	15499.2837520924	16066.2360356524	14134.902710154	13778.0607270538	16872.4999960588	13308.8756686178	15233.4741659663	14653.1454639101	0.96190437613	0.668128492992
ath-miR8167f, ath-miR8167e, ath-miR8167d, ath-miR8167c, ath-miR8167b, ath-miR8167a	AGATGTGGAGATCGTGGGGATG	236	156	256	168	241	242	54.8902439336	39.8716643583	60.3340574206	39.8045501813	54.2763087516	50.7844199276	51.6986552375	48.2884262868	0.934036408974	0.67344154279
ath-miR5648-5p	TTTGGAAATATTTGGCTTGACT	1	2	1	4	0	2	0.2325857794	0.5111751841	0.2356799118	0.9477273853	0	0.4197059498	0.3264802918	0.4558111117	1.39613668313	0.67799544036
ath-miR860	TCAATAGATTGGACTATGTAT	14	6	6	1	14	7	3.2562009113	1.5335255522	1.4140794708	0.2369318463	3.1529805914	1.4689708244	2.0679353115	1.619627754	0.783210067062	0.686868439669
ath-miR780.1	TCTAGCAGCTGTTGAGCAGGT	1	1	0	1	2	0	0.2325857794	0.255587592	0	0.2369318463	0.4504257988	0	0.1627244571	0.229119215	1.40801953857	0.687795069035
ath-miR164b-5p, ath-miR164a	TGGAGAAGCAGGGCACGTGCA	26521	29882	36508	32840	35310	36164	6168.4074549324	7637.4684253479	8604.2022199634	7780.8418330659	7952.2674772529	7589.1229845458	7470.0260334146	7774.0774316215	1.04070285657	0.692873823935
ath-miR1888a	TAAGTTAAGATTTGTGAAGAA	35	33	30	30	21	47	8.1405022783	8.4343905373	7.070397354	7.1079553895	4.7294708871	9.8630898206	7.8817633899	7.2335053657	0.917752158733	0.695444247106
ath-miR5020c	TGGCATGGAAGAAGGTGAGAC	8	12	7	4	14	7	1.860686235	3.0670511045	1.6497593826	0.9477273853	3.1529805914	1.4689708244	2.1924989074	1.8565596003	0.846777890759	0.69561413325
ath-miR849	TAACTAAACATTGGTGTAGTA	1	0	2	1	2	1	0.2325857794	0	0.4713598236	0.2369318463	0.4504257988	0.2098529749	0.2346485343	0.2990702067	1.2745453859	0.700631274255
ath-miR170-3p	TGATTGAGCCGTGTCAATATC	20	29	26	27	29	18	4.6517155876	7.4120401692	6.1276777068	6.3971598506	6.5311740821	3.7773535483	6.0638111545	5.5685624937	0.918327162871	0.700942215443
ath-miR164b-3p	CATGTGCCCATCTTCACCATC	9	0	5	5	6	7	2.0932720144	0	1.178399559	1.1846592316	1.3512773963	1.4689708244	1.0905571911	1.3349691507	1.22411659067	0.709787602483
ath-miR852	AAGATAAGCGCCTTAGTTCTG	192	169	150	175	246	164	44.6564696409	43.1943030548	35.3519867699	41.4630731056	55.4023732485	34.4158878848	41.0675864885	43.7604447463	1.0655713785	0.712684695696
ath-miR5647	TCAAGTTTGATGACGATTCCA	2	4	6	4	5	2	0.4651715588	1.0223503682	1.4140794708	0.9477273853	1.1260644969	0.4197059498	0.9672004659	0.831165944	0.859352299036	0.715428039255
ath-miR5024-3p	CCGTATCTTGGCCTTGTCATT	6	6	3	5	8	5	1.3955146763	1.5335255522	0.7070397354	1.1846592316	1.8017031951	1.0492648745	1.2120266546	1.3452091004	1.10988408984	0.719056527653
ath-miR5654-5p	ATAAATCCCAACATCTTCCA	15	6	15	20	9	14	3.4887866907	1.5335255522	3.535198677	4.7386369263	2.0269160945	2.9379416487	2.85250364	3.2344982232	1.13391554627	0.730616521909
ath-miR169c, ath-miR169b-5p	CAGCCAAGGATGACTTGCCGG	187	231	219	418	158	198	43.493540744	59.0407337613	51.613900684	99.0375117607	35.5836381027	41.5508890316	51.3827250631	58.724012965	1.14287463136	0.741024794087
ath-miR156i	TGACAGAAGAGAGAGAGCAG	0	0	2	1	2	0	0	0	0.4713598236	0.2369318463	0.4504257988	0	0.1571199412	0.229119215	1.45824402205	0.741927787248
ath-miR172d-3p, ath-miR172c	AGAATCTTGATGATGCTGCAG	35	38	37	34	28	52	8.1405022783	9.7123284975	8.7201567366	8.0556827748	6.3059611828	10.9123546952	8.8576625041	8.4246662176	0.951116190496	0.775441096621
ath-miR398c-3p, ath-miR398b-3p	TGTGTTCTCAGGTCACCCCTG	12	22	10	19	12	22	2.7910293526	5.6229270249	2.356799118	4.50170508	2.7025547926	4.616765448	3.5902518318	3.9403417735	1.09751124938	0.784467125837
ath-miR399a	TGCCAAAGGAGATTTGCCCTG	5	12	5	10	6	11	1.1629288969	3.0670511045	1.178399559	2.3693184632	1.3512773963	2.308382724	1.8027931868	2.0096595278	1.11474768294	0.786114862742
ath-miR831-3p	TGATCTCTTCGTACTCTTCTTG	5	0	2	1	1	4	1.1629288969	0	0.4713598236	0.2369318463	0.2252128994	0.8394118996	0.5447629068	0.4338522151	0.796405573295	0.792252690669
ath-miR846-5p	CATTCAAGGACTTCTATTCAG	7	5	15	10	6	10	1.6281004557	1.2779379602	3.535198677	2.3693184632	1.3512773963	2.0985297491	2.1470790309	1.9397085362	0.903417390922	0.79964686946
ath-miR771	TGAGCCTCTGTGGTAGCCCTCA	7	5	6	6	4	11	1.6281004557	1.2779379602	1.4140794708	1.4215910779	0.9008515975	2.308382724	1.4400392956	1.5436084665	1.07192107272	0.818760304504
ath-miR829-3p.2	CAAATTAAAGCTTCAAGGTAG	3	3	3	4	1	4	0.6977573381	0.7667627761	0.7070397354	0.9477273853	0.2252128994	0.8394118996	0.7238532832	0.6707840614	0.92668511281	0.825883906987
ath-miR391-3p	ACGGTATCTCTCCTACGTAGC	112	130	148	119	134	183	26.0496072905	33.2263869652	34.8806269463	28.1948897118	30.1785285175	38.403094408	31.3855404007	32.2588375458	1.02782482423	0.843119426233
ath-miR156f-5p, ath-miR156e, ath-miR156d-5p, ath-miR156c-5p, ath-miR156b-5p, ath-miR156a-5p	TGACAGAAGAGAGTGAGCAC	1125596	939873	1113340	1003078	1175933	1219028	261797.622926818	240219.87689368	262391.873002465	237661.12254044	264835.280411455	255816.652295235	254803.124274321	252771.01841571	0.992024800071	0.860156214514
ath-miR8169	ATAGACAGAGTCACTCACAGA	0	2	1	1	0	2	0	0.5111751841	0.2356799118	0.2369318463	0	0.4197059498	0.2489516986	0.2188792654	0.879203743661	0.882677796483
ath-miR838	TTTTCTTCTACTTCTTGCACA	0	4	6	1	5	4	0	1.0223503682	1.4140794708	0.2369318463	1.1260644969	0.8394118996	0.8121432797	0.734136081	0.903948969782	0.882724068538
ath-miR8176	GGCCGGTGGTCGCGAGAGGGA	4	4	7	8	2	7	0.9303431175	1.0223503682	1.6497593826	1.8954547705	0.4504257988	1.4689708244	1.2008176228	1.2716171312	1.0589594182	0.890910776553
ath-miR828	TCTTGCTTAAATGAGTATTCCA	0	1	0	0	0	1	0	0.255587592	0	0	0	0.2098529749	0.085195864	0.0699509916	0.821060886242	0.896689302896
ath-miR833b	TGTTTGTTGACATCGGTCTAG	5	11	1	8	7	5	1.1629288969	2.8114635124	0.2356799118	1.8954547705	1.5764902957	1.0492648745	1.4033574404	1.5070699803	1.07390315319	0.902210193823
ath-miR156a-3p	GCTCACTGCTCTTTCTGTCAGA	151	95	75	105	122	108	35.1204526864	24.2808212438	17.6759933849	24.8778438633	27.4759737249	22.66412129	25.6924224384	25.0059796261	0.973282285314	0.902683891893
ath-miR3440b-3p	TGGATTGGTCAAGGGAAGCGT	228	162	165	152	271	188	53.0295576986	41.4051899105	38.8871854469	36.0136406403	61.0326957331	39.4523592826	44.440644352	45.4995652186	1.02382775682	0.911616375882
ath-miR398c-5p, ath-miR398b-5p	AGGGTTGATATGAGAACACAC	60	86	88	63	63	139	13.9551467628	21.9805329155	20.7398322383	14.926706318	14.1884126612	29.1695635121	18.8918373055	19.4282274971	1.0283926959	0.926685760108
ath-miR157c-3p	GCTCTCTATACTTCTGTCACC	46	86	85	93	30	123	10.6989458515	21.9805329155	20.0327925029	22.0346617075	6.7563869815	25.8119159136	17.57075709	18.2009882009	1.03586818187	0.930474818389
ath-miR825	TTCTCAAGAAGGTGCATGAAC	347	248	274	248	371	304	80.7072654448	63.385722826	64.576295833	58.7590978867	83.5539856715	63.7953043718	69.5564280346	68.7027959767	0.987727488573	0.932044789726
ath-miR3434-3p	TCAGAGTATCAGCCATGTGA	0	1	0	0	1	0	0	0.255587592	0	0	0.2252128994	0	0.085195864	0.0750709665	0.881157405716	0.933236380266
ath-miR835-5p	TTCTTGCATATGTTCTTTATC	0	1	0	0	1	0	0	0.255587592	0	0	0.2252128994	0	0.085195864	0.0750709665	0.881157405716	0.933236380266
ath-miR5666	ATGGGACATCGAGCATTTAAT	4	6	5	4	7	5	0.9303431175	1.5335255522	1.178399559	0.9477273853	1.5764902957	1.0492648745	1.2140894096	1.1911608518	0.981114605219	0.934456183484
ath-miR851-5p	TCTCGGTTCGCGATCCACAAG	0	1	1	1	1	0	0	0.255587592	0.2356799118	0.2369318463	0.2252128994	0	0.1637558346	0.1540482486	0.940719144306	0.935446305244
ath-miR5020b	ATGGCATGAAAGAAGGTGAGA	4	12	9	9	13	6	0.9303431175	3.0670511045	2.1211192062	2.1323866169	2.927767692	1.2591178494	2.0395044761	2.1064240528	1.03281168415	0.936062445815
ath-miR8184	TTTGGTCTGATTACGAATGTA	0	0	1	0	0	1	0	0	0.2356799118	0	0	0.2098529749	0.0785599706	0.0699509916	0.890415195751	0.938703521348
ath-miR8168	AGGTGCTGAGTGTGCTAGTGC	0	0	2	0	0	2	0	0	0.4713598236	0	0	0.4197059498	0.1571199412	0.1399019833	0.890415196388	0.938703521348
ath-miR403-5p	TGTTTTGTGCTTGAATCTAATT	3	3	2	1	4	4	0.6977573381	0.7667627761	0.4713598236	0.2369318463	0.9008515975	0.8394118996	0.6452933126	0.6590651145	1.02134192565	0.955093122392
ath-miR779.2	TGATTGGAAATTTCGTTGACT	14	4	6	4	12	9	3.2562009113	1.0223503682	1.4140794708	0.9477273853	2.7025547926	1.8886767742	1.8975435834	1.8463196507	0.973005135087	0.95511000771
ath-miR396b-5p	TTCCACAGCTTTCTTGAACTT	454	558	437	530	490	538	105.5939438384	142.6178763585	102.9921214562	125.5738785483	110.3543206982	112.9009005001	117.0679805511	116.2763665822	0.993237997571	0.956487608138
ath-miR171c-3p, ath-miR171b-3p	TTGAGCCGTGCCAATATCACG	67	75	40	61	58	77	15.5832472184	19.169069403	9.427196472	14.4528426254	13.0623481643	16.1586790679	14.7265043645	14.5579566192	0.988554802883	0.957640600485
ath-miR5657	TGGACAAGGTTAGATTTGGTG	48	58	51	59	40	70	11.1641174102	14.8240803383	12.0196755018	13.9789789327	9.0085159754	14.6897082435	12.6692910834	12.5590677172	0.991299957869	0.960681467632
ath-miR167c-5p	TAAGCTGCCAGCATGATCTTG	1378	1359	1393	1512	1615	1283	320.5032039854	347.3435375828	328.3021171362	358.240951632	363.7188325053	269.241366806	332.0496195681	330.4003836478	0.995033164253	0.960929547851
ath-miR160c-5p, ath-miR160b, ath-miR160a-5p	TGCCTGGCTCCCTGTATGCCA	1533	955	1009	1592	868	1309	356.5539997893	244.0861503985	237.8010310053	377.1954993374	195.4847966654	274.6975441536	279.480393731	282.4592800521	1.01065865938	0.965764504274
ath-miR156g	CGACAGAAGAGAGTGAGCAC	774	734	784	781	969	716	180.02139324	187.6012925576	184.7730508505	185.0437719739	218.2312995032	150.2547300336	184.131912216	184.5099338369	1.00205299351	0.985645241565
ath-miR447c-5p	CCCCTTACAATGTCGAGTAAA	12	15	7	12	14	11	2.7910293526	3.8338138806	1.6497593826	2.8431821558	3.1529805914	2.308382724	2.7582008719	2.7681818237	1.00361864573	0.988946932613
ath-miR5665	TTGGTGGACAAGATCTGGGAT	3	0	1	3	0	1	0.6977573381	0	0.2356799118	0.710795539	0	0.2098529749	0.31114575	0.306882838	0.986299308282	0.989126713629
ath-miR2936	CTTGAGAGAGAGAACACAGACG	3	0	1	2	2	0	0.6977573381	0	0.2356799118	0.4738636926	0.4504257988	0	0.31114575	0.3080964971	0.990199921098	0.991082981657
ath-miR835-3p	TGGAGAAGATACGCAAGAAAG	1	0	5	4	2	0	0.2325857794	0	1.178399559	0.9477273853	0.4504257988	0	0.4703284461	0.4660510613	0.990905536683	0.992910594296
ath-miR156d-3p	GCTCACTCTCTTTTTGTCATAAC	9	34	36	38	5	44	2.0932720144	8.6899781294	8.4844768248	9.0034101601	1.1260644969	9.2335308959	6.4225756562	6.4543351843	1.0049449831	0.993063389151
ath-miR5660	CAGGTGGTTAGTGCAATGGAA	1	0	2	2	1	0	0.2325857794	0	0.4713598236	0.4738636926	0.2252128994	0	0.2346485343	0.2330255307	0.99308325703	0.993692623544
ath-miR408-3p	ATGCACTGCCTCTTCCCTGGC	4161	6706	2315	4509	3945	6022	967.7894279995	1713.9703922222	545.598995815	1068.3256950455	888.4648880703	1263.7346148915	1075.7862720122	1073.5083993358	0.997882597375	0.995232641423
ath-miR163.2	GGACAAAACACGGGGGATAAT	0	0	1	1	0	0	0	0	0.2356799118	0.2369318463	0	0	0.0785599706	0.0789772821	1.00531201192	0.997190360803
ath-miR870-5p	AAGAACATCAAATTAGAATGT	0	0	0	0	0	0	0	0	0	0	0	0	0	0	Inf	nan
ath-miR5029	AATGAGAGAGAACACTGCAAA	0	0	0	0	0	0	0	0	0	0	0	0	0	0	Inf	nan
ath-miR831-5p	AGAAGCGTACAAGGAGATGAGG	0	0	0	0	0	0	0	0	0	0	0	0	0	0	Inf	nan
ath-miR855	AGCAAAAGCTAAGGAAAAGGAA	0	0	0	0	0	0	0	0	0	0	0	0	0	0	Inf	nan
ath-miR394b-3p	AGGTGGGCATACTGCCAATAG	0	0	0	0	0	0	0	0	0	0	0	0	0	0	Inf	nan
ath-miR8170-5p	ATAGCAAATCGATAAGCAATG	0	0	0	0	0	0	0	0	0	0	0	0	0	0	Inf	nan
ath-miR413	ATAGTTTCTCTTGTTCTGCAC	0	0	0	0	0	0	0	0	0	0	0	0	0	0	Inf	nan
ath-miR405d, ath-miR405b, ath-miR405a	ATGAGTTGGGTCTAACCCATAACT	0	0	0	0	0	0	0	0	0	0	0	0	0	0	Inf	nan
ath-miR404	ATTAACGCTGGCGGTTGCGGCAGC	0	0	0	0	0	0	0	0	0	0	0	0	0	0	Inf	nan
ath-miR869.1	ATTGGTTCAATTCTGGTGTTG	0	0	0	0	0	0	0	0	0	0	0	0	0	0	Inf	nan
ath-miR5017-5p	ATTTGTTACTAATTTGGAATG	0	0	0	0	0	0	0	0	0	0	0	0	0	0	Inf	nan
ath-miR2934-3p	CATCCAAGGTGTTTGTAGAAA	0	0	0	0	0	0	0	0	0	0	0	0	0	0	Inf	nan
ath-miR774b-3p	CATCCATATTTTCATCTCGAA	0	0	0	0	0	0	0	0	0	0	0	0	0	0	Inf	nan
ath-miR401	CGAAACTGGTGTCGACCGACA	0	0	0	0	0	0	0	0	0	0	0	0	0	0	Inf	nan
ath-miR2112-5p	CGCAAATGCGGATATCAATGT	0	0	0	0	0	0	0	0	0	0	0	0	0	0	Inf	nan
ath-miR868-3p	CTTCTTAAGTGCTGATAATGC	0	0	0	0	0	0	0	0	0	0	0	0	0	0	Inf	nan
ath-miR417	GAAGGTAGTGAATTTGTTCGA	0	0	0	0	0	0	0	0	0	0	0	0	0	0	Inf	nan
ath-miR2938	GATCTTTTGAGAGGGTTCCAG	0	0	0	0	0	0	0	0	0	0	0	0	0	0	Inf	nan
ath-miR172d-5p	GCAACATCTTCAAGATTCAGA	0	0	0	0	0	0	0	0	0	0	0	0	0	0	Inf	nan
ath-miR5630b, ath-miR5630a	GCTAAGAGCGGTTCTGATGGA	0	0	0	0	0	0	0	0	0	0	0	0	0	0	Inf	nan
ath-miR773b-5p	GGCAATAACTTGAGCAAACA	0	0	0	0	0	0	0	0	0	0	0	0	0	0	Inf	nan
ath-miR416	GGTTCGTACGTACACTGTTCA	0	0	0	0	0	0	0	0	0	0	0	0	0	0	Inf	nan
ath-miR5022	GTCATGGGGTATGATCGAATG	0	0	0	0	0	0	0	0	0	0	0	0	0	0	Inf	nan
ath-miR420	TAAACTAATCACGGAAATGCA	0	0	0	0	0	0	0	0	0	0	0	0	0	0	Inf	nan
ath-miR2939	TAACGCACAACACTAAGCCAT	0	0	0	0	0	0	0	0	0	0	0	0	0	0	Inf	nan
ath-miR856	TAATCCTACCAATAACTTCAGC	0	0	0	0	0	0	0	0	0	0	0	0	0	0	Inf	nan
ath-miR418	TAATGTGATGATGAACTGACC	0	0	0	0	0	0	0	0	0	0	0	0	0	0	Inf	nan
ath-miR1887	TACTAAGTAGAGTCTAAGAGA	0	0	0	0	0	0	0	0	0	0	0	0	0	0	Inf	nan
ath-miR826a	TAGTCCGGTTTTGGATACGTG	0	0	0	0	0	0	0	0	0	0	0	0	0	0	Inf	nan
ath-miR4227	TCACTGGTACCAATCATTCCA	0	0	0	0	0	0	0	0	0	0	0	0	0	0	Inf	nan
ath-miR414	TCATCTTCATCATCATCGTCA	0	0	0	0	0	0	0	0	0	0	0	0	0	0	Inf	nan
ath-miR868-5p	TCATGTCGTAATAGTAGTCAC	0	0	0	0	0	0	0	0	0	0	0	0	0	0	Inf	nan
ath-miR169g-3p	TCCGGCAAGTTGACCTTGGCT	0	0	0	0	0	0	0	0	0	0	0	0	0	0	Inf	nan
ath-miR836	TCCTGTGTTTCCTTTGATGCGTGG	0	0	0	0	0	0	0	0	0	0	0	0	0	0	Inf	nan
ath-miR776	TCTAAGTCTTCTATTGATGTT	0	0	0	0	0	0	0	0	0	0	0	0	0	0	Inf	nan
ath-miR859	TCTCTCTGTTGTGAAGTCAAA	0	0	0	0	0	0	0	0	0	0	0	0	0	0	Inf	nan
ath-miR2934-5p	TCTTTCTGCAAACGCCTTGGA	0	0	0	0	0	0	0	0	0	0	0	0	0	0	Inf	nan
ath-miR157d	TGACAGAAGATAGAGAGCAC	0	0	0	0	0	0	0	0	0	0	0	0	0	0	Inf	nan
ath-miR4240	TGACTAGACCCGTAACATTAC	0	0	0	0	0	0	0	0	0	0	0	0	0	0	Inf	nan
ath-miR5021	TGAGAAGAAGAAGAAGAAAA	0	0	0	0	0	0	0	0	0	0	0	0	0	0	Inf	nan
ath-miR774b-5p	TGAGATGAAGATATGGGTGAT	0	0	0	0	0	0	0	0	0	0	0	0	0	0	Inf	nan
ath-miR399e	TGCCAAAGGAGATTTGCCTCG	0	0	0	0	0	0	0	0	0	0	0	0	0	0	Inf	nan
ath-miR832-5p	TGCTGGGATCGGGAATCGAAA	0	0	0	0	0	0	0	0	0	0	0	0	0	0	Inf	nan
ath-miR778	TGGCTTGGTTTATGTACACCG	0	0	0	0	0	0	0	0	0	0	0	0	0	0	Inf	nan
ath-miR5019	TGTTGGGAAAGAAAAACTCTT	0	0	0	0	0	0	0	0	0	0	0	0	0	0	Inf	nan
ath-miR5018	TTAAAGCTCCACCATGAGTCCAAT	0	0	0	0	0	0	0	0	0	0	0	0	0	0	Inf	nan
ath-miR5017-3p	TTATACCAAATTAATAGCAAA	0	0	0	0	0	0	0	0	0	0	0	0	0	0	Inf	nan
ath-miR419	TTATGAATGCTGAGGATGTTG	0	0	0	0	0	0	0	0	0	0	0	0	0	0	Inf	nan
ath-miR5016	TTCTTGTGGATTCCTTGGAAA	0	0	0	0	0	0	0	0	0	0	0	0	0	0	Inf	nan
ath-miR4243	TTGAAATTGTAGATTTCGTAC	0	0	0	0	0	0	0	0	0	0	0	0	0	0	Inf	nan
ath-miR867	TTGAACATGGTTTATTAGGAA	0	0	0	0	0	0	0	0	0	0	0	0	0	0	Inf	nan
ath-miR832-3p	TTGATTCCCAATCCAAGCAAG	0	0	0	0	0	0	0	0	0	0	0	0	0	0	Inf	nan
ath-miR447c-3p	TTGGGGACGACATCTTTTGTTG	0	0	0	0	0	0	0	0	0	0	0	0	0	0	Inf	nan
ath-miR5015	TTGGTGTTATGTGTAGTCTTC	0	0	0	0	0	0	0	0	0	0	0	0	0	0	Inf	nan
ath-miR774a	TTGGTTACCCATATGGCCATC	0	0	0	0	0	0	0	0	0	0	0	0	0	0	Inf	nan
ath-miR8182	TTGTGTTGCGTTTCTGTTGATT	0	0	0	0	0	0	0	0	0	0	0	0	0	0	Inf	nan
ath-miR407	TTTAAATCATATACTTTTGGT	0	0	0	0	0	0	0	0	0	0	0	0	0	0	Inf	nan
ath-miR5639-3p	TTTAGCCTCAGACCACGGTGGACT	0	0	0	0	0	0	0	0	0	0	0	0	0	0	Inf	nan
ath-miR5013	TTTGTGACATCTAGGTGCTTT	0	0	0	0	0	0	0	0	0	0	0	0	0	0	Inf	nan
ath-miR4239	TTTGTTATTTTCGCATGCTCC	0	0	0	0	0	0	0	0	0	0	0	0	0	0	Inf	nan
ath-miR4221	TTTTCCTCTGTTGAATTCTTGC	0	0	0	0	0	0	0	0	0	0	0	0	0	0	Inf	nan
ath-miR426	TTTTGGAAATTTGTCCTTACG	0	0	0	0	0	0	0	0	0	0	0	0	0	0	Inf	nan

## Sheet: TableS3G
TableS3G: Small RNA NGS results for copper excess application in Arabidopsis
name	sequence	control_1(reads)	control_2(reads)	control_3(reads)	condition_1(reads)	condition_2(reads)	condition_3(reads)	control_1(norm)	control_2(norm)	control_3(norm)	condition_1(norm)	condition_2(norm)	condition_3(norm)	norm_average_control	norm_average_condition	fc	anova
ath-miR870-3p	TAATTTGGTGTTTCTTCGATC	0	0	0	1	1	1	0	0	0	0.2254015359	0.2311039582	0.2327863243	0	0.2297639395	Inf	5.36489e-08
ath-miR5632-3p	TTGGATTTATAGTTGGATAAG	1	1	1	2	2	2	0.2325857794	0.255587592	0.2356799118	0.4508030719	0.4622079164	0.4655726485	0.2412844277	0.4595278789	1.90450698904	1.35422e-05
ath-miR841a-3p	ATTTCTAGTGGGTCGTATTCA	150	121	160	227	243	232	34.887866907	30.9260986369	37.7087858879	51.1661486564	56.1582618394	54.0064272304	34.5075838106	53.7769459087	1.55840948482	0.00139331361737
ath-miR394b-5p, ath-miR394a	TTGGCATTCTGTCCACCTCC	48	11	40	137	118	111	11.1641174102	2.8114635124	9.427196472	30.8800104226	27.270267066	25.8392819939	7.8009257982	27.9965198275	3.58887144318	0.00239367921234
ath-miR156g	CGACAGAAGAGAGTGAGCAC	774	734	784	686	696	714	180.02139324	187.6012925576	184.7730508505	154.6254536488	160.848354898	166.2094355281	184.131912216	160.5610813583	0.871989430979	0.00419204244917
ath-miR843	TTTAGGTCGAGCTTCATTGGA	816	881	921	1983	1470	1856	189.7899959739	225.1726685875	217.061198767	446.9712457515	339.7228185346	432.0514178433	210.6746211095	406.2484940431	1.92832193979	0.00513981199345
ath-miR156h	TGACAGAAGAAAGAGAGCAC	1493	1351	1369	1175	1214	1027	347.2505686141	345.2988368464	322.645799253	264.8468047191	280.5602052388	239.0715550243	338.3984015712	261.4928549941	0.772736673046	0.00598673445331
ath-miR773a	TTTGCTTCCAGCTTTTGTCTC	144	127	117	63	91	81	33.4923522307	32.4596241891	27.5745496805	14.2002967637	21.030460195	18.8556922658	31.1755087001	18.0288164082	0.57830063277	0.00842221006228
ath-miR822-5p	TGCGGGAAGCATTTGCACATG	2237	2331	2181	1864	1752	1802	520.2943884727	595.7746770459	514.0178876339	420.1484629757	404.8941347433	419.4809563328	543.3623177175	414.8411846839	0.763470655136	0.00860395846855
ath-miR771	TGAGCCTCTGTGGTAGCCCTCA	7	5	6	3	2	4	1.6281004557	1.2779379602	1.4140794708	0.6762046078	0.4622079164	0.9311452971	1.4400392956	0.6898526071	0.479051237843	0.0114775485789
ath-miR173-5p	TTCGCTTGCAGAGAGAAATCAC	13164	11855	10599	9466	8896	7902	3061.7591997561	3029.9909036376	2497.9713851592	2133.6509391242	2055.90081203	1839.4775343738	2863.2404961843	2009.6764285093	0.701888797391	0.0136302708588
ath-miR841a-5p	TACGAGCCACTTGAAACTGAA	109	96	113	162	133	137	25.3518499524	24.5364088359	26.6318300333	36.5150488208	30.7368264388	31.8917264249	25.5066962739	33.0478672282	1.2956545557	0.0156345495726
ath-miR1886.2	TGAGATGAAATCTTTGATTGG	47	40	46	40	32	38	10.9315316309	10.2235036816	10.8412759428	9.0160614372	7.395326662	8.8458803222	10.6654370851	8.4190894738	0.789380632657	0.0160078251757
ath-miR169a-3p	GGCAAGTTGTCCTTGGCTAC	4	2	4	1	1	1	0.9303431175	0.5111751841	0.9427196472	0.2254015359	0.2311039582	0.2327863243	0.7947459829	0.2297639395	0.28910361857	0.0163599835281
ath-miR8175	GATCCCCGGCAACGGCGCCA	2318	2348	2095	1526	1339	597	539.1338366024	600.1196661106	493.7494152192	343.9627438309	309.4482000122	138.9734355886	544.3343059774	264.1281264772	0.485231453496	0.0164460968619
ath-miR319b, ath-miR319a	TTGGACTGAAGGGAGCTCCCT	9	11	8	43	23	31	2.0932720144	2.8114635124	1.8854392944	9.692266045	5.3153910383	7.2163760523	2.2633916071	7.4080110452	3.2729692122	0.0166205722253
ath-miR824-5p	TAGACCATTTGTGAGAAGGGA	646	477	502	443	371	344	150.2504134794	121.9152814032	118.3113157232	99.8528804175	85.7395684873	80.0784955485	130.1590035353	88.5569814845	0.680375379952	0.0235879255282
ath-miR829-3p.1	AGCTCTGATACCAAATGATGGAAT	1598	1823	1651	1160	1343	1324	371.672075449	465.9361802894	389.1075343804	261.4657816801	310.3726158449	308.2090933322	408.9052633729	293.3491636191	0.717401290459	0.0250024096847
ath-miR847	TCACTCCTCTTCTTCTTGATG	3	1	2	6	4	4	0.6977573381	0.255587592	0.4713598236	1.3524092156	0.9244158327	0.9311452971	0.4749015846	1.0693234485	2.251673785	0.035580240686
ath-miR5664	ATAGTCAATTTTATCGGTCTG	2	3	4	5	5	5	0.4651715588	0.7667627761	0.9427196472	1.1270076797	1.1555197909	1.1639316213	0.7248846607	1.1488196973	1.58483102152	0.0387573084819
ath-miR829-5p	ACTTTGAAGCTTTGATTTGAA	5	9	5	1	1	3	1.1629288969	2.3002883284	1.178399559	0.2254015359	0.2311039582	0.6983589728	1.5472055948	0.3849548223	0.248806508711	0.0464178323939
ath-miR777	TACGCATTGAGTTTCGTTGCTT	30	24	26	25	15	14	6.9775733814	6.134102209	6.1276777068	5.6350383983	3.4665593728	3.2590085398	6.4131177657	4.1202021036	0.64246475024	0.0473942782989
ath-miR171a-3p	TGATTGAGCCGCGCCAATATC	998	979	931	939	898	890	232.1206078211	250.2202526074	219.417997885	211.6520422393	207.5313544518	207.1798285994	233.9196194378	208.7877417635	0.892561907656	0.0499999558571
ath-miR837-3p	AAACGAACAAAAAACTGATGG	353	316	333	341	277	278	82.1027801211	80.7656790847	78.4814106291	76.8619237525	64.0157964178	64.7145981468	80.4499566116	68.5307727724	0.851843501958	0.0503120158765
ath-miR169g-5p, ath-miR169f-5p, ath-miR169e, ath-miR169d	TGAGCCAAGGATGACTTGCCG	305	313	276	282	231	227	70.9386627108	79.9989163086	65.0476556566	63.5632331326	53.3850143412	52.8424956091	71.9950782253	56.5969143609	0.786121992725	0.0507074758586
ath-miR400	TATGAGAGTATTATAAGTCAC	110	79	97	88	72	74	25.5844357318	20.1914197712	22.8609514445	19.8353351619	16.6394849895	17.2261879959	22.8789356492	17.9003360491	0.782393740844	0.0538379994206
ath-miR833a-5p	TGTTTGTTGTACTCGGTCTAGT	39	49	43	66	56	57	9.0708453958	12.52379201	10.1342362074	14.8765013715	12.9418216585	13.2688204833	10.5762912044	13.6957145044	1.29494491403	0.0577922109976
ath-miR168b-3p	CCCGTCTTGTATCAACTGAAT	4	4	2	10	5	11	0.9303431175	1.0223503682	0.4713598236	2.2540153593	1.1555197909	2.560649567	0.8080177698	1.9900615724	2.46289332584	0.0617584244251
ath-miR830-5p	TCTTCTCCAAATAGTTTAGGTT	8	3	6	1	3	2	1.860686235	0.7667627761	1.4140794708	0.2254015359	0.6933118746	0.4655726485	1.3471761607	0.4614286863	0.342515477753	0.0621970606602
ath-miR169a-5p	CAGCCAAGGATGACTTGCCGA	326	257	261	264	233	191	75.8229640778	65.6860111544	61.5124569796	59.5060054858	53.8472222575	44.4621879354	67.6738107373	52.6051385596	0.777333771905	0.0691453424831
ath-miR156j	TGACAGAAGAGAGAGAGCAC	2307	2642	2455	1719	2315	1805	536.5753930293	675.2624181704	578.5941834669	387.4652402656	535.0056632025	420.1793153056	596.8106648889	447.5500729246	0.749902941175	0.0698327476352
ath-miR396a-3p	GTTCAATAAAGCTGTGGGAAG	172	127	171	204	311	385	40.0047540533	32.4596241891	40.3012649177	45.98191333	71.8733309961	89.6227348436	37.58854772	69.1593263899	1.83990418851	0.071052688017
ath-miR159c	TTTGGATTGAAGGGAGCTCCT	1	0	2	3	3	2	0.2325857794	0	0.4713598236	0.6762046078	0.6933118746	0.4655726485	0.2346485343	0.611696377	2.60686212605	0.0712070575988
ath-miR5650	TTGTTTTGGATCTTAGATACA	1	1	1	2	2	4	0.2325857794	0.255587592	0.2356799118	0.4508030719	0.4622079164	0.9311452971	0.2412844277	0.6147187618	2.54769347388	0.0778862544289
ath-miR866-5p	TCAAGGAACGGATTTTGTTAA	19	19	25	19	15	17	4.4191298082	4.8561642488	5.891997795	4.2826291827	3.4665593728	3.9573675126	5.0557639507	3.902185356	0.771829024071	0.0810353313639
ath-miR5012	TTTTACTGCTACTTGTGTTCC	6	6	5	4	2	5	1.3955146763	1.5335255522	1.178399559	0.9016061437	0.4622079164	1.1639316213	1.3691465958	0.8425818938	0.615406630952	0.0832891920592
ath-miR160a-3p	GCGTATGAGGAGCCATGCATA	1748	2572	2360	789	1618	1661	406.5599423559	657.3712867276	556.204591846	177.8418118497	373.9262043463	386.6580846108	540.0452736432	312.8087002689	0.579226808446	0.0841622869697
ath-miR169c, ath-miR169b-5p	CAGCCAAGGATGACTTGCCGG	187	231	219	190	176	122	43.493540744	59.0407337613	51.613900684	42.8262918269	40.6742966409	28.3999315608	51.3827250631	37.3001733429	0.72592828226	0.0909065564772
ath-miR1888b	TTAGGCTAAGATTTGTGAAGA	5	7	7	8	11	14	1.1629288969	1.7891131443	1.6497593826	1.8032122874	2.5421435401	3.2590085398	1.5339338079	2.5347881224	1.65247555621	0.0957707664098
ath-miR844-3p	TTATAAGCCATCTTACTAGTT	8	2	5	3	0	0	1.860686235	0.5111751841	1.178399559	0.6762046078	0	0	1.183420326	0.2254015359	0.190466169076	0.100374292964
ath-miR837-5p	ATCAGTTTCTTGTTCGTTTCA	15	16	21	16	10	13	3.4887866907	4.0894014726	4.9492781478	3.6064245749	2.3110395819	3.0262222155	4.1758221037	2.9812287908	0.713926196271	0.102272308905
ath-miR5647	TCAAGTTTGATGACGATTCCA	2	4	6	2	0	2	0.4651715588	1.0223503682	1.4140794708	0.4508030719	0	0.4655726485	0.9672004659	0.3054585735	0.315817231556	0.103458667337
ath-miR825	TTCTCAAGAAGGTGCATGAAC	347	248	274	436	342	351	80.7072654448	63.385722826	64.576295833	98.275069666	79.0375536999	81.7079998184	69.5564280346	86.3402077281	1.24129732029	0.110408868708
ath-miR167c-5p	TAAGCTGCCAGCATGATCTTG	1378	1359	1393	1424	1204	1320	320.5032039854	347.3435375828	328.3021171362	320.971787166	278.2491656569	307.2779480351	332.0496195681	302.166300286	0.910003452734	0.115478017994
ath-miR398a-3p	TGTGTTCTCAGGTCACCCCTT	0	0	0	0	1	1	0	0	0	0	0.2311039582	0.2327863243	0	0.1546300942	Inf	0.116121754892
ath-miR5645e, ath-miR5645f, ath-miR5645d, ath-miR5645b, ath-miR5645a	ATTTGAGTCATGTCGTTAAG	0	0	0	1	1	0	0	0	0	0.2254015359	0.2311039582	0	0	0.152168498	Inf	0.116178583099
ath-miR161.2	TCAATGCATTGAAAGTGACTA	1319	964	1188	1134	1029	934	306.780643002	246.3864387268	279.9877352174	255.6053417459	237.8059729742	217.4224268673	277.7182723154	236.9445805291	0.853183258536	0.119708549727
ath-miR864-3p	TAAAGTCAATAATACCTTGAAG	1	0	0	1	1	1	0.2325857794	0	0	0.2254015359	0.2311039582	0.2327863243	0.0775285931	0.2297639395	2.96360259245	0.121166802389
ath-miR165b, ath-miR165a-3p	TCGGACCAGGCTTCATCCCCC	39643	35201	45296	63123	43965	51795	9220.3980519546	8996.9388274101	10675.3572848543	14228.0211525817	10160.4855216837	12057.167665514	9630.8980547397	12148.5581132598	1.26141487992	0.122193102119
ath-miR159b-3p	TTTGGATTGAAGGGAGCTCTT	278	396	243	1028	506	492	64.6588466676	101.212686448	57.2702185672	231.7127789372	116.9386028425	114.5308715404	74.3805838942	154.39408444	2.07573100878	0.122621705323
ath-miR5663-5p	AGCTAAGGATTTGCATTCTCA	20	31	33	19	23	18	4.6517155876	7.9232153532	7.7774370894	4.2826291827	5.3153910383	4.1901538368	6.7841226767	4.5960580193	0.677472716566	0.124000884543
ath-miR163	TTGAAGAGGACTTGGAACTTCGAT	61	66	64	120	80	78	14.1877325422	16.8687810747	15.0835143551	27.0481843117	18.4883166549	18.157333293	15.380009324	21.2312780866	1.38044637291	0.124259106474
ath-miR1886.1	TGAGAGAAGTGAGATGAAATC	25	13	13	13	7	9	5.8146444845	3.3226386965	3.0638388534	2.9302199671	1.6177277073	2.0950769184	4.0670406781	2.2143415309	0.544460138504	0.125014702241
ath-miR8170-3p	TTGCTTAAAGATTTTCTATGT	0	0	1	1	1	1	0	0	0.2356799118	0.2254015359	0.2311039582	0.2327863243	0.0785599706	0.2297639395	2.92469482543	0.126699028594
ath-miR397b	TCATTGAGTGCATCGTTGATG	375	303	496	353	291	251	87.2196672674	77.4430403882	116.8972362524	79.5667421837	67.2512518324	58.4293673915	93.853314636	68.4157871359	0.728965060011	0.129481057268
ath-miR159a	TTTGGATTGAAGGGAGCTCTA	1483	1876	1355	3905	2096	2315	344.9247108203	479.4823226676	319.3462804878	880.1929978111	484.3938963596	538.9003406828	381.2511046586	634.4957449512	1.6642463122	0.130567276196
ath-miR166g, ath-miR166f, ath-miR166e-3p, ath-miR166d, ath-miR166c, ath-miR166b-3p, ath-miR166a-3p	TCGGACCAGGCTTCATTCCCC	251543	236451	292366	382540	274302	346739	58505.3247025402	60433.9417255178	68904.7930930702	86225.1035551006	63392.2779385619	80716.0972907164	62614.6865070427	76777.8262614596	1.22619517152	0.135237940916
ath-miR403-5p	TGTTTTGTGCTTGAATCTAATT	3	3	2	7	10	3	0.6977573381	0.7667627761	0.4713598236	1.5778107515	2.3110395819	0.6983589728	0.6452933126	1.5290697687	2.36957324498	0.136085465834
ath-miR5014a-5p	ACACTTAGTTTTGTACAACAT	2	4	3	3	0	0	0.4651715588	1.0223503682	0.7070397354	0.6762046078	0	0	0.7315205541	0.2254015359	0.308127413012	0.141887171198
ath-miR8171	ATAGGTGGGCCAGTGGTAGGA	5	6	8	11	8	8	1.1629288969	1.5335255522	1.8854392944	2.4794168952	1.8488316655	1.8622905942	1.5272979145	2.0635130516	1.35108745452	0.14282043609
ath-miR8167f, ath-miR8167e, ath-miR8167d, ath-miR8167c, ath-miR8167b, ath-miR8167a	AGATGTGGAGATCGTGGGGATG	236	156	256	256	392	295	54.8902439336	39.8716643583	60.3340574206	57.7027931984	90.5927516092	68.6719656594	51.6986552375	72.322503489	1.39892426905	0.145815470762
ath-miR839-5p	TACCAACCTTTCATCGTTCCC	28	27	37	33	14	14	6.5124018226	6.9008649851	8.7201567366	7.4382506857	3.2354554146	3.2590085398	7.3778078481	4.6442382134	0.629487553623	0.153373537223
ath-miR831-5p	AGAAGCGTACAAGGAGATGAGG	0	0	0	2	0	1	0	0	0	0.4508030719	0	0.2327863243	0	0.227863132	Inf	0.154897981399
ath-miR398c-5p, ath-miR398b-5p	AGGGTTGATATGAGAACACAC	60	86	88	48	24	77	13.9551467628	21.9805329155	20.7398322383	10.8192737247	5.5464949965	17.9245469687	18.8918373055	11.43010523	0.605028777517	0.162794374849
ath-miR2111b-3p	ATCCTCGGGATACAGTTTACC	11	2	3	10	10	11	2.5584435732	0.5111751841	0.7070397354	2.2540153593	2.3110395819	2.560649567	1.2588861642	2.375234836	1.88677491543	0.165511755307
ath-miR5645c	AACCTATTTAACGACATGACT	1	2	0	0	0	0	0.2325857794	0.5111751841	0	0	0	0	0.2479203212	0	0.0	0.168684160414
ath-miR319a.2	AATGAATGATGCGGTAGACAA	194	150	152	204	180	215	45.1216411997	38.338138806	35.8233465935	45.98191333	41.5987124736	50.0490597178	39.7610421997	45.8765618405	1.15380682453	0.173392022034
ath-miR172e-5p, ath-miR172b-5p	GCAGCACCATTAAGATTCAC	753	751	711	253	721	613	175.137091873	191.9462816223	167.5684172892	57.0265885906	166.6259538527	142.6980167769	178.2172635948	122.1168530734	0.685213377258	0.17469335324
ath-miR157c-5p, ath-miR157b-5p, ath-miR157a-5p	TTGACAGAAGATAGAGAGCAC	1455798	1427446	1449986	1342382	1523273	1242374	338597.912449596	364837.485907539	341732.572590002	302574.964606324	352034.419699116	289207.676827402	348389.323649046	314605.687044281	0.90302907032	0.180023666167
ath-miR842	TCATGGTCAGATCCGTCATCC	68	59	48	47	58	39	15.8158329978	15.0796679304	11.3126357664	10.5938721888	13.4040295748	9.0786666465	14.0693788982	11.0255228034	0.783653840242	0.181538136341
ath-miR1888a	TAAGTTAAGATTTGTGAAGAA	35	33	30	38	40	59	8.1405022783	8.4343905373	7.070397354	8.5652583654	9.2441583275	13.7343931319	7.8817633899	10.5146032749	1.33404198461	0.190853924853
ath-miR5020c	TGGCATGGAAGAAGGTGAGAC	8	12	7	9	5	1	1.860686235	3.0670511045	1.6497593826	2.0286138234	1.1555197909	0.2327863243	2.1924989074	1.1389733129	0.519486376507	0.196753850085
ath-miR168a-3p	CCCGCCTTGCATCAACTGAAT	3523	5166	3203	2557	3044	3248	819.3997007551	1320.3655004801	754.8827574927	576.3517273759	703.4804487207	756.0899812258	964.8826529093	678.6407191075	0.703340159616	0.19963764773
ath-miR822-3p	TGTGCAAATGCTTTCTACAGG	68	120	23	33	29	16	15.8158329978	30.6705110448	5.4206379714	7.4382506857	6.7020147874	3.7245811883	17.302327338	5.9549488872	0.344170398055	0.200643588762
ath-miR171a-5p, ath-miR170-5p	TATTGGCCTGGTTCACTCAGA	2	4	1	9	7	2	0.4651715588	1.0223503682	0.2356799118	2.0286138234	1.6177277073	0.4655726485	0.5744006129	1.3706380597	2.38620577506	0.202477940321
ath-miR5638b	ACAGTGGTCATCTGGTGGGCT	4	5	4	4	2	4	0.9303431175	1.2779379602	0.9427196472	0.9016061437	0.4622079164	0.9311452971	1.050333575	0.7649864524	0.728327143498	0.206811640127
ath-miR173-3p	TGATTCTCTGTGTAAGCGAAA	136	78	112	93	90	90	31.6316659957	19.9358321791	26.3961501215	20.9623428416	20.7993562368	20.9507691842	25.9878827654	20.9041560875	0.804380883053	0.207316599576
ath-miR399c-3p, ath-miR399b	TGCCAAAGGAGAGTTGCCCTG	121	133	102	148	140	144	28.142879305	33.9931497414	24.0393510035	33.3594273178	32.3545541462	33.5212306947	28.7251266833	33.0784040529	1.15154945764	0.209130536181
ath-miR171c-3p, ath-miR171b-3p	TTGAGCCGTGCCAATATCACG	67	75	40	51	46	38	15.5832472184	19.169069403	9.427196472	11.4954783325	10.6307820766	8.8458803222	14.7265043645	10.3240469104	0.701052106791	0.209848942661
ath-miR158b	CCCCAAATGTAGACAAAGCA	917	1062	1054	753	910	1019	213.2811596913	271.4340227468	248.4066270363	169.7273565562	210.30460195	237.2092644301	244.3739364915	205.7470743121	0.841935425954	0.210057991083
ath-miR398c-3p, ath-miR398b-3p	TGTGTTCTCAGGTCACCCCTG	12	22	10	10	9	8	2.7910293526	5.6229270249	2.356799118	2.2540153593	2.0799356237	1.8622905942	3.5902518318	2.065413859	0.57528383962	0.212972033635
ath-miR397a	TCATTGAGTGCAGCGTTGATG	237	306	411	247	241	279	55.122829713	78.2098031643	96.8644437495	55.674179375	55.696053923	64.9473844711	76.7323588756	58.7725392564	0.76594203694	0.222946838204
ath-miR158a-5p	CTTTGTCTACAATTTTGGAAA	8	8	4	5	6	2	1.860686235	2.0447007363	0.9427196472	1.1270076797	1.3866237491	0.4655726485	1.6160355395	0.9930680258	0.614508778753	0.227504991419
ath-miR5634	AGGGACTTTGTGAATTTAGGG	7	3	6	10	10	5	1.6281004557	0.7667627761	1.4140794708	2.2540153593	2.3110395819	1.1639316213	1.2696475675	1.9096621875	1.50408840719	0.231634210461
ath-miR840-3p	TTGTTTAGGTCCCTTAGTTTC	8	6	2	7	8	14	1.860686235	1.5335255522	0.4713598236	1.5778107515	1.8488316655	3.2590085398	1.2885238703	2.2285503189	1.72953747328	0.232635522519
ath-miR169f-3p	GCAAGTTGACCTTGGCTCTGC	7	18	9	3	9	6	1.6281004557	4.6005766567	2.1211192062	0.6762046078	2.0799356237	1.3967179456	2.7832654395	1.384286059	0.49736041678	0.236344605858
ath-miR160c-5p, ath-miR160b, ath-miR160a-5p	TGCCTGGCTCCCTGTATGCCA	1533	955	1009	1134	962	757	356.5539997893	244.0861503985	237.8010310053	255.6053417459	222.3220077757	176.2192474717	279.480393731	218.0488656644	0.780193783018	0.243277301492
ath-miR472-5p	ATGGTCGAAGTAGGCAAAATC	1845	1685	1837	1872	1741	1857	429.1207629558	430.6650925879	432.943997975	421.9516752631	402.3519912033	432.2842041676	430.9099511729	418.8626235446	0.9720421225	0.244956441047
ath-miR5655	AAGTAGACACATAAGAAGGAG	14	23	12	12	14	8	3.2562009113	5.8785146169	2.8281589416	2.7048184312	3.2354554146	1.8622905942	3.9876248233	2.6008548133	0.652231573568	0.250919898574
ath-miR169n, ath-miR169m, ath-miR169l, ath-miR169k, ath-miR169j, ath-miR169i, ath-miR169h	TAGCCAAGGATGACTTGCCTG	206	178	124	109	143	160	47.9126705522	45.4945913832	29.2243090631	24.5687674165	33.0478660207	37.245811883	40.8771903328	31.6208151068	0.77355647121	0.253870122582
ath-miR167c-3p	TAGGTCATGCTGGTAGTTTCACC	15	14	21	14	36	30	3.4887866907	3.5782262886	4.9492781478	3.155621503	8.3197424947	6.9835897281	4.0054303757	6.1529845753	1.53616066144	0.255123339223
ath-miR393a-3p	ATCATGCTATCTCTTTGGATT	12	25	23	29	27	26	2.7910293526	6.389689801	5.4206379714	6.536644542	6.239806871	6.052444431	4.8671190416	6.2762986147	1.28953053358	0.263561711616
ath-miR396b-3p	GCTCAAGAAAGCTGTGGGAAA	199	291	210	233	484	346	46.2845700966	74.3759892837	49.4927814778	52.518557872	111.8543157624	80.5440681971	56.717780286	81.6389806105	1.43938955648	0.266191262746
ath-miR3933	AGAAGCAAAATGACGACTCGG	6	2	1	0	2	1	1.3955146763	0.5111751841	0.2356799118	0	0.4622079164	0.2327863243	0.7141232574	0.2316647469	0.324404428086	0.267049946637
ath-miR399f	TGCCAAAGGAGATTTGCCCGG	82	77	61	89	79	102	19.0720339091	19.6802445871	14.3764746197	20.0607366979	18.2572126968	23.7442050754	17.709584372	20.6873848234	1.16814626413	0.269857037093
ath-miR5652	TTGAATGTGAATGAATCGGGC	56	53	65	75	60	66	13.0248036453	13.5461423781	15.3191942669	16.9051151948	13.8662374912	15.3638974018	13.9633800968	15.3784166959	1.10133911627	0.274637040947
ath-miR4228-3p	TCGGATGCGAAACGGTGGTGT	181	234	247	174	214	202	42.0980260677	59.8074965374	58.2129382144	39.219867252	49.456247052	47.0228375023	53.3728202732	45.2329839354	0.847490983311	0.275141045049
ath-miR5662	AGAGGTGACCATTGGAGATG	0	1	1	1	1	2	0	0.255587592	0.2356799118	0.2254015359	0.2311039582	0.4655726485	0.1637558346	0.3073593809	1.87693697541	0.276298339595
ath-miR835-5p	TTCTTGCATATGTTCTTTATC	0	1	0	2	2	0	0	0.255587592	0	0.4508030719	0.4622079164	0	0.085195864	0.3043369961	3.57220388187	0.277356755076
ath-miR8165	AATGGAGGCAAGTGTGAAGGA	58	61	63	82	58	84	13.489975204	15.5908431145	14.8478344433	18.4829259464	13.4040295748	19.5540512386	14.6428842539	17.1470022533	1.17101261992	0.277547201724
ath-miR472-3p	TTTTTCCTACTCCGCCCATACC	40	38	48	51	49	44	9.3034311752	9.7123284975	11.3126357664	11.4954783325	11.3240939512	10.2425982678	10.1094651464	11.0207235172	1.0901391278	0.278744318173
ath-miR172e-3p	GGAATCTTGATGATGCTGCAT	67	92	62	103	89	90	15.5832472184	23.5140584677	14.6121545315	23.2163582009	20.5682522786	20.9507691842	17.9031534059	21.5784598879	1.20528821927	0.279129844085
ath-miR844-5p	TGGTAAGATTGCTTATAAGCT	3	3	3	8	6	2	0.6977573381	0.7667627761	0.7070397354	1.8032122874	1.3866237491	0.4655726485	0.7238532832	1.2184695617	1.68331012649	0.279531688645
ath-miR169b-3p	GGCAAGTTGTCCTTCGGCTACA	191	458	179	166	189	127	44.4238838615	117.0591171545	42.186704212	37.4166549646	43.6786480973	29.5638631822	67.8899017427	36.886388748	0.543326589097	0.281540457984
ath-miR161.1	TGAAAGTGACTACATCGGGGT	66639	62860	59975	78065	67933	67024	15499.2837520924	16066.2360356524	14134.902710154	17595.9709024649	15699.5851915054	15602.2705978069	15233.4741659663	16299.2755639257	1.06996443401	0.285764484194
ath-miR845a	CGGCTCTGATACCAATTGATG	1	4	4	8	3	5	0.2325857794	1.0223503682	0.9427196472	1.8032122874	0.6933118746	1.1639316213	0.7325519316	1.2201519278	1.66561833389	0.298063867674
ath-miR390b-5p, ath-miR390a-5p	AAGCTCAGGAGGGATAGCGCC	11742	16863	15070	12435	14369	11626	2731.022221478	4309.9735645754	3551.6962708132	2802.8680993038	3320.7327751865	2706.3738059517	3530.8973522888	2943.3248934806	0.833591180886	0.300236229916
ath-miR408-3p	ATGCACTGCCTCTTCCCTGGC	4161	6706	2315	3494	2543	2674	967.7894279995	1713.9703922222	545.598995815	787.5529665434	587.6973656691	622.4706310954	1075.7862720122	665.9069877693	0.618995617525	0.30306599225
ath-miR390a-3p	CGCTATCCATCCTGAGTTTCA	47	155	66	24	86	21	10.9315316309	39.6160767662	15.5548741787	5.4096368623	19.8749404041	4.8885128096	22.0341608586	10.057696692	0.456459256903	0.303720570221
[truncated: 244 more rows]

## Sheet: TableS3H
TableS3H: Small RNA NGS results for cadmium excess application in Arabidopsis
[truncated: 354 more rows]

[truncated: 1 more sheets: TableS3I]
